# Supplementary material for: Spatial and temporal autocorrelations affect Taylor's law for US county populations: Descriptive and predictive models
Source: PLoS One. 2021 Jan 7;16(1):e0245062. doi: 10.1371/journal.pone.0245062 (PMC7790542; doi:10.1371/journal.pone.0245062)
Supplement: S1 Table — n is the number of finite log(mean)-log(variance) pairs (here, the number of states) in each fitting. OLS is the ordinary least-squares linear regression and best LS is the least-squares linear regression with the smallest AICc. mod shows the name of the best LS. gls_exp and gls_rat are respectively the generalized least-squares linear regression with exponential spatial correlation and rational quadratics spatial correlation. est and std err are respectively the point estimate and standard error of the estimate. lower and upper are respectively the lower and upper bounds of the slope estimates with 95% confidence level. AICc and AICc wt are respectively the Akaike Information Criterion corrected for the number of parameters and the AICc weight of the corresponding model among all fitted models in a census. A model with the smaller AICc (or greater AICc wt) is better. cor is the correlation coefficient of the observed variance and the predicted variance from each model. ΔAICc is AICc of the best LS minus the AICc of the OLS. (XLSX) [file pone.0245062.s004.xlsx]

## Sheet: Sheet1
Table S1. Descriptive model summary of the spatial hierarchical TL for each census (year). n is the number of finite log(mean)-log(variance) pairs in each fitting. OLS is the ordinary least-squares linear regression and best LS is the least-squares linear regression with the smallest AICc. mod shows the name of the best LS (gls_exp and gls_rat are respectively the generalized least-squares linear…
year	n	OLS							best LS								∆AICc
		slope				AICc	AICc wt	cor	mod	slope				AICc	AICc wt	cor
		est	std err	lower	upper					est	std err	lower	upper
1790	14	2.1841	1.1517	-0.303997	4.6722	44.7893	0.512237	0.698235	ols	2.1841	1.1517	-0.303997	4.6722	44.7893	0.512237	0.698235	0
1800	19	1.9269	0.2699	1.35986	2.49394	28.4303	0.504872	0.891729	ols	1.9269	0.2699	1.35986	2.49394	28.4303	0.504872	0.891729	0
1810	24	1.9318	0.2352	1.44525	2.41835	34.808	0.31661	0.924283	ols	1.9318	0.2352	1.44525	2.41835	34.808	0.31661	0.924283	0
1820	26	1.5383	0.1586	1.21166	1.86494	20.1058	0.438715	0.743104	ols	1.5383	0.1586	1.21166	1.86494	20.1058	0.438715	0.743104	0
1830	28	1.6741	0.1418	1.38315	1.96505	18.9052	0.375497	0.689181	ols	1.6741	0.1418	1.38315	1.96505	18.9052	0.375497	0.689181	0
1840	30	1.7418	0.1556	1.42356	2.06004	25.4011	0.2873	0.742007	ols	1.7418	0.1556	1.42356	2.06004	25.4011	0.2873	0.742007	0
1850	36	1.8351	0.1399	1.55109	2.11911	38.8551	0.275191	0.738136	ols	1.8351	0.1399	1.55109	2.11911	38.8551	0.275191	0.738136	0
1860	38	1.7875	0.137	1.50991	2.06509	44.5889	0.391433	0.721206	ols	1.7875	0.137	1.50991	2.06509	44.5889	0.391433	0.721206	0
1870	46	1.9901	0.1108	1.76694	2.21326	46.5946	0.392665	0.745605	ols	1.9901	0.1108	1.76694	2.21326	46.5946	0.392665	0.745605	0
1880	47	2.0468	0.1327	1.77969	2.31391	49.053	0.388795	0.733952	ols	2.0468	0.1327	1.77969	2.31391	49.053	0.388795	0.733952	0
1890	49	2.1384	0.1641	1.80845	2.46835	65.1003	0.350458	0.696155	ols	2.1384	0.1641	1.80845	2.46835	65.1003	0.350458	0.696155	0
1900	51	2.2925	0.2165	1.85765	2.72735	90.0347	6.01e-07	0.621524	gls_exp	2.43031	0.196767	2.03509	2.82553	64.3978	0.221773	0.605937	-25.6369
1910	49	2.4733	0.1898	2.09168	2.85492	66.3733	0.348477	0.560804	ols	2.4733	0.1898	2.09168	2.85492	66.3733	0.348477	0.560804	0
1920	50	2.4618	0.1808	2.09847	2.82513	70.8754	0.00824335	0.597003	gls_exp	2.58872	0.211827	2.16304	3.0144	63.0633	0.409723	0.583065	-7.8121
1930	50	2.3665	0.173	2.01884	2.71416	71.2218	0.000909267	0.575081	gls_exp	2.55942	0.195885	2.16577	2.95306	58.3099	0.578727	0.555548	-12.9119
1940	50	2.3049	0.167	1.9693	2.6405	67.0829	0.00077121	0.575894	gls_exp	2.52242	0.189415	2.14177	2.90306	54.3266	0.454106	0.554251	-12.7563
1950	50	2.1406	0.1497	1.83977	2.44143	57.504	0.000787341	0.554965	gls_exp	2.43521	0.17142	2.09073	2.77969	45.0099	0.406649	0.52393	-12.4941
1960	50	1.9909	0.1312	1.72724	2.25456	49.8732	0.000266693	0.553371	gls_exp	2.33012	0.151597	2.02547	2.63476	34.9597	0.461787	0.528374	-14.9135
1970	50	1.9023	0.1233	1.65452	2.15008	47.4488	8.98e-05	0.581033	gls_exp	2.25286	0.142931	1.96563	2.54009	30.9529	0.343072	0.565633	-16.4959
1980	50	1.857	0.124	1.60781	2.10619	43.8171	0.000319306	0.640439	gls_exp	2.17399	0.143056	1.88651	2.46147	29.3034	0.452722	0.643334	-14.5137
1990	50	1.8185	0.1208	1.57574	2.06126	43.813	0.000374289	0.726841	gls_exp	2.14315	0.140555	1.86069	2.4256	29.9914	0.375422	0.751217	-13.8216
2000	50	1.8043	0.1199	1.56335	2.04525	43.7676	0.000413891	0.769081	gls_exp	2.12207	0.139086	1.84257	2.40158	30.1527	0.37438	0.79656	-13.6149
2010	51	1.7755	0.1185	1.53749	2.01351	44.175	0.000116683	0.799913	gls_rat	1.98752	0.116091	1.75434	2.2207	27.9613	0.387055	0.81967	-16.2137
