# Supplementary material for: Spatial and temporal autocorrelations affect Taylor's law for US county populations: Descriptive and predictive models
Source: PLoS One. 2021 Jan 7;16(1):e0245062. doi: 10.1371/journal.pone.0245062 (PMC7790542; doi:10.1371/journal.pone.0245062)
Supplement: S2 Table — mod lists gls_exp, gls_gauss, gls_lin, gls_rat, and gls_sph, which are respectively the generalized least-squares regressions with exponential, Gaussian, linear, rational quadratics, and spherical spatial correlation. ols is the ordinary least-squares regression. (XLSX) [file pone.0245062.s005.xlsx]

## Sheet: shtl_ls_pred_cor
Table S2. Correlation coefficient (r) between the observed variance and predicted variance using the least-squares regressions, for the spatial hierarchical TL tested in each census (year). mod lists gls_exp, gls_gauss, gls_lin, gls_rat, and gls_sph, which are respectively the generalized least-squares regressions with exponential, Gaussian, linear, rational quadratics, and spherical spatial corr…
mod	year	r
gls_exp	1790	0.699782
gls_exp	1800	0.892325
gls_exp	1810	0.922824
gls_exp	1820	0.743124
gls_exp	1830	0.689314
gls_exp	1840	0.742009
gls_exp	1850	0.738597
gls_exp	1860	0.721341
gls_exp	1870	0.745638
gls_exp	1880	0.734172
gls_exp	1890	0.691323
gls_exp	1900	0.605937
gls_exp	1910	0.545739
gls_exp	1920	0.583065
gls_exp	1930	0.555548
gls_exp	1940	0.554251
gls_exp	1950	0.52393
gls_exp	1960	0.528374
gls_exp	1970	0.565633
gls_exp	1980	0.643334
gls_exp	1990	0.751217
gls_exp	2000	0.79656
gls_exp	2010	0.825523
gls_gauss	1790	0.691398
gls_gauss	1800	0.891729
gls_gauss	1810	0.924736
gls_gauss	1820	0.743262
gls_gauss	1830	0.689278
gls_gauss	1840	0.741905
gls_gauss	1850	0.738502
gls_gauss	1860	0.721554
gls_gauss	1870	0.745869
gls_gauss	1880	0.734685
gls_gauss	1890	0.696936
gls_gauss	1900	0.614854
gls_gauss	1910	0.558694
gls_gauss	1920	0.597781
gls_gauss	1930	0.570633
gls_gauss	1940	0.570132
gls_gauss	1950	0.542075
gls_gauss	1960	0.541747
gls_gauss	1970	0.572625
gls_gauss	1980	0.642275
gls_gauss	1990	0.741509
gls_gauss	2000	0.786067
gls_gauss	2010	0.814112
gls_lin	1790	0.68245
gls_lin	1800	0.891729
gls_lin	1810	NA
gls_lin	1820	NA
gls_lin	1830	0.689562
gls_lin	1840	NA
gls_lin	1850	0.738767
gls_lin	1860	NA
gls_lin	1870	0.746081
gls_lin	1880	NA
gls_lin	1890	0.696267
gls_lin	1900	0.61512
gls_lin	1910	0.560804
gls_lin	1920	0.602379
gls_lin	1930	0.577445
gls_lin	1940	0.557713
gls_lin	1950	0.535754
gls_lin	1960	0.52468
gls_lin	1970	0.563261
gls_lin	1980	0.643072
gls_lin	1990	NA
gls_lin	2000	0.793165
gls_lin	2010	0.821591
gls_rat	1790	0.698064
gls_rat	1800	0.892542
gls_rat	1810	0.920676
gls_rat	1820	0.743104
gls_rat	1830	0.689127
gls_rat	1840	0.741969
gls_rat	1850	0.738539
gls_rat	1860	0.721379
gls_rat	1870	0.745605
gls_rat	1880	0.733915
gls_rat	1890	0.691639
gls_rat	1900	0.606322
gls_rat	1910	0.548842
gls_rat	1920	0.587904
gls_rat	1930	0.561376
gls_rat	1940	0.560593
gls_rat	1950	0.532011
gls_rat	1960	0.535242
gls_rat	1970	0.569286
gls_rat	1980	0.642839
gls_rat	1990	0.746512
gls_rat	2000	0.791507
gls_rat	2010	0.81967
gls_sph	1790	0.691763
gls_sph	1800	0.891729
gls_sph	1810	0.924267
gls_sph	1820	0.743307
gls_sph	1830	0.689478
gls_sph	1840	0.741987
gls_sph	1850	0.738697
gls_sph	1860	0.721496
gls_sph	1870	0.745932
gls_sph	1880	0.734657
gls_sph	1890	0.696267
gls_sph	1900	0.61512
gls_sph	1910	0.560804
gls_sph	1920	0.602379
gls_sph	1930	0.561513
gls_sph	1940	0.560649
gls_sph	1950	0.527281
gls_sph	1960	0.52468
gls_sph	1970	0.563403
gls_sph	1980	0.643659
gls_sph	1990	0.756239
gls_sph	2000	0.803176
gls_sph	2010	0.832911
ols	1790	0.698235
ols	1800	0.891729
ols	1810	0.924283
ols	1820	0.743104
ols	1830	0.689181
ols	1840	0.742007
ols	1850	0.738136
ols	1860	0.721206
ols	1870	0.745605
ols	1880	0.733952
ols	1890	0.696155
ols	1900	0.621524
ols	1910	0.560804
ols	1920	0.597003
ols	1930	0.575081
ols	1940	0.575894
ols	1950	0.554965
ols	1960	0.553371
ols	1970	0.581033
ols	1980	0.640439
ols	1990	0.726841
ols	2000	0.769081
ols	2010	0.799913
