# Supplementary material for: Spatial and temporal autocorrelations affect Taylor's law for US county populations: Descriptive and predictive models
Source: PLoS One. 2021 Jan 7;16(1):e0245062. doi: 10.1371/journal.pone.0245062 (PMC7790542; doi:10.1371/journal.pone.0245062)
Supplement: S3 Table — Each interval estimate is derived from 100 estimated slope differences using 100 bootstrap samples of the county population data. Lower and upper values are respectively the 2.5% and 97.5% percentiles of the 100 slope differences. (XLSX) [file pone.0245062.s006.xlsx]

## Sheet: TableS23
Table S3. Interval estimate of the slope difference of spatial hierarchical TL between the best linear model (b_reg) and the ordinary least-squares regression (b_ols), Cohen-Xu model (b_CX), Tweedie model (b_T), and Xiao-Locey-White model (b_XLW) in each census (Year). Each interval estimate is derived from 100 estimated slope differences using 100 bootstrap samples of the county population data.…
Year	b_reg-b_ols		b_reg-b_CX		b_reg-b_T		b_reg-b_XLW
	lower	upper	lower	upper	lower	upper	lower	upper
1790	0	0	-5.2797	0.5158	-1.6811	0.392	-0.8994	1.5563
1800	0	0	-6.7341	-0.4177	-1.1995	-0.1057	-0.5213	0.5208
1810	-0.0012	0.0725	-6.7907	-0.7555	-0.9091	0.2921	-0.5339	0.8044
1820	0	0	-2.2697	-0.5158	-1.1328	-0.4007	-0.6299	0.2187
1830	-0.0003	0.0071	-3.1477	-0.4737	-0.7183	-0.2857	-0.2489	0.1611
1840	-0.0066	0	-4.6741	-1.1131	-0.6895	-0.3711	-0.1789	0.1885
1850	-0.0228	0.0413	-6.2068	-1.4591	-0.547	-0.2132	-0.21	0.2067
1860	0	0.0096	-8.0349	-2.2087	-0.4347	-0.1379	-0.1217	0.2031
1870	0	0.0754	-6.0847	-2.4449	-0.3324	0.0105	-0.0642	0.2895
1880	-0.0024	0.0815	-7.4822	-2.5674	-0.1386	0.2452	-0.0219	0.4214
1890	0	0.3882	-6.743	-2.2992	-0.1324	0.424	0.0937	0.7178
1900	0	0.8711	-6.3773	-1.8928	-0.1028	1.0286	0.2632	1.4456
1910	0	0.5498	-5.1663	-1.7266	-0.364	0.5757	0.4917	1.1976
1920	-0.0424	0.7048	-4.2461	-0.9887	-0.3437	0.6312	0.5126	1.3452
1930	-0.0026	0.7152	-3.2783	-0.697	-0.5835	0.317	0.4488	1.2751
1940	-0.0104	0.6471	-3.7272	-0.8184	-0.5495	0.3233	0.4053	1.1148
1950	0.0208	0.7196	-2.9048	-0.6998	-0.7156	0.2454	0.2766	1.1761
1960	0	0.7365	-3.46	-0.7876	-0.8866	-0.0542	0.1101	0.9711
1970	0.0178	0.6229	-3.2825	-0.5153	-1.0077	-0.2448	0.0152	0.7337
1980	-0.0245	0.5836	-3.8416	-0.5653	-1.1139	-0.2675	-0.1085	0.7719
1990	0.051	0.6861	-4.1829	-0.3703	-1.0362	-0.129	-0.0168	0.7893
2000	0.1015	0.7407	-3.498	-0.282	-0.9534	-0.1901	0.0538	0.7662
2010	0	0.6547	-3.1482	-0.4589	-1.0935	-0.2663	-0.1082	0.6439
