# Supplementary material for: Spatial and temporal autocorrelations affect Taylor's law for US county populations: Descriptive and predictive models
Source: PLoS One. 2021 Jan 7;16(1):e0245062. doi: 10.1371/journal.pone.0245062 (PMC7790542; doi:10.1371/journal.pone.0245062)
Supplement: S4 Table — gls_ar1, gls_ma1, and gls_arma11 in the best LS are respectively the generalized least-squares linear regressions with first-order autoregressive component, first-order moving average component, and first-order autoregressive and first-order moving average components. n is the number of finite log(mean)-log(variance) pairs (here, the number of censuses) in each fitting. Other notations are defined as in S1 Table. (XLSX) [file pone.0245062.s007.xlsx]

## Sheet: Sheet1
Table S4. Descriptive model summary of the spatial TL for each state. gls_ar1, gls_ma1, and gls_arma11 in the best LS are respectively the generalized least-squares linear regressions with first-order autoregressive component, first-order moving average component, and first-order autoregressive and first-order moving average components. Other notations are defined as in Table S1.
state	n	OLS							best LS								∆AICc
		slope				AICc	AICc wt	cor	mod	slope				AICc	AICc wt	cor
		est	std err	lower	upper					est	std err	lower	upper
Alabama	20	3.13934	0.17374	2.7757	3.50299	4.79295	2.25e-06	0.945554	gls_ar1	1.83868	0.348729	1.10878	2.56857	-14.9196	0.77982	0.973859	-19.7126
Alaska	6	2.17839	0.162364	1.76102	2.59576	0.0637525	0.999866	0.988192	ols	2.17839	0.162364	1.76102	2.59576	0.0637525	0.999866	0.988192	0
Alaska Territory	7	0.205729	2.10403	-4.94266	5.35411	28.2656	0.999434	0.494368	ols	0.205729	2.10403	-4.94266	5.35411	28.2656	0.999434	0.494368	0
Arizona	10	2.57223	0.0749541	2.40267	2.74179	-9.54805	0.0214893	0.995895	ols	2.57223	0.0749541	2.40267	2.74179	-9.54805	0.0214893	0.995895	0
Arizona Territory	5	1.51355	0.24888	0.822544	2.20455	22.5231	1.02e-19	0.97796	gls_arma11	NA	NA	NA	NA	-59.8393	1	NA	-82.3624
Arkansas	18	2.83884	0.21652	2.38203	3.29566	12.8758	5.19e-06	0.962684	gls_ar1	1.63243	0.325454	0.945783	2.31908	-6.36211	0.873643	0.904598	-19.2379
California	17	2.25856	0.062546	2.12597	2.39115	-4.78449	0.00226859	0.978072	gls_ar1	2.10843	0.218396	1.64545	2.57141	-7.64231	0.596088	0.983393	-2.85782
Colorado	14	2.10227	0.129125	1.82331	2.38123	-4.76088	0.106143	0.994799	ols	2.10227	0.129125	1.82331	2.38123	-4.76088	0.106143	0.994799	0
Connecticut	23	2.81963	0.0768567	2.66024	2.97902	-15.4794	6.17e-14	0.978389	gls_arma11	2.68894	0.203606	2.26669	3.1112	-67.8407	0.97383	0.981612	-52.3613
Delaware	23	3.54013	0.250311	3.02102	4.05925	33.0622	2.99e-05	0.871023	gls_ar1	3.23459	0.968086	1.2269	5.24227	16.5916	0.811125	0.890732	-16.4706
Florida	17	2.42675	0.0706388	2.277	2.5765	-3.74752	9.65e-06	0.984636	gls_ar1	2.19538	0.202723	1.76563	2.62513	-18.1866	0.712414	0.990899	-14.439
Georgia	23	3.42531	0.173788	3.06489	3.78572	5.7718	6.72e-05	0.967137	gls_ar1	2.43261	0.547159	1.29787	3.56735	-6.82936	0.686969	0.992477	-12.6012
Hawaii	6	1.62285	0.135359	1.2749	1.97081	-7.64903	0.999934	0.981297	ols	1.62285	0.135359	1.2749	1.97081	-7.64903	0.999934	0.981297	0
Hawaii Territory	6	2.25457	0.201416	1.73682	2.77233	7.447	0.999979	0.952749	ols	2.25457	0.201416	1.73682	2.77233	7.447	0.999979	0.952749	0
Idaho	13	3.26353	0.239122	2.74253	3.78453	1.49185	0.00603753	0.99783	gls_arma11	NA	NA	NA	NA	-2.41804	0.558657	NA	-3.90989
Illinois	20	3.16221	0.112238	2.9273	3.39713	8.50976	3.33e-07	0.933203	gls_arma11	2.49435	0.311731	1.84189	3.14681	-14.6668	0.918658	0.960334	-23.1766
Indiana	20	3.00501	0.187824	2.61189	3.39813	13.6234	8.85e-10	0.970927	gls_arma11	NA	NA	NA	NA	-22.8332	0.982044	NA	-36.4566
Iowa	17	2.30543	0.339447	1.58583	3.02502	16.7236	3.19e-08	0.853478	gls_arma11	NA	NA	NA	NA	-13.6279	0.766342	NA	-30.3515
Kansas	15	3.66432	0.406377	2.79272	4.53591	9.01949	1.67e-06	0.991504	gls_arma11	NA	NA	NA	NA	-13.8454	0.942154	NA	-22.8649
Kentucky	22	3.69086	0.118153	3.44515	3.93657	-21.3949	0.000281266	0.939727	gls_ar1	2.29234	0.410794	1.43805	3.14663	-28.8282	0.580677	0.963878	-7.43324
Louisiana	20	2.0403	0.0670279	1.9	2.18059	-29.8147	0.00121672	0.974317	gls_ar1	2.10557	0.223888	1.63697	2.57418	-32.5604	0.536137	0.972272	-2.74573
Maine	20	3.78423	0.196657	3.37263	4.19584	-29.5393	0.0278766	0.985666	ols	3.78423	0.196657	3.37263	4.19584	-29.5393	0.0278766	0.985666	0
Maryland	23	2.64819	0.232205	2.16663	3.12975	30.2875	9.11e-11	0.917064	gls_ar1	NA	NA	NA	NA	-10.995	0.691904	NA	-41.2825
Massachusetts	23	2.05822	0.13444	1.77941	2.33704	4.90008	9.47e-08	0.988547	gls_arma11	NA	NA	NA	NA	-21.0042	0.987595	NA	-25.9043
Michigan	18	2.84284	0.134589	2.55888	3.1268	3.55697	2e-07	0.854774	gls_arma11	2.49781	0.320213	1.82222	3.1734	-20.9234	0.962275	0.874428	-24.4804
Minnesota	16	2.5946	0.090873	2.40091	2.78829	-13.7029	0.00824588	0.980937	gls_ar1	2.13641	0.234454	1.63668	2.63613	-14.2526	0.620131	0.989353	-0.549739
Mississippi	20	2.39178	0.229124	1.91222	2.87134	9.74521	1.69e-09	0.934821	gls_arma11	NA	NA	NA	NA	-24.2837	0.504499	NA	-34.0289
Missouri	19	3.02532	0.125003	2.7627	3.28794	-7.70015	0.00833297	0.91543	gls_ar1	2.98446	0.309874	2.33344	3.63548	-8.7786	0.490689	0.917658	-1.07845
Montana	13	3.81514	0.459725	2.81349	4.8168	-5.02604	0.0388129	0.957068	gls_ar1	1.81392	0.490503	0.745203	2.88263	-6.78008	0.81681	0.946354	-1.75405
Nebraska	15	2.70983	0.291193	2.08529	3.33438	8.01482	0.00645425	0.951678	gls_ar1	1.6744	0.335736	0.954315	2.39448	2.7248	0.801013	0.878564	-5.29002
Nevada	15	2.69321	0.0678997	2.54758	2.83884	-7.37538	0.000511723	0.998281	gls_ma1	2.65576	0.0808231	2.48241	2.82911	-12.7745	0.480438	0.998582	-5.39917
New Hampshire	23	3.13514	0.205189	2.70961	3.56068	-5.38285	0.00130381	0.992618	gls_ar1	1.54331	0.633347	0.229828	2.85679	-11.1334	0.468162	0.995302	-5.75058
New Jersey	23	2.42983	0.119494	2.18202	2.67765	14.3486	1.05e-13	0.847371	gls_arma11	2.35775	0.267528	1.80293	2.91257	-39.0182	0.925469	0.8531	-53.3668
New Mexico	10	3.63327	0.217749	3.14069	4.12585	-0.0683487	0.0929507	0.976453	ols	3.63327	0.217749	3.14069	4.12585	-0.0683487	0.0929507	0.976453	0
New Mexico Territory	7	1.46412	1.18182	-1.42769	4.35593	11.3677	0.990996	0.438108	ols	1.46412	1.18182	-1.42769	4.35593	11.3677	0.990996	0.438108	0
New York	23	2.70713	0.114173	2.47035	2.94391	1.7646	1.92e-10	0.920451	gls_arma11	NA	NA	NA	NA	-35.591	0.775067	NA	-37.3556
North Carolina	23	3.09746	0.0490694	2.99569	3.19922	-45.8294	5.3e-05	0.99955	gls_ar1	3.05778	0.115253	2.81876	3.2968	-53.4765	0.495167	0.999599	-7.64707
North Dakota	13	1.6806	0.713634	0.125725	3.23547	18.9757	1.9e-07	0.416729	gls_arma11	NA	NA	NA	NA	-10.2478	0.944763	NA	-29.2234
Ohio	21	2.87403	0.0833852	2.70009	3.04796	-15.4625	2.81e-05	0.950882	gls_ar1	2.30951	0.276387	1.73298	2.88604	-27.7909	0.833302	0.967217	-12.3284
Oklahoma	11	5.53581	0.804965	3.74224	7.32939	9.28551	0.0290025	0.911854	gls_ar1	3.90486	1.08525	1.48677	6.32294	5.38136	0.55907	0.944062	-3.90414
Oregon	16	2.46013	0.125445	2.19276	2.72751	5.02418	0.000383838	0.983809	gls_ar1	2.40022	0.29948	1.76189	3.03854	-4.06473	0.83268	0.985309	-9.08891
Pennsylvania	23	2.56673	0.101146	2.35696	2.77649	-8.87621	1.82e-07	0.904943	gls_arma11	NA	NA	NA	NA	-32.1773	0.92356	NA	-23.3011
Rhode Island	23	2.47938	0.0982594	2.2756	2.68315	-3.00398	1.01e-14	0.8881	gls_arma11	2.58154	0.198076	2.17076	2.99232	-60.0388	0.982395	0.881316	-57.0349
South Carolina	23	2.35375	0.220047	1.8974	2.8101	9.27862	1.27e-07	0.994776	gls_ar1	1.37137	0.576272	0.176251	2.56648	-16.1886	0.589581	0.968467	-25.4672
South Dakota	13	3.29943	0.777988	1.60434	4.99452	13.9331	6.81e-05	0.900899	gls_ar1	0.818824	0.49958	-0.269666	1.90731	-2.1153	0.518571	0.71024	-16.0484
Tennessee	22	3.48877	0.0975944	3.28581	3.69173	-20.436	1.75e-05	0.934687	gls_ar1	3.16498	0.339814	2.4583	3.87167	-33.6184	0.759945	0.949036	-13.1824
Texas	17	3.06878	0.0741197	2.91166	3.22591	-13.7152	9.95e-05	0.979486	gls_ma1	3.0383	0.0856724	2.85668	3.21992	-22.4773	0.54934	0.980364	-8.76214
Utah	12	2.30585	0.0796741	2.13049	2.48121	-18.8976	0.00168124	0.991407	gls_ar1	2.33999	0.182673	1.93793	2.74205	-22.0004	0.727359	0.990603	-3.10279
Utah Territory	5	2.00703	0.223553	1.38634	2.62771	21.3261	1.03e-19	0.970817	gls_arma11	2.06618	0.316265	1.18808	2.94427	-60.5636	1	0.97298	-81.8897
Vermont	23	3.06443	0.215275	2.61798	3.51089	-20.1445	0.000433377	0.990584	gls_ar1	2.97927	0.376089	2.19931	3.75923	-28.5111	0.756219	0.99059	-8.36664
Virginia	23	3.55417	0.252583	3.03034	4.07799	14.4311	0.000661371	0.935399	gls_arma11	NA	NA	NA	NA	4.5404	0.993875	NA	-9.89073
Washington	13	2.29515	0.053081	2.17949	2.4108	-25.9739	0.000225103	0.992434	gls_ar1	NA	NA	NA	NA	-31.5749	0.628571	NA	-5.60104
West Virginia	15	2.94564	0.160239	2.60196	3.28932	-14.4253	8.95e-05	0.969835	gls_arma11	2.06203	0.299078	1.42057	2.70349	-25.4321	0.743825	0.961588	-11.0068
Wisconsin	17	2.97002	0.139583	2.67412	3.26593	-10.5061	4.42e-05	0.898174	gls_ar1	2.73883	0.335993	2.02656	3.45111	-22.9376	0.738446	0.910659	-12.4315
Wyoming	13	2.3449	0.196367	1.91705	2.77275	-7.50584	0.00726741	0.987877	gls_ma1	2.27864	0.22222	1.79446	2.76281	-10.1006	0.599712	0.98864	-2.5948
