# Supplementary material for: Spatial and temporal autocorrelations affect Taylor's law for US county populations: Descriptive and predictive models
Source: PLoS One. 2021 Jan 7;16(1):e0245062. doi: 10.1371/journal.pone.0245062 (PMC7790542; doi:10.1371/journal.pone.0245062)
Supplement: S5 Table — gls_ar1, gls_ma1, and gls_arma11 are respectively the generalized least-squares regressions with first-order autoregressive component, first-order moving-average component, and first-order autoregression and first-order moving-average component. ols and r are defined in S2 Table. (XLSX) [file pone.0245062.s008.xlsx]

## Sheet: stl_ls_pred_cor
Table S5. Correlation coefficient (r) between the observed variance and predicted variance using the least-squares regressions, for the spatial TL tested in each state. gls_ar1, gls_ma1, and gls_arma11 are respectively the generalized least-squares regressions with first-order autoregressive component, first-order moving-average component, and first-order autoregression and first-order moving-ave…
mod	state	r
gls_ar1	Alabama	0.973859
gls_ar1	Alaska	0.988099
gls_ar1	Alaska Territory	-0.493398
gls_ar1	Arizona	0.995563
gls_ar1	Arizona Territory	0.985632
gls_ar1	Arkansas	0.904598
gls_ar1	California	0.983393
gls_ar1	Colorado	0.994035
gls_ar1	Connecticut	0.978951
gls_ar1	Delaware	0.890732
gls_ar1	Florida	0.990899
gls_ar1	Georgia	0.992477
gls_ar1	Hawaii	0.982205
gls_ar1	Hawaii Territory	0.940698
gls_ar1	Idaho	0.98148
gls_ar1	Illinois	0.952166
gls_ar1	Indiana	0.986622
gls_ar1	Iowa	0.777351
gls_ar1	Kansas	0.922723
gls_ar1	Kentucky	0.963878
gls_ar1	Louisiana	0.972272
gls_ar1	Maine	0.99397
gls_ar1	Maryland	NA
gls_ar1	Massachusetts	0.928404
gls_ar1	Michigan	0.862659
gls_ar1	Minnesota	0.989353
gls_ar1	Mississippi	0.889223
gls_ar1	Missouri	0.917658
gls_ar1	Montana	0.946354
gls_ar1	Nebraska	0.878564
gls_ar1	Nevada	0.999884
gls_ar1	New Hampshire	0.995302
gls_ar1	New Jersey	0.853003
gls_ar1	New Mexico	0.978522
gls_ar1	New Mexico Territory	-0.47588
gls_ar1	New York	0.908116
gls_ar1	North Carolina	0.999599
gls_ar1	North Dakota	0.386111
gls_ar1	Ohio	0.967217
gls_ar1	Oklahoma	0.944062
gls_ar1	Oregon	0.985309
gls_ar1	Pennsylvania	0.921121
gls_ar1	Rhode Island	0.878567
gls_ar1	South Carolina	0.968467
gls_ar1	South Dakota	0.71024
gls_ar1	Tennessee	0.949036
gls_ar1	Texas	0.989871
gls_ar1	Utah	0.990603
gls_ar1	Utah Territory	0.967463
gls_ar1	Vermont	0.99059
gls_ar1	Virginia	0.869459
gls_ar1	Washington	NA
gls_ar1	West Virginia	0.965222
gls_ar1	Wisconsin	0.910659
gls_ar1	Wyoming	0.99138
gls_arma11	Alabama	NA
gls_arma11	Alaska	0.98816
gls_arma11	Alaska Territory	-0.492938
gls_arma11	Arizona	0.995522
gls_arma11	Arizona Territory	NA
gls_arma11	Arkansas	NA
gls_arma11	California	0.980333
gls_arma11	Colorado	0.993895
gls_arma11	Connecticut	0.981612
gls_arma11	Delaware	NA
gls_arma11	Florida	0.991465
gls_arma11	Georgia	0.995862
gls_arma11	Hawaii	0.982816
gls_arma11	Hawaii Territory	NA
gls_arma11	Idaho	NA
gls_arma11	Illinois	0.960334
gls_arma11	Indiana	NA
gls_arma11	Iowa	NA
gls_arma11	Kansas	NA
gls_arma11	Kentucky	NA
gls_arma11	Louisiana	0.970648
gls_arma11	Maine	NA
gls_arma11	Maryland	NA
gls_arma11	Massachusetts	NA
gls_arma11	Michigan	0.874428
gls_arma11	Minnesota	NA
gls_arma11	Mississippi	NA
gls_arma11	Missouri	0.917413
gls_arma11	Montana	NA
gls_arma11	Nebraska	NA
gls_arma11	Nevada	0.999968
gls_arma11	New Hampshire	NA
gls_arma11	New Jersey	0.8531
gls_arma11	New Mexico	0.979652
gls_arma11	New Mexico Territory	-0.476686
gls_arma11	New York	NA
gls_arma11	North Carolina	0.999591
gls_arma11	North Dakota	NA
gls_arma11	Ohio	NA
gls_arma11	Oklahoma	NA
gls_arma11	Oregon	0.985492
gls_arma11	Pennsylvania	NA
gls_arma11	Rhode Island	0.881316
gls_arma11	South Carolina	NA
gls_arma11	South Dakota	NA
gls_arma11	Tennessee	0.948323
gls_arma11	Texas	NA
gls_arma11	Utah	0.988847
gls_arma11	Utah Territory	0.97298
gls_arma11	Vermont	0.990559
gls_arma11	Virginia	NA
gls_arma11	Washington	0.991683
gls_arma11	West Virginia	0.961588
gls_arma11	Wisconsin	0.910523
gls_arma11	Wyoming	0.989976
gls_ma1	Alabama	0.950755
gls_ma1	Alaska	0.988127
gls_ma1	Alaska Territory	-0.493488
gls_ma1	Arizona	0.995589
gls_ma1	Arizona Territory	0.983317
gls_ma1	Arkansas	0.961236
gls_ma1	California	0.97944
gls_ma1	Colorado	0.99342
gls_ma1	Connecticut	0.978738
gls_ma1	Delaware	0.865708
gls_ma1	Florida	0.985509
gls_ma1	Georgia	0.971035
gls_ma1	Hawaii	0.982688
gls_ma1	Hawaii Territory	0.949967
gls_ma1	Idaho	0.998851
gls_ma1	Illinois	0.935051
gls_ma1	Indiana	0.973274
gls_ma1	Iowa	0.841761
gls_ma1	Kansas	0.985842
gls_ma1	Kentucky	0.943047
gls_ma1	Louisiana	0.974367
gls_ma1	Maine	0.986712
gls_ma1	Maryland	0.914691
gls_ma1	Massachusetts	0.987904
gls_ma1	Michigan	0.858044
gls_ma1	Minnesota	0.982222
gls_ma1	Mississippi	0.933055
gls_ma1	Missouri	0.916441
gls_ma1	Montana	0.957753
gls_ma1	Nebraska	0.933387
gls_ma1	Nevada	0.998582
gls_ma1	New Hampshire	0.994026
gls_ma1	New Jersey	0.847494
gls_ma1	New Mexico	0.976683
gls_ma1	New Mexico Territory	0.462313
gls_ma1	New York	0.921547
gls_ma1	North Carolina	0.999546
gls_ma1	North Dakota	0.410815
gls_ma1	Ohio	0.952585
gls_ma1	Oklahoma	0.917375
gls_ma1	Oregon	0.983475
gls_ma1	Pennsylvania	0.903691
gls_ma1	Rhode Island	0.888223
gls_ma1	South Carolina	0.994461
gls_ma1	South Dakota	0.852631
gls_ma1	Tennessee	0.936475
gls_ma1	Texas	0.980364
gls_ma1	Utah	0.990586
gls_ma1	Utah Territory	0.972898
gls_ma1	Vermont	0.990575
gls_ma1	Virginia	0.928658
gls_ma1	Washington	0.992241
gls_ma1	West Virginia	0.969197
gls_ma1	Wisconsin	0.898474
gls_ma1	Wyoming	0.98864
ols	Alabama	0.945554
ols	Alaska	0.988192
ols	Alaska Territory	0.494368
ols	Arizona	0.995895
ols	Arizona Territory	0.97796
ols	Arkansas	0.962684
ols	California	0.978072
ols	Colorado	0.994799
ols	Connecticut	0.978389
ols	Delaware	0.871023
ols	Florida	0.984636
ols	Georgia	0.967137
ols	Hawaii	0.981297
ols	Hawaii Territory	0.952749
ols	Idaho	0.99783
ols	Illinois	0.933203
ols	Indiana	0.970927
ols	Iowa	0.853478
ols	Kansas	0.991504
ols	Kentucky	0.939727
ols	Louisiana	0.974317
ols	Maine	0.985666
ols	Maryland	0.917064
ols	Massachusetts	0.988547
ols	Michigan	0.854774
ols	Minnesota	0.980937
ols	Mississippi	0.934821
ols	Missouri	0.91543
ols	Montana	0.957068
ols	Nebraska	0.951678
ols	Nevada	0.998281
ols	New Hampshire	0.992618
ols	New Jersey	0.847371
ols	New Mexico	0.976453
ols	New Mexico Territory	0.438108
ols	New York	0.920451
ols	North Carolina	0.99955
ols	North Dakota	0.416729
ols	Ohio	0.950882
ols	Oklahoma	0.911854
ols	Oregon	0.983809
ols	Pennsylvania	0.904943
ols	Rhode Island	0.8881
ols	South Carolina	0.994776
ols	South Dakota	0.900899
ols	Tennessee	0.934687
ols	Texas	0.979486
ols	Utah	0.991407
ols	Utah Territory	0.970817
ols	Vermont	0.990584
ols	Virginia	0.935399
ols	Washington	0.992434
ols	West Virginia	0.969835
ols	Wisconsin	0.898174
ols	Wyoming	0.987877
