# Supplementary material for: Spatial and temporal autocorrelations affect Taylor's law for US county populations: Descriptive and predictive models
Source: PLoS One. 2021 Jan 7;16(1):e0245062. doi: 10.1371/journal.pone.0245062 (PMC7790542; doi:10.1371/journal.pone.0245062)
Supplement: S6 Table — S3 Table gives the method for interval estimation. (XLSX) [file pone.0245062.s009.xlsx]

## Sheet: TableS24
Table S6. Interval estimate of the slope difference of spatial TL between the best linear model (b_reg) and the ordinary least-squares regression (b_ols), Cohen-Xu model (b_CX), Tweedie model (b_T), and Xiao-Locey-White model (b_XLW) in each state (State). Table S3 gives the method for interval estimation.
State	b_reg-b_ols		b_reg-b_CX		b_reg-b_T		b_reg-b_XLW
	lower	upper	lower	upper	lower	upper	lower	upper
Alabama	-0.6649	0.1213	-2.1394	-0.1601	-0.4234	0.5635	0.4676	1.4403
Alaska	0	0	-0.4987	1.6886	-1.3672	0.6132	-0.2431	1.8855
Alaska Territory	-1.0808	1.8306	-6.1484	5.7658	-8.7286	4.0587	-8.3596	4.969
Arizona	-0.0922	0.0262	-0.1568	1.134	-0.5174	0.1647	0.2772	1.058
Arizona Territory	-0.3166	0.7	-0.993	1.1611	-1.0969	0.5962	-1.458	1.0252
Arkansas	-1.2095	0.1139	-3.4887	-1.5332	-1.136	0.2139	-0.0846	1.1246
California	-0.0576	0.4151	-0.6069	0.4941	-0.5427	0.4393	0.1829	0.8609
Colorado	-0.1003	0.0163	0.3731	1.0176	-0.8993	-0.2668	0.1552	0.82
Connecticut	-1.9617	0	-0.6295	1.4834	-1.8262	0.3212	-1.1099	1.1168
Delaware	-0.1064	3.6648	0.5332	4.8514	0.1809	4.0821	0.919	4.8605
Florida	-0.4669	0.0122	-0.2018	0.56	-0.7115	-0.1006	0.0442	0.6189
Georgia	-1.7872	0.1124	-2.1496	0.1222	-1.4633	0.6242	-0.5541	1.6401
Hawaii	0	0	-0.1818	2.6429	-1.2674	1.8974	-1.743	2.4607
Hawaii Territory	0	0	-1.7095	0.9127	-1.3587	1.0337	-1.2473	1.2171
Idaho	-1.7776	0	-2.0604	0.3579	-1.3308	0.5447	-0.421	1.5897
Illinois	-0.0847	0.8866	-0.9685	1.4026	0.1003	1.2768	1.0143	2.0387
Indiana	-0.9489	0.3261	-2.1998	-0.4024	-0.7143	0.6855	0.1859	1.4993
Iowa	-0.9439	0.3868	-3.7699	-1.7972	-0.5922	0.6849	-0.3231	0.9161
Kansas	-1.8391	0	-2.3213	0.1093	-0.6405	1.592	-0.1867	1.9207
Kentucky	-0.0922	0.029	-4.0743	-0.8626	0.3764	0.9747	1.3758	2.0063
Louisiana	-0.1692	0.216	-0.8038	0.3429	-0.8681	0.0457	0.1014	1.0248
Maine	-2.6206	0.3028	-2.3287	1.0035	-2.1848	1.1566	-1.5883	1.8893
Maryland	-0.2806	1.3344	0.9778	2.586	-0.1529	1.3233	0.6659	2.2168
Massachusetts	-0.4284	0.0761	0.16	0.8299	-0.6858	0.039	-0.2744	0.4163
Michigan	-0.1431	0.1046	-1.0033	0.5824	0.2191	0.6434	0.6772	1.0935
Minnesota	-0.0659	0.0422	-1.1542	0.0633	0.1619	0.5471	0.633	0.9971
Mississippi	-0.8833	0.5944	-3.3862	-1.5128	-1.3657	0.3901	-0.4502	1.0909
Missouri	-0.1002	0.2197	-0.25	0.9888	-0.0208	0.6918	1.0169	1.7494
Montana	-1.7399	0.116	-0.9534	1.7543	-0.8602	1.8823	-0.5214	2.3714
Nebraska	-0.6031	0.0168	-1.8796	0.0672	-0.0888	0.8286	0.4327	1.352
Nevada	-0.1314	0.0409	0.3452	1.265	-0.6783	-0.0377	0.4496	0.9974
New Hampshire	-0.7505	0.1788	-1.3107	0.3337	-0.417	0.7802	0.0926	1.5287
New Jersey	-1.0038	0.1665	0.0945	1.3743	-1.3439	-0.1512	-0.5828	0.7011
New Mexico	0	0.0124	-1.047	1.2769	0.1037	1.141	1.0197	2.12
New Mexico Territory	0	0	-1.3623	1.7129	-1.4668	1.7905	-2.6312	1.3495
New York	-0.5789	0.3568	0.3126	1.3646	-0.7105	0.4217	0.0989	1.2182
North Carolina	-0.0632	0.0104	-1.8557	-0.2876	0.0631	0.3021	1.0639	1.3576
North Dakota	-1.1464	0.3472	-3.2318	-1.1228	-1.4972	0.0062	-1.0894	0.3591
Ohio	-0.5253	0.0082	-0.4436	0.3337	-0.208	0.5223	0.4538	1.127
Oklahoma	-2.247	0.083	-0.9662	2.9696	-0.6186	3.6629	0.4675	4.6562
Oregon	-0.0803	0.1886	0.1098	0.9013	-0.4167	0.0222	0.3319	0.8133
Pennsylvania	-0.0659	0.5246	-0.5872	0.6272	-0.0969	0.6699	0.4247	1.0949
Rhode Island	-0.1769	0.7993	0.529	2.1224	-0.6024	0.634	0.2013	1.4753
South Carolina	-0.7633	1.2533	-1.4959	0.7528	-1.1983	1.0834	-0.4814	1.7835
South Dakota	-1.936	0.3276	-3.7107	-0.4338	-0.8059	1.6771	-0.4011	2.1402
Tennessee	-1.0421	0.032	-1.1706	0.2983	-0.4767	0.7091	0.4841	1.6768
Texas	-0.6912	0.0247	-0.8992	0.3621	0.0816	0.8274	0.6715	1.4019
Utah	-0.1387	0.0244	-0.1792	0.9053	-1.0326	-0.0865	0.0118	0.996
Utah Territory	-0.3552	0.7998	-1.5443	0.5379	-0.9575	0.761	-0.998	1.0875
Vermont	-1.0863	0.0757	-2.6353	0.6167	-0.5116	1.6752	-0.6249	1.661
Virginia	-0.0572	1.5753	-2.3488	0.5838	0.4109	2.4198	1.5341	3.5414
Washington	-0.1125	0.0284	-0.7056	0.4527	-0.8197	-0.2826	0.1364	0.6988
West Virginia	-0.5765	0.0352	-0.9413	0.1671	-0.5328	0.455	0.4971	1.3907
Wisconsin	-0.2002	0.1964	-1.8821	0.3759	0.372	1.2201	0.6797	1.6051
Wyoming	-0.6292	0.0431	-0.7657	0.4099	-0.3635	0.5116	-0.2034	0.7809
