# Supplementary material for: Spatial and temporal autocorrelations affect Taylor's law for US county populations: Descriptive and predictive models
Source: PLoS One. 2021 Jan 7;16(1):e0245062. doi: 10.1371/journal.pone.0245062 (PMC7790542; doi:10.1371/journal.pone.0245062)
Supplement: S7 Table — gls_gauss, gls_sph, and gls_lin are respectively the generalized least-squares with Gaussian spatial correlation, spherical spatial correlation, and linear spatial correlation. n is the number of finite log(mean)-log(variance) pairs (here, the number of counties) in each fitting. Other notations are defined as in S1 Table. (XLSX) [file pone.0245062.s010.xlsx]

## Sheet: Sheet1
Table S7. Descriptive model summary of the temporal TL for each state. gls_gauss, gls_sph, and gls_lin are respectively the generalized least-squares with Gaussian spatial correlation, spherical spatial correlation, and linear spatial correlation. Other notations are defined as in Table S1.
state	n	OLS							best LS								∆AICc
		slope				AICc	AICc wt	cor	mod	slope				AICc	AICc wt	cor
		est	std err	lower	upper					est	std err	lower	upper
Alabama	68	3.00485	0.163594	2.67832	3.33139	56.1568	0.368184	0.982111	ols	3.00485	0.163594	2.67832	3.33139	56.1568	0.366148	0.982111	0
Alaska	30	2.50963	0.215153	2.0696	2.94967	61.2221	1	0.974712	gls_gauss	2.49757	0.193665	2.10148	2.89366	48.8211	0.258485	0.974812	-12.4009
Alaska Territory	6	3.84966	2.33567	-2.15436	9.85368	29.8277	1	0.532873	ols	3.84966	2.33567	-2.15436	9.85368	29.8277	0.999998	0.532873	0
Arizona	15	2.60052	0.191592	2.18959	3.01144	19.4967	0.574358	0.999753	ols	2.60052	0.191592	2.18959	3.01144	19.4967	0.574358	0.999753	0
Arizona Territory	13	2.08109	0.490545	1.01229	3.1499	23.3176	0.559333	0.863582	ols	2.08109	0.490545	1.01229	3.1499	23.3176	0.575565	0.863582	0
Arkansas	75	2.72425	0.11797	2.48919	2.95931	14.4626	0.326648	0.987871	ols	2.72425	0.11797	2.48919	2.95931	14.4626	0.327429	0.987871	0
Arkansas Territory	7	2.08533	1.62021	-1.87917	6.04984	31.8649	0.995461	0.949072	ols	2.08533	1.62021	-1.87917	6.04984	31.8649	0.995461	0.949072	0
California	59	2.22018	0.0430422	2.13402	2.30634	4.39305	1	0.998068	gls_gauss	2.221	0.0452	2.13052	2.31148	3.13703	0.347495	0.998063	-1.25601
Colorado	63	2.30451	0.0845335	2.13553	2.47349	66.3929	0.136612	0.424444	gls_exp	2.2641	0.0917	2.08079	2.44741	64.8224	0.298398	0.432352	-1.57048
Connecticut	8	2.28742	0.181668	1.85784	2.717	5.17693	0.955094	0.992798	ols	2.28742	0.181668	1.85784	2.717	5.17693	0.955094	0.992798	0
Dakota Territory	14	2.18318	0.224774	1.69759	2.66878	21.5371	0.178091	0.578362	gls_gauss	2.2643	0.2519	1.7201	2.8085	20.4674	0.292508	0.571589	-1.06975
District Of Columbia	6	2.51923	0.277074	1.80699	3.23147	25.6925	0.999998	0.999993	ols	2.51923	0.277074	1.80699	3.23147	25.6925	0.999998	0.999993	0
Florida	68	2.21626	0.0952755	2.02609	2.40643	92.4179	5e-06	0.068493	ols	2.34885	0.102837	2.14359	2.55412	92.4179	0.296734	0.0659337	0
Florida Territory	15	1.49198	0.690939	0.0100624	2.9739	47.3289	0.604184	0.838442	ols	1.49198	0.690939	0.0100624	2.9739	47.3289	0.580093	0.838442	0
Georgia	162	2.89662	0.108608	2.68214	3.11109	210.691	0.0391255	0.77689	gls_rat	2.8769	0.1131	2.65355	3.10025	207.422	0.537315	0.77828	-3.26879
Hawaii	5	1.89312	0.100751	1.61339	2.17285	28.9066	1	0.997896	ols	1.89312	0.100751	1.61339	2.17285	28.9066	1	0.997896	0
Hawaii Territory	5	2.44747	0.187802	1.92605	2.9689	31.0502	1	0.999015	ols	2.44747	0.187802	1.92605	2.9689	31.0502	1	0.999015	0
Idaho	44	2.50269	0.138602	2.22317	2.78221	47.7687	0.233118	0.992283	ols	2.50269	0.138602	2.22317	2.78221	47.7687	0.236202	0.992348	0
Idaho Territory	9	2.12847	0.793587	0.298455	3.95849	25.8743	0.880071	0.77337	ols	2.12847	0.793587	0.298455	3.95849	25.8743	0.876453	0.77337	0
Illinois	102	2.5603	0.0615102	2.43828	2.68232	18.7004	0.00596679	0.999664	gls_rat	2.5143	0.064	2.38734	2.64126	11.8511	0.516487	0.999671	-6.84931
Indiana	92	2.85414	0.0972116	2.66104	3.04724	40.3415	0.238585	0.977151	gls_rat	2.8044	0.0992	2.60735	3.00145	39.8183	0.282244	0.978539	-0.523167
Iowa	99	2.29896	0.115033	2.07069	2.52724	41.0014	1.1e-08	0.99502	gls_exp	2.57244	0.0972228	2.3795	2.76537	4.8102	0.779488	0.996372	-36.1912
Kansas	106	2.06399	0.0712609	1.92269	2.20528	52.9936	0.370735	0.900059	ols	2.06399	0.0712609	1.92269	2.20528	52.9936	0.370735	0.900059	0
Kentucky	120	2.94359	0.1235	2.69905	3.18814	98.6516	0.368239	0.996211	ols	2.94359	0.1235	2.69905	3.18814	98.6516	0.297578	0.996211	0
Louisiana	65	2.74388	0.164531	2.41519	3.07257	79.5162	0.0267713	0.72712	ols	2.74388	0.164531	2.41519	3.07257	79.5162	0.26965	0.729805	0
Maine	16	3.18791	0.303844	2.54028	3.83554	13.2857	0.536797	0.984544	ols	3.18791	0.303844	2.54028	3.83554	13.2857	0.473533	0.984544	0
Maryland	24	2.85885	0.227643	2.38794	3.32977	35.988	0.430518	0.687948	gls_lin	2.4107	0.2079	1.98063	2.84077	34.9966	0.229875	0.731941	-0.991354
Massachusetts	20	2.33165	0.145002	2.02815	2.63514	27.104	0.00176081	0.991983	gls_lin	2.3408	0.1483	2.0304	2.6512	13.9724	0.731129	0.992073	-13.1316
Michigan	86	2.22451	0.0556378	2.11389	2.33513	37.4158	0.000108704	0.991467	gls_exp	2.20718	0.0684379	2.07111	2.34325	22.4174	0.883318	0.991704	-14.9984
Michigan Territory	7	3.11152	0.606931	1.62641	4.59662	21.5197	0.996215	0.383486	ols	3.11152	0.606931	1.62641	4.59662	21.5197	0.992395	0.383486	0
Minnesota	89	2.25951	0.117032	2.02694	2.49209	110.132	0.191284	0.994139	gls_rat	2.0829	0.1239	1.83667	2.32913	109.052	0.337738	0.99388	-1.08059
Mississippi	82	2.74422	0.223844	2.29884	3.1896	108.902	0.19453	0.950247	gls_rat	2.6173	0.2106	2.19827	3.03633	108.098	0.330786	0.953553	-0.803728
Missouri	115	2.51993	0.0874865	2.34662	2.69324	62.1371	0.165757	0.585095	gls_sph	2.5304	0.0951	2.34201	2.71879	58.6253	0.321434	0.583778	-3.51179
Montana	57	2.00035	0.150671	1.69852	2.30219	99.8243	0.227073	0.911712	ols	2.00035	0.150671	1.69852	2.30219	99.8243	0.246983	0.911712	0
Montana Territory	10	3.57558	1.16995	0.928971	6.22219	44.3272	0.781908	0.781406	ols	3.57558	1.16995	0.928971	6.22219	44.3272	0.7821	0.781406	0
Nebraska	95	1.91348	0.0653944	1.78363	2.04332	52.1316	0.0571818	0.995682	ols	1.91348	0.0653944	1.78363	2.04332	52.1316	0.373066	0.995538	0
Nevada	19	2.26956	0.150654	1.95305	2.58608	28.8959	0.504783	0.999974	ols	2.26956	0.150654	1.95305	2.58608	28.8959	0.504783	0.999974	0
New Hampshire	10	2.7515	0.225935	2.24039	3.2626	1.8192	0.800682	0.979499	ols	2.7515	0.225935	2.24039	3.2626	1.8192	0.793637	0.979499	0
New Jersey	21	2.03559	0.158431	1.70511	2.36607	7.17422	0.483676	0.805063	ols	2.03559	0.158431	1.70511	2.36607	7.17422	0.483676	0.805063	0
New Mexico	33	2.46441	0.206533	2.04372	2.88511	57.3683	0.423372	0.998524	ols	2.46441	0.206533	2.04372	2.88511	57.3683	0.423372	0.998524	0
New Mexico Territory	20	2.26255	0.688055	0.822435	3.70266	40.5256	0.493474	0.479684	ols	2.26255	0.688055	0.822435	3.70266	40.5256	0.493474	0.479684	0
New York	62	2.58451	0.109224	2.3661	2.80292	72.4637	0.353482	0.751762	ols	2.58451	0.109224	2.3661	2.80292	72.4637	0.362404	0.751762	0
North Carolina	100	3.05161	0.0892712	2.87447	3.22874	39.673	0.366086	0.971903	ols	3.05161	0.0892712	2.87447	3.22874	39.673	0.368537	0.971903	0
North Dakota	53	1.88522	0.160996	1.56215	2.20828	49.6718	0.391734	0.963979	ols	1.88522	0.160996	1.56215	2.20828	49.6718	0.391734	0.963979	0
Ohio	88	2.74333	0.0870577	2.57029	2.91636	33.1837	0.176603	0.976626	gls_gauss	2.6808	0.085	2.51185	2.84975	31.6773	0.246864	0.977768	-1.50635
Oklahoma	77	2.04049	0.149823	1.7421	2.33889	101.785	0.280623	0.994837	ols	2.04049	0.149823	1.7421	2.33889	101.785	0.279563	0.994837	0
Oklahoma Territory	8	3.9331	0.446386	2.87756	4.98863	13.5753	0.955094	0.723016	ols	3.9331	0.446386	2.87756	4.98863	13.5753	0.955547	0.723016	0
Oregon	36	2.63486	0.0930062	2.44605	2.82368	15.3912	0.00524228	0.907672	gls_exp	2.49727	0.0939992	2.30644	2.68809	8.20816	0.641807	0.914394	-7.18308
Pennsylvania	67	2.57781	0.0964262	2.38529	2.77033	53.3252	0.347344	0.961561	ols	2.57781	0.0964262	2.38529	2.77033	53.3252	0.38274	0.961561	0
Rhode Island	5	1.95379	0.175077	1.4677	2.43988	22.9844	1	0.999679	ols	1.95379	0.175077	1.4677	2.43988	22.9844	1	0.999679	0
South Carolina	47	3.56503	0.232907	3.09621	4.03384	55.5781	0.264963	0.77905	ols	3.56503	0.232907	3.09621	4.03384	55.5781	0.2882	0.77905	0
South Dakota	72	1.56886	0.12489	1.31984	1.81789	105.382	0.171136	0.964711	ols	1.56886	0.12489	1.31984	1.81789	105.382	0.37966	0.966554	0
Tennessee	96	2.98414	0.124932	2.73611	3.23216	105.28	0.345835	0.986638	ols	2.98414	0.124932	2.73611	3.23216	105.28	0.295503	0.986638	0
Texas	256	2.3126	0.0394292	2.23495	2.39025	185.87	6.4e-16	0.998693	gls_exp	2.45488	0.0351436	2.38567	2.52409	131.402	1	0.998314	-54.4681
Utah	29	2.52777	0.136346	2.24848	2.80706	40.6087	0.436322	0.985811	ols	2.52777	0.136346	2.24848	2.80706	40.6087	0.436322	0.985811	0
Utah Territory	23	2.38245	0.27348	1.81529	2.94962	39.5736	0.522059	0.994406	ols	2.38245	0.27348	1.81529	2.94962	39.5736	0.522543	0.994406	0
Vermont	14	2.28397	0.255629	1.73171	2.83622	11.197	0.653832	0.83914	ols	2.28397	0.255629	1.73171	2.83622	11.197	0.601755	0.83914	0
Virginia	185	2.81763	0.12044	2.58001	3.05525	354.573	0.000325603	0.559216	gls_exp	2.92396	0.115616	2.69586	3.15207	340.659	0.562048	0.549887	-13.9143
Washington	40	2.43989	0.123369	2.19035	2.68943	50.3009	0.0429181	0.993192	gls_lin	NA	NA	NA	NA	46.6108	0.322547	NA	-3.69012
Washington Territory	22	1.99444	0.240638	1.494	2.49487	20.5779	0.475112	0.839474	ols	1.99444	0.240638	1.494	2.49487	20.5779	0.460859	0.839474	0
West Virginia	55	2.68472	0.162194	2.35954	3.0099	47.4638	0.158907	0.981927	gls_exp	2.6047	0.1654	2.27309	2.93631	46.9704	0.253814	0.983334	-0.493388
Wisconsin	73	2.56065	0.098541	2.36421	2.75709	61.7761	0.0444349	0.989211	gls_exp	2.5525	0.1011	2.35096	2.75404	60.3031	0.349432	0.989285	-1.47303
Wyoming	24	2.34729	0.231986	1.8674	2.82719	36.899	0.339682	0.915253	ols	2.34729	0.231986	1.8674	2.82719	36.899	0.436736	0.915253	0
Wyoming Territory	5	2.13045	1.61318	-2.34846	6.60935	34.8986	1	0.91899	ols	2.13045	1.61318	-2.34846	6.60935	34.8986	1	0.91899	0
