# Supplementary material for: Spatial and temporal autocorrelations affect Taylor's law for US county populations: Descriptive and predictive models
Source: PLoS One. 2021 Jan 7;16(1):e0245062. doi: 10.1371/journal.pone.0245062 (PMC7790542; doi:10.1371/journal.pone.0245062)
Supplement: S8 Table — mod and r are defined in S2 Table. (XLSX) [file pone.0245062.s011.xlsx]

## Sheet: ttl_ls_pred_cor
Table S8. Correlation coefficient (r) between the observed variance and predicted variance using the least-squares regressions, for the temporal TL tested in each state. mod and r are defined in Table S2.
mod	state	r
gls_exp	Alabama	0.981903
gls_exp	Alaska	0.974762
gls_exp	Alaska Territory	0.532873
gls_exp	Arizona	0.999753
gls_exp	Arizona Territory	0.864622
gls_exp	Arkansas	0.988802
gls_exp	Arkansas Territory	NA
gls_exp	California	0.998053
gls_exp	Colorado	0.432352
gls_exp	Connecticut	0.992798
gls_exp	Dakota Territory	0.554777
gls_exp	District Of Columbia	0.999993
gls_exp	Florida	0.0690677
gls_exp	Florida Territory	0.836446
gls_exp	Georgia	0.777347
gls_exp	Hawaii	NA
gls_exp	Hawaii Territory	0.999015
gls_exp	Idaho	0.991809
gls_exp	Idaho Territory	0.786945
gls_exp	Illinois	0.999674
gls_exp	Indiana	0.978763
gls_exp	Iowa	0.996372
gls_exp	Kansas	0.900059
gls_exp	Kentucky	0.996234
gls_exp	Louisiana	0.729133
gls_exp	Maine	0.984397
gls_exp	Maryland	0.712152
gls_exp	Massachusetts	0.99193
gls_exp	Michigan	0.991704
gls_exp	Michigan Territory	0.429859
gls_exp	Minnesota	0.993216
gls_exp	Mississippi	0.954562
gls_exp	Missouri	0.586402
gls_exp	Montana	0.912048
gls_exp	Montana Territory	0.784344
gls_exp	Nebraska	0.995682
gls_exp	Nevada	0.999974
gls_exp	New Hampshire	0.981476
gls_exp	New Jersey	0.805063
gls_exp	New Mexico	0.998524
gls_exp	New Mexico Territory	0.479684
gls_exp	New York	0.752726
gls_exp	North Carolina	0.971909
gls_exp	North Dakota	0.963979
gls_exp	Ohio	0.977792
gls_exp	Oklahoma	0.995213
gls_exp	Oklahoma Territory	0.722378
gls_exp	Oregon	0.914394
gls_exp	Pennsylvania	0.961528
gls_exp	Rhode Island	0.999772
gls_exp	South Carolina	0.779683
gls_exp	South Dakota	0.964716
gls_exp	Tennessee	0.986337
gls_exp	Texas	0.998314
gls_exp	Utah	0.986412
gls_exp	Utah Territory	0.994406
gls_exp	Vermont	0.847654
gls_exp	Virginia	0.549887
gls_exp	Washington	0.993572
gls_exp	Washington Territory	0.843
gls_exp	West Virginia	0.983334
gls_exp	Wisconsin	0.989285
gls_exp	Wyoming	0.912553
gls_exp	Wyoming Territory	0.916906
gls_gauss	Alabama	0.981944
gls_gauss	Alaska	0.974812
gls_gauss	Alaska Territory	0.532873
gls_gauss	Arizona	0.999753
gls_gauss	Arizona Territory	0.863739
gls_gauss	Arkansas	0.987871
gls_gauss	Arkansas Territory	0.946227
gls_gauss	California	0.998063
gls_gauss	Colorado	0.423748
gls_gauss	Connecticut	0.992798
gls_gauss	Dakota Territory	0.571589
gls_gauss	District Of Columbia	0.999993
gls_gauss	Florida	0.0691065
gls_gauss	Florida Territory	0.841701
gls_gauss	Georgia	0.776632
gls_gauss	Hawaii	0.997937
gls_gauss	Hawaii Territory	0.999015
gls_gauss	Idaho	0.991527
gls_gauss	Idaho Territory	0.77337
gls_gauss	Illinois	0.999667
gls_gauss	Indiana	0.9775
gls_gauss	Iowa	0.996171
gls_gauss	Kansas	0.900059
gls_gauss	Kentucky	0.996231
gls_gauss	Louisiana	0.725934
gls_gauss	Maine	0.983953
gls_gauss	Maryland	0.694254
gls_gauss	Massachusetts	0.989828
gls_gauss	Michigan	0.991467
gls_gauss	Michigan Territory	0.474972
gls_gauss	Minnesota	0.994139
gls_gauss	Mississippi	0.950247
gls_gauss	Missouri	0.58423
gls_gauss	Montana	0.911668
gls_gauss	Montana Territory	0.783734
gls_gauss	Nebraska	0.995682
gls_gauss	Nevada	0.999974
gls_gauss	New Hampshire	0.979989
gls_gauss	New Jersey	0.805063
gls_gauss	New Mexico	0.998524
gls_gauss	New Mexico Territory	0.479684
gls_gauss	New York	0.751762
gls_gauss	North Carolina	0.971903
gls_gauss	North Dakota	0.963979
gls_gauss	Ohio	0.977768
gls_gauss	Oklahoma	0.995129
gls_gauss	Oklahoma Territory	0.723037
gls_gauss	Oregon	0.908565
gls_gauss	Pennsylvania	0.961561
gls_gauss	Rhode Island	0.999829
gls_gauss	South Carolina	0.785604
gls_gauss	South Dakota	0.964711
gls_gauss	Tennessee	0.986372
gls_gauss	Texas	0.998693
gls_gauss	Utah	0.985811
gls_gauss	Utah Territory	0.994405
gls_gauss	Vermont	0.83914
gls_gauss	Virginia	0.550222
gls_gauss	Washington	0.99276
gls_gauss	Washington Territory	0.843269
gls_gauss	West Virginia	0.983568
gls_gauss	Wisconsin	0.989238
gls_gauss	Wyoming	0.914194
gls_gauss	Wyoming Territory	0.915663
gls_lin	Alabama	0.981944
gls_lin	Alaska	NA
gls_lin	Alaska Territory	0.532873
gls_lin	Arizona	0.999753
gls_lin	Arizona Territory	0.863775
gls_lin	Arkansas	0.987871
gls_lin	Arkansas Territory	0.949072
gls_lin	California	0.998056
gls_lin	Colorado	0.424355
gls_lin	Connecticut	0.992798
gls_lin	Dakota Territory	0.549446
gls_lin	District Of Columbia	0.999993
gls_lin	Florida	0.0691065
gls_lin	Florida Territory	NA
gls_lin	Georgia	0.776952
gls_lin	Hawaii	0.997906
gls_lin	Hawaii Territory	0.999015
gls_lin	Idaho	0.991207
gls_lin	Idaho Territory	0.77337
gls_lin	Illinois	NA
gls_lin	Indiana	0.977225
gls_lin	Iowa	0.996237
gls_lin	Kansas	0.900059
gls_lin	Kentucky	NA
gls_lin	Louisiana	0.725889
gls_lin	Maine	0.983516
gls_lin	Maryland	0.731941
gls_lin	Massachusetts	0.992073
gls_lin	Michigan	0.991467
gls_lin	Michigan Territory	NA
gls_lin	Minnesota	0.994141
gls_lin	Mississippi	0.950247
gls_lin	Missouri	NA
gls_lin	Montana	0.911766
gls_lin	Montana Territory	0.787327
gls_lin	Nebraska	0.995682
gls_lin	Nevada	0.999974
gls_lin	New Hampshire	0.979499
gls_lin	New Jersey	0.805063
gls_lin	New Mexico	0.998524
gls_lin	New Mexico Territory	0.479684
gls_lin	New York	0.751762
gls_lin	North Carolina	0.971903
gls_lin	North Dakota	0.963928
gls_lin	Ohio	0.976739
gls_lin	Oklahoma	0.994828
gls_lin	Oklahoma Territory	0.793965
gls_lin	Oregon	0.907741
gls_lin	Pennsylvania	0.961561
gls_lin	Rhode Island	0.999721
gls_lin	South Carolina	NA
gls_lin	South Dakota	0.964769
gls_lin	Tennessee	0.986372
gls_lin	Texas	0.998693
gls_lin	Utah	0.985811
gls_lin	Utah Territory	0.994332
gls_lin	Vermont	0.83914
gls_lin	Virginia	NA
gls_lin	Washington	NA
gls_lin	Washington Territory	0.842822
gls_lin	West Virginia	0.981927
gls_lin	Wisconsin	0.989245
gls_lin	Wyoming	0.915253
gls_lin	Wyoming Territory	0.918656
gls_rat	Alabama	0.981914
gls_rat	Alaska	0.97476
gls_rat	Alaska Territory	0.532873
gls_rat	Arizona	0.999753
gls_rat	Arizona Territory	0.864365
gls_rat	Arkansas	0.988528
gls_rat	Arkansas Territory	0.935865
gls_rat	California	0.998061
gls_rat	Colorado	0.42932
gls_rat	Connecticut	0.992798
gls_rat	Dakota Territory	0.565838
gls_rat	District Of Columbia	0.999993
gls_rat	Florida	0.0692528
gls_rat	Florida Territory	0.836717
gls_rat	Georgia	0.77828
gls_rat	Hawaii	0.997974
gls_rat	Hawaii Territory	0.999015
gls_rat	Idaho	0.991819
gls_rat	Idaho Territory	0.787909
gls_rat	Illinois	0.999671
gls_rat	Indiana	0.978539
gls_rat	Iowa	0.996433
gls_rat	Kansas	0.900059
gls_rat	Kentucky	0.996286
gls_rat	Louisiana	0.728033
gls_rat	Maine	0.984558
gls_rat	Maryland	0.70497
gls_rat	Massachusetts	0.990422
gls_rat	Michigan	0.991676
gls_rat	Michigan Territory	0.467526
gls_rat	Minnesota	0.99388
gls_rat	Mississippi	0.953553
gls_rat	Missouri	0.585926
gls_rat	Montana	0.912135
gls_rat	Montana Territory	0.783868
gls_rat	Nebraska	0.995682
gls_rat	Nevada	0.999974
gls_rat	New Hampshire	0.9831
gls_rat	New Jersey	0.805063
gls_rat	New Mexico	0.998524
gls_rat	New Mexico Territory	0.479684
gls_rat	New York	0.752487
gls_rat	North Carolina	0.971986
gls_rat	North Dakota	0.963979
gls_rat	Ohio	0.977918
gls_rat	Oklahoma	0.995148
gls_rat	Oklahoma Territory	0.723872
gls_rat	Oregon	0.911495
gls_rat	Pennsylvania	0.961561
gls_rat	Rhode Island	0.999831
gls_rat	South Carolina	0.782073
gls_rat	South Dakota	0.964711
gls_rat	Tennessee	0.984398
gls_rat	Texas	0.998493
gls_rat	Utah	0.985811
gls_rat	Utah Territory	0.993995
gls_rat	Vermont	0.847668
gls_rat	Virginia	0.548697
gls_rat	Washington	0.993271
gls_rat	Washington Territory	0.843576
gls_rat	West Virginia	0.983426
gls_rat	Wisconsin	0.989192
gls_rat	Wyoming	0.912559
gls_rat	Wyoming Territory	0.90638
gls_sph	Alabama	0.981944
gls_sph	Alaska	0.974756
gls_sph	Alaska Territory	0.532873
gls_sph	Arizona	0.999753
gls_sph	Arizona Territory	0.863749
gls_sph	Arkansas	0.987871
gls_sph	Arkansas Territory	0.949072
gls_sph	California	0.99806
gls_sph	Colorado	0.423929
gls_sph	Connecticut	0.992798
gls_sph	Dakota Territory	0.55178
gls_sph	District Of Columbia	0.999993
gls_sph	Florida	0.0565676
gls_sph	Florida Territory	0.857729
gls_sph	Georgia	0.776827
gls_sph	Hawaii	0.998456
gls_sph	Hawaii Territory	0.999015
gls_sph	Idaho	0.992283
gls_sph	Idaho Territory	0.77337
gls_sph	Illinois	0.999664
gls_sph	Indiana	0.977153
gls_sph	Iowa	0.996203
gls_sph	Kansas	0.900059
gls_sph	Kentucky	0.996224
gls_sph	Louisiana	0.725932
gls_sph	Maine	0.983954
gls_sph	Maryland	0.699921
gls_sph	Massachusetts	NA
gls_sph	Michigan	0.991467
gls_sph	Michigan Territory	0.436578
gls_sph	Minnesota	0.99414
gls_sph	Mississippi	0.950247
gls_sph	Missouri	0.583778
gls_sph	Montana	0.911667
gls_sph	Montana Territory	0.787327
gls_sph	Nebraska	0.995682
gls_sph	Nevada	0.999974
gls_sph	New Hampshire	0.979499
gls_sph	New Jersey	0.805063
gls_sph	New Mexico	0.998524
gls_sph	New Mexico Territory	0.479684
gls_sph	New York	0.751762
gls_sph	North Carolina	0.971903
gls_sph	North Dakota	0.963962
gls_sph	Ohio	0.977537
gls_sph	Oklahoma	0.99522
gls_sph	Oklahoma Territory	0.723016
gls_sph	Oregon	0.907683
gls_sph	Pennsylvania	0.961561
gls_sph	Rhode Island	0.999715
gls_sph	South Carolina	0.781151
gls_sph	South Dakota	0.964711
gls_sph	Tennessee	0.986372
gls_sph	Texas	0.998693
gls_sph	Utah	0.985811
gls_sph	Utah Territory	0.994395
gls_sph	Vermont	0.83914
gls_sph	Virginia	0.551459
gls_sph	Washington	0.993152
gls_sph	Washington Territory	0.842285
gls_sph	West Virginia	0.981927
gls_sph	Wisconsin	0.989238
gls_sph	Wyoming	0.915253
gls_sph	Wyoming Territory	0.918004
ols	Alabama	0.982111
ols	Alaska	0.974712
ols	Alaska Territory	0.532873
ols	Arizona	0.999753
ols	Arizona Territory	0.863582
ols	Arkansas	0.987871
ols	Arkansas Territory	0.949072
ols	California	0.998068
ols	Colorado	0.424444
ols	Connecticut	0.992798
ols	Dakota Territory	0.578362
ols	District Of Columbia	0.999993
ols	Florida	0.068493
ols	Florida Territory	0.838442
ols	Georgia	0.77689
ols	Hawaii	0.997896
ols	Hawaii Territory	0.999015
ols	Idaho	0.992283
ols	Idaho Territory	0.77337
ols	Illinois	0.999664
ols	Indiana	0.977151
ols	Iowa	0.99502
ols	Kansas	0.900059
ols	Kentucky	0.996211
ols	Louisiana	0.72712
ols	Maine	0.984544
ols	Maryland	0.687948
ols	Massachusetts	0.991983
ols	Michigan	0.991467
ols	Michigan Territory	0.383486
ols	Minnesota	0.994139
ols	Mississippi	0.950247
ols	Missouri	0.585095
ols	Montana	0.911712
ols	Montana Territory	0.781406
ols	Nebraska	0.995682
ols	Nevada	0.999974
ols	New Hampshire	0.979499
ols	New Jersey	0.805063
ols	New Mexico	0.998524
ols	New Mexico Territory	0.479684
ols	New York	0.751762
ols	North Carolina	0.971903
ols	North Dakota	0.963979
ols	Ohio	0.976626
ols	Oklahoma	0.994837
ols	Oklahoma Territory	0.723016
ols	Oregon	0.907672
ols	Pennsylvania	0.961561
ols	Rhode Island	0.999679
ols	South Carolina	0.77905
ols	South Dakota	0.964711
ols	Tennessee	0.986638
ols	Texas	0.998693
ols	Utah	0.985811
ols	Utah Territory	0.994406
ols	Vermont	0.83914
ols	Virginia	0.559216
ols	Washington	0.993192
ols	Washington Territory	0.839474
ols	West Virginia	0.981927
ols	Wisconsin	0.989211
ols	Wyoming	0.915253
ols	Wyoming Territory	0.91899
