# Supplementary material for: Spatial and temporal autocorrelations affect Taylor's law for US county populations: Descriptive and predictive models
Source: PLoS One. 2021 Jan 7;16(1):e0245062. doi: 10.1371/journal.pone.0245062 (PMC7790542; doi:10.1371/journal.pone.0245062)
Supplement: S9 Table — S3 Table gives the method for interval estimation. (XLSX) [file pone.0245062.s012.xlsx]

## Sheet: TableS25
Table S9. Interval estimate of the slope difference of temporal TL between the best linear model (b_reg) and the ordinary least-squares regression (b_ols), Cohen-Xu model (b_CX), Tweedie model (b_T), and Xiao-Locey-White model (b_XLW) in each state (State). Table S3 gives the method for interval estimation.
State	b_reg-b_ols		b_reg-b_CX		b_reg-b_T		b_reg-b_XLW
	lower	upper	lower	upper	lower	upper	lower	upper
Alabama	-0.1496	0	-1.5482	-0.5463	-0.1345	0.3235	0.7313	1.1592
Alaska	0	0	0.2966	0.8689	-0.8848	-0.1889	0.2947	0.9433
Alaska Territory	0	0	-1.5459	5.6727	-1.543	5.2198	-0.6988	6.1566
Arizona	0	0	-0.0106	1.0866	-0.5498	0.1204	0.3533	0.919
Arizona Territory	0	0	-0.7986	0.5554	-1.1468	0.2366	-0.7317	0.6075
Arkansas	-0.1608	0	-3.0417	-1.7705	-0.3638	0.066	0.5266	0.8299
Arkansas Territory	0	0	-6.808	4.9467	-7.7165	4.1032	-7.5316	5.3146
California	-0.0144	0	-0.7217	0.1422	-0.5643	0.0662	0.2006	0.4174
Colorado	-0.1362	0.0103	0.3152	0.7099	-0.8352	-0.5022	0.2478	0.461
Connecticut	0	0	0.5961	0.9582	-0.6852	-0.288	0.0715	0.5421
Dakota Territory	0	0.541	-1.2881	1.5441	-2.1294	0.6565	-1.3622	1.5645
District Of Columbia	0	0	1.6676	2.2883	-0.5381	0.6027	0.1223	0.8255
Florida	-0.1442	0.0852	-0.2315	0.4699	-0.5906	-0.163	0.151	0.5046
Florida Territory	0	0	-1.4507	1.1034	-1.7862	0.5643	-0.8838	1.3426
Georgia	-0.08	0.0306	-1.6194	-0.4675	-0.2269	0.0633	0.8112	1.0318
Hawaii	0	0	0.6184	1.3519	-0.3552	0.4257	-0.1153	0.6578
Hawaii Territory	0	0	-0.1603	1.6402	0.2426	1.8949	0.2907	1.8153
Idaho	-0.0862	0.0341	-1.8081	-0.0712	-0.5882	-0.0769	0.4674	0.8631
Idaho Territory	0	0	-2.3458	1.6655	-3.82	0.3667	-2.3928	1.5956
Illinois	-0.1224	0.0142	-0.5047	0.4964	-0.4213	0.0162	0.4362	0.6946
Indiana	-0.1328	0.0043	-1.3321	-0.6022	-0.1657	0.4084	0.7025	1.0037
Iowa	-0.0215	0.3952	-3.0851	-1.75	0.0226	0.6408	0.1299	0.7189
Kansas	0	0.2593	-2.3321	-1.1521	-0.2513	0.1875	0.0249	0.4505
Kentucky	-0.0645	0.0161	-3.9056	-1.4661	-0.0927	0.1617	0.8686	1.1214
Louisiana	-0.1034	0.0061	-0.2806	0.2247	-0.3915	-0.0326	0.5371	0.8979
Maine	0	0	-0.0373	0.7873	0.2323	0.7723	0.9327	1.4976
Maryland	-0.3533	0.1009	0.6852	1.3696	-0.4269	0.3017	0.4258	1.1777
Massachusetts	0	0	0.5327	0.9668	-0.2865	0.1083	0.0478	0.3935
Michigan	-0.0981	0.0441	-1.0917	-0.086	-0.2507	0.0679	0.167	0.4357
Michigan Territory	0	0	0.2352	4.7107	0.4237	4.5902	0.7281	5.9189
Minnesota	-0.4013	0	-1.2799	-0.3643	-0.3264	0.3055	-0.0608	0.5355
Mississippi	-0.254	0.0069	-2.7114	-1.6271	-0.2877	0.3727	0.4125	0.8894
Missouri	-0.0339	0.0136	-0.6277	-0.0556	-0.5502	-0.3193	0.4238	0.6357
Montana	-0.0307	0.083	-0.7344	0.0808	-0.4126	0.0292	0.1025	0.4522
Montana Territory	0	0	-11.4812	4.7585	-12.6071	4.5892	-11.3338	5.5937
Nebraska	0	0	-2.1345	-1.0818	-0.5437	-0.2042	-0.0652	0.1549
Nevada	0	0	-0.2411	0.784	-1.0407	-0.4756	0.1233	0.6106
New Hampshire	0	0.0537	-1.5866	0.2232	-0.3155	0.4556	0.4643	1.1695
New Jersey	0	0	0.4469	0.8044	-1.046	-0.6359	-0.1835	0.2148
New Mexico	0	0	-1.5064	-0.0029	-0.5292	-0.1939	0.3875	0.6633
New Mexico Territory	0	0	-0.6627	1.5357	-0.8276	1.6335	-1.3185	1.0362
New York	-0.1502	0	0.4935	0.817	-0.4956	-0.1314	0.3768	0.7262
North Carolina	-0.0185	0	-1.9574	-0.4999	0.0008	0.2649	0.9442	1.2355
North Dakota	0	0	-1.9994	-1.0005	-0.3673	-0.0225	-0.2612	0.0822
Ohio	-0.0771	0	-0.3541	0.1011	-0.1187	0.3584	0.6244	0.8868
Oklahoma	-0.1054	0	-1.9676	-0.9773	-0.9746	-0.7048	-0.1066	0.1824
Oklahoma Territory	0	0	-0.386	4.0309	-1.1698	3.0606	-2.3801	3.4544
Oregon	-0.3382	0.0134	0.1666	0.7862	-0.5524	0.1213	0.2958	0.7942
Pennsylvania	-0.0403	0	-0.5042	0.0963	0.0141	0.3177	0.4993	0.7112
Rhode Island	0	0	0.3005	0.6632	-1.2285	-0.6014	-0.3568	0.2251
South Carolina	-0.0069	0.0814	0.3316	0.9118	0.4683	1.0587	1.2526	1.7783
South Dakota	0	0.0844	-3.7139	-2.1541	-0.5322	-0.0509	-0.3257	0.0572
Tennessee	-0.032	0.2712	-1.3879	-0.1703	-0.0402	0.3816	0.892	1.3002
Texas	0	0.147	-1.4761	-0.3108	-0.0263	0.1721	0.3641	0.5464
Utah	-0.0556	0	-0.0563	0.7751	-0.5997	-0.3274	0.4683	0.7293
Utah Territory	0	0	-0.8355	1.131	-0.4857	1.1857	-0.1133	1.4729
Vermont	0	0	-2.2453	-0.2225	-0.1691	0.7283	0.1903	0.7521
Virginia	-0.0459	0.0242	-2.6034	-1.3628	-0.213	0.1039	0.6414	0.9335
Washington	-0.1099	0.0566	-0.3671	0.3832	-0.5669	-0.2789	0.3281	0.6113
Washington Territory	0	0	-0.124	1.1498	-1.4411	0.2376	0.1151	1.3944
West Virginia	-0.1475	0.0265	-1.044	-0.3195	-0.3827	0.0326	0.5021	0.9274
Wisconsin	-0.0583	0.0371	-1.5114	-0.5309	0.1557	0.5313	0.5376	0.8142
Wyoming	-0.0177	0.0907	-0.4401	0.4019	-0.1037	0.4401	0.3168	0.8281
Wyoming Territory	0	0	-2.78	4.3365	-4.0936	3.0886	-3.438	4.1164
