# Supplementary material for: Spatial and temporal autocorrelations affect Taylor's law for US county populations: Descriptive and predictive models
Source: PLoS One. 2021 Jan 7;16(1):e0245062. doi: 10.1371/journal.pone.0245062 (PMC7790542; doi:10.1371/journal.pone.0245062)
Supplement: S10 Table — df is the degrees of freedom. sumsq is the sum of squares, meansq is the mean sum of squares, statistic is the F statistic, and p_value is the p value for the corresponding test. (XLSX) [file pone.0245062.s013.xlsx]

## Sheet: aov_cnt_acrossstate_bycensus
Table S10. Results of one-way analysis of variance of the state-specific spatial means of county population counts across states within each census (year). df is the degree of freedom. sumsq is the sum of squares, meansq is the mean sum of squares, statistic is the F statistic, and p.value is the p value for the corresponding test.
year	df	sumsq	meansq	statistic	p_value
1790	13	3.25246e+10	2.50189e+09	1.01026	0.441359
1800	18	5.57994e+10	3.09997e+09	6.79321	5.07777e-15
1810	23	8.25732e+10	3.59014e+09	7.58018	1.82607e-21
1820	25	5.42964e+10	2.17186e+09	19.5999	2.31049e-65
1830	27	9.58291e+10	3.54923e+09	26.2132	2.72214e-96
1840	29	1.48692e+11	5.12731e+09	25.7656	3.20014e-106
1850	35	2.56224e+11	7.32069e+09	18.9669	6.80549e-96
1860	37	4.1631e+11	1.12516e+10	17.1714	3.49843e-94
1870	45	5.79644e+11	1.2881e+10	13.0275	3.35117e-83
1880	46	8.35966e+11	1.81732e+10	12.5286	2.25561e-82
1890	48	1.22436e+12	2.55076e+10	9.79007	2.92787e-64
1900	50	1.79093e+12	3.58186e+10	7.49467	1.65194e-47
1910	48	2.72543e+12	5.67799e+10	7.0385	2.9226e-42
1920	49	3.75802e+12	7.66943e+10	7.28251	3.69983e-45
1930	49	5.38743e+12	1.09948e+11	6.58504	1.97617e-39
1940	49	5.9871e+12	1.22186e+11	6.46865	1.79569e-38
1950	49	8.01724e+12	1.63617e+11	6.24929	1.12915e-36
1960	49	1.20972e+13	2.46882e+11	6.49655	1.0148e-38
1970	49	1.64886e+13	3.36503e+11	7.09094	1.23485e-43
1980	49	1.87057e+13	3.8175e+11	7.55569	1.74392e-47
1990	49	2.48364e+13	5.06865e+11	8.09746	5.41951e-52
2000	49	3.09667e+13	6.31973e+11	8.22654	4.57056e-53
2010	50	3.6865e+13	7.37299e+11	8.6242	1.69039e-57
