# Supplementary material for: Spatial and temporal autocorrelations affect Taylor's law for US county populations: Descriptive and predictive models
Source: PLoS One. 2021 Jan 7;16(1):e0245062. doi: 10.1371/journal.pone.0245062 (PMC7790542; doi:10.1371/journal.pone.0245062)
Supplement: S12 Table — p_value is defined in S10 Table. (XLSX) [file pone.0245062.s015.xlsx]

## Sheet: aov_cnt_acrosscounty_bystate
Table S12. Results of one-way analysis of variance of the temporal means of county population counts across counties within each state. p_value is defined in Table S10.
state	p_value
Alabama	2.94796e-120
Alaska	8.2406e-33
Alaska Territory	0.313249
Arizona	4.90729e-12
Arizona Territory	0.0388105
Arkansas	9.29299e-118
Arkansas Territory	0.0340003
California	3.14598e-71
Colorado	2.11264e-105
Connecticut	3.19123e-12
Dakota Territory	0.734264
District Of Columbia	1.1067e-07
Florida	1.02323e-89
Florida Territory	0.000168623
Georgia	5.9777e-208
Hawaii	8.08393e-14
Hawaii Territory	4.30832e-05
Idaho	5.58637e-44
Idaho Territory	0.246672
Illinois	0
Indiana	3.56004e-199
Iowa	1.56294e-241
Kansas	1.55864e-184
Kentucky	1.16131e-282
Louisiana	7.58028e-128
Maine	6.13319e-48
Maryland	3.23168e-43
Massachusetts	1.90967e-29
Michigan	5.55252e-166
Michigan Territory	0.129195
Minnesota	1.58718e-210
Mississippi	4.50252e-107
Missouri	0
Montana	1.4635e-99
Montana Territory	0.0278787
Nebraska	6.39459e-282
Nevada	1.711e-11
New Hampshire	8.04885e-16
New Jersey	8.47026e-25
New Mexico	2.52841e-39
New Mexico Territory	1.13802e-05
New York	3.93184e-175
North Carolina	9.92798e-85
North Dakota	4.13417e-124
Ohio	1.15219e-204
Oklahoma	2.46528e-177
Oklahoma Territory	0.57816
Oregon	2.96571e-51
Pennsylvania	2.43954e-196
Rhode Island	1.71479e-16
South Carolina	4.36927e-43
South Dakota	1.84472e-151
Tennessee	8.66082e-171
Texas	2.97936e-236
Utah	8.95446e-47
Utah Territory	2.60995e-06
Vermont	3.02321e-36
Virginia	7.70914e-156
Washington	6.22978e-70
Washington Territory	0.067151
West Virginia	1.8047e-138
Wisconsin	2.7197e-188
Wyoming	8.80712e-32
Wyoming Territory	0.514886
