# Supplementary material for: Spatial and temporal autocorrelations affect Taylor's law for US county populations: Descriptive and predictive models
Source: PLoS One. 2021 Jan 7;16(1):e0245062. doi: 10.1371/journal.pone.0245062 (PMC7790542; doi:10.1371/journal.pone.0245062)
Supplement: S13 Table — statistic is the chi-square test statistic. p_value is defined in S10 Table. (XLSX) [file pone.0245062.s016.xlsx]

## Sheet: bart_cnt_acrossstate_bycensus
Table S13. Bartlett test of homogeneity of the spatial variances of county population counts across states within each census (year). statistic is the chi-square test statistic. p_value is defined in Table S10.
year	statistic	p_value
1790	578.979	2.31416e-115
1800	919.818	9.27931e-184
1810	1244.98	8.45767e-249
1820	638.18	1.24646e-118
1830	1113.14	2.39955e-217
1840	1781.42	0
1850	2827	0
1860	4185.56	0
1870	4529.09	0
1880	5358.18	0
1890	5721.1	0
1900	6344.46	0
1910	6762.3	0
1920	6629.93	0
1930	6631.32	0
1940	6320.61	0
1950	5886.4	0
1960	5655.03	0
1970	5484.62	0
1980	5095.62	0
1990	5236.61	0
2000	5107.35	0
2010	5100.73	0
