# Supplementary material for: Spatial and temporal autocorrelations affect Taylor's law for US county populations: Descriptive and predictive models
Source: PLoS One. 2021 Jan 7;16(1):e0245062. doi: 10.1371/journal.pone.0245062 (PMC7790542; doi:10.1371/journal.pone.0245062)
Supplement: S16 Table — p_value is defined in S10 Table. (XLSX) [file pone.0245062.s019.xlsx]

## Sheet: ad_cnt_acrossstate_bycensus
Table S16. Anderson-Darling test of identical spatial distribution of county population counts across states within each census. p_value is defined in Table S10.
year	p_value
1790	0
1800	0
1810	0
1820	0
1830	0
1840	0
1850	0
1860	0
1870	0
1880	0
1890	0
1900	0
1910	0
1920	0
1930	0
1940	0
1950	0
1960	0
1970	0
1980	0
1990	0
2000	0
2010	0
