# Supplementary material for: Spatial and temporal autocorrelations affect Taylor's law for US county populations: Descriptive and predictive models
Source: PLoS One. 2021 Jan 7;16(1):e0245062. doi: 10.1371/journal.pone.0245062 (PMC7790542; doi:10.1371/journal.pone.0245062)
Supplement: S17 Table — p_value is defined in S10 Table. (XLSX) [file pone.0245062.s020.xlsx]

## Sheet: ad_cnt_acrosscensus_bystate
Table S17. Anderson-Darling test of identical spatial distribution of county population counts across censuses within each state. p_value is defined in Table S10.
state	p_value
Alabama	0
Alaska	0.064
Alaska Territory	0.114
Arizona	0
Arizona Territory	0.001
Arkansas	0
California	0
Colorado	0
Connecticut	0
Delaware	0
Florida	0
Georgia	0
Hawaii	0.968
Hawaii Territory	0.373
Idaho	0
Illinois	0
Indiana	0
Iowa	0
Kansas	0
Kentucky	0
Louisiana	0
Maine	0.415
Maryland	0
Massachusetts	0
Michigan	0
Minnesota	0
Mississippi	0
Missouri	0
Montana	0.383
Nebraska	0
Nevada	0
New Hampshire	0.006
New Jersey	0
New Mexico	0
New Mexico Territory	0.021
New York	0
North Carolina	0
North Dakota	0
Ohio	0
Oklahoma	0
Oregon	0
Pennsylvania	0
Rhode Island	0
South Carolina	0
South Dakota	0
Tennessee	0
Texas	0
Utah	0.016
Utah Territory	0.002
Vermont	0.001
Virginia	0
Washington	0
West Virginia	0
Wisconsin	0
Wyoming	0
