# Supplementary material for: Spatial and temporal autocorrelations affect Taylor's law for US county populations: Descriptive and predictive models
Source: PLoS One. 2021 Jan 7;16(1):e0245062. doi: 10.1371/journal.pone.0245062 (PMC7790542; doi:10.1371/journal.pone.0245062)
Supplement: S19 Table — moran_exp and moran_obs are respectively the expected Moran's I and the observed Moran's I. p_ran and z_ran are respectively the p-value and the z score calculated from the randomization null hypothesis test (with undefined values denoted by NA). num_county is the number of counties. (XLSX) [file pone.0245062.s022.xlsx]

## Sheet: moran_cnt_bystateyear_8neighbor
Table S19. Summary statistics of global Moran's I for spatial autocorrelation of county population counts within each combination of state and year. moran_exp and moran_obs are respectively the expected Moran's I and the observed Moran's I. p_ran and z_ran are respectively the p-value and the z score calculated fro the randomization null hypothesis test (with undefined values denoted by NA). num_…
state	year	moran_exp	moran_obs	p_ran	z_ran	num_county
Alabama	1820	-0.0384615	-0.128397	0.182478	-1.33316	27
Alabama	1830	-0.0285714	-0.0769557	0.455351	-0.746524	36
Alabama	1840	-0.0208333	-0.0181308	0.965644	0.0430721	49
Alabama	1850	-0.0196078	-0.035067	0.801931	-0.250849	52
Alabama	1860	-0.0196078	-0.0256014	0.922264	-0.0975821	52
Alabama	1870	-0.015625	-0.105123	0.102619	-1.63229	65
Alabama	1880	-0.0153846	-0.109632	0.0865874	-1.71368	66
Alabama	1890	-0.0153846	-0.0510682	0.48694	-0.695184	66
Alabama	1900	-0.0153846	-0.0335179	0.684794	-0.40593	66
Alabama	1910	-0.0151515	-0.00398111	0.744593	0.325778	67
Alabama	1920	-0.0151515	0.00467255	0.505112	0.666468	67
Alabama	1930	-0.0151515	0.00884386	0.37488	0.88737	67
Alabama	1940	-0.0151515	0.00410686	0.513073	0.65406	67
Alabama	1950	-0.0151515	-0.00646752	0.799285	0.254272	67
Alabama	1960	-0.0151515	-0.0060991	0.810647	0.239592	67
Alabama	1970	-0.0151515	0.0088609	0.542114	0.609619	67
Alabama	1980	-0.0151515	0.00169651	0.685162	0.405429	67
Alabama	1990	-0.0151515	0.00297209	0.679803	0.412731	67
Alabama	2000	-0.0151515	0.00409962	0.673571	0.421252	67
Alabama	2010	-0.0151515	-0.00424893	0.81963	0.228021	67
Alaska	1960	-0.0434783	-0.0434783	1	0	24
Alaska	1970	-0.037037	-0.037037	0	NA	28
Alaska	1980	-0.0454545	-0.0454545	0	NA	23
Alaska	1990	-0.0416667	-0.0416667	0	NA	25
Alaska	2000	-0.0384615	-0.0384615	NA	NA	27
Alaska	2010	-0.0357143	0.103275	0.00340675	2.92843	29
Arizona	1920	-0.0769231	-0.109667	0.538826	-0.614589	14
Arizona	1930	-0.0769231	-0.053585	0.612287	0.506812	14
Arizona	1940	-0.0769231	-0.0329102	0.328153	0.97784	14
Arizona	1950	-0.0769231	-0.014598	0.180926	1.33791	14
Arizona	1960	-0.0769231	-0.0126584	0.161197	1.40106	14
Arizona	1970	-0.0769231	-0.00993252	0.128822	1.51877	14
Arizona	1980	-0.0769231	-0.00593797	0.103209	1.62949	14
Arizona	1990	-0.0714286	-0.0174822	0.196954	1.29028	15
Arizona	2000	-0.0714286	-0.0154088	0.159722	1.40601	15
Arizona	2010	-0.0714286	-0.0117907	0.127088	1.52569	15
Arizona Territory	1890	-0.111111	-0.131019	0.503476	-0.66903	10
Arizona Territory	1900	-0.0833333	-0.174528	0.120465	-1.55282	13
Arizona Territory	1910	-0.0833333	-0.174362	0.125254	-1.53309	13
Arkansas	1840	-0.0263158	0.0152403	0.521669	0.640775	39
Arkansas	1850	-0.02	-0.0501809	0.61923	-0.496941	51
Arkansas	1860	-0.0185185	-0.0119744	0.913732	0.108333	55
Arkansas	1870	-0.0166667	-0.0211581	0.932372	-0.0848606	61
Arkansas	1880	-0.0136986	-0.0463046	0.531071	-0.626372	74
Arkansas	1890	-0.0135135	-0.045377	0.533586	-0.622542	75
Arkansas	1900	-0.0135135	-0.047863	0.482332	-0.702556	75
Arkansas	1910	-0.0135135	-0.0690696	0.24107	-1.17232	75
Arkansas	1920	-0.0135135	-0.0367179	0.616784	-0.500413	75
Arkansas	1930	-0.0135135	-0.01975	0.891475	-0.136438	75
Arkansas	1940	-0.0135135	-0.0130227	0.991243	0.0109761	75
Arkansas	1950	-0.0135135	-0.0170318	0.933353	-0.0836265	75
Arkansas	1960	-0.0135135	-0.0333579	0.595552	-0.530807	75
Arkansas	1970	-0.0135135	-0.0336643	0.570931	-0.566681	75
Arkansas	1980	-0.0135135	-0.0223109	0.805671	-0.246014	75
Arkansas	1990	-0.0135135	-0.00826334	0.888545	0.140145	75
Arkansas	2000	-0.0135135	0.016543	0.47992	0.706431	75
Arkansas	2010	-0.0135135	0.0373643	0.264888	1.11491	75
Arkansas Territory	1830	-0.0454545	-0.113305	0.391095	-0.857634	23
California	1850	-0.0434783	0.260008	7.3891e-06	4.48216	24
California	1860	-0.0232558	-0.0832855	0.225305	-1.21254	44
California	1870	-0.0204082	-0.0356807	0.574904	-0.560844	50
California	1880	-0.0196078	-0.0193532	0.992668	0.00918945	52
California	1890	-0.0192308	-0.034168	0.678622	-0.414345	53
California	1900	-0.0178571	-0.042677	0.545222	-0.604936	57
California	1910	-0.0175439	-0.0581204	0.385728	-0.867391	58
California	1920	-0.0175439	-0.052036	0.40554	-0.831768	58
California	1930	-0.0175439	-0.0345809	0.546953	-0.602332	58
California	1940	-0.0175439	-0.0289917	0.643769	-0.462436	58
California	1950	-0.0175439	-0.0235122	0.805657	-0.246032	58
California	1960	-0.0175439	-0.0047759	0.601554	0.522167	58
California	1970	-0.0175439	0.0121102	0.297267	1.04231	58
California	1980	-0.0175439	0.0288545	0.153384	1.42768	58
California	1990	-0.0175439	0.0453509	0.069408	1.81575	58
California	2000	-0.0175439	0.0559253	0.044976	2.00488	58
California	2010	-0.0175439	0.179555	3.07069e-07	5.11906	58
Colorado	1880	-0.0333333	-0.0370372	0.944845	-0.0691817	31
Colorado	1890	-0.0185185	-0.0283898	0.712307	-0.368759	55
Colorado	1900	-0.0178571	-0.00555192	0.689407	0.399661	57
Colorado	1910	-0.0169492	0.131973	1.19809e-06	4.85595	60
Colorado	1920	-0.016129	0.117707	3.5512e-06	4.63606	63
Colorado	1930	-0.016129	0.123399	2.09211e-06	4.74432	63
Colorado	1940	-0.016129	0.119075	1.3891e-06	4.82656	63
Colorado	1950	-0.016129	0.131134	2.23714e-07	5.17847	63
Colorado	1960	-0.016129	0.204593	7.98669e-09	5.76874	63
Colorado	1970	-0.016129	0.265953	1.98461e-09	5.99906	63
Colorado	1980	-0.016129	0.303586	1.14449e-09	6.08783	63
Colorado	1990	-0.016129	0.294404	6.32171e-09	5.80802	63
Colorado	2000	-0.016129	0.334661	7.77767e-11	6.50484	63
Colorado	2010	-0.015873	0.321414	3.32822e-10	6.28266	64
Colorado Territory	1870	-0.05	-0.0683567	0.777165	-0.283016	21
Dakota Territory	1870	-0.0714286	-0.0852753	0.827044	-0.218494	15
Dakota Territory	1880	-0.0106383	0.369476	7.20324e-17	8.34365	95
Florida	1850	-0.037037	0.138832	0.0115086	2.52686	28
Florida	1860	-0.0277778	0.0635213	0.168704	1.37638	37
Florida	1870	-0.0263158	0.00330387	0.649551	0.454387	39
Florida	1880	-0.0263158	-0.0461967	0.762752	-0.301869	39
Florida	1890	-0.0227273	-0.0910215	0.272197	-1.09802	45
Florida	1900	-0.0227273	-0.0761608	0.380404	-0.877153	45
Florida	1910	-0.0217391	-0.0434452	0.694684	-0.392507	47
Florida	1920	-0.0188679	0.00629208	0.626887	0.486113	54
Florida	1930	-0.0151515	-0.00876162	0.898733	0.127262	67
Florida	1940	-0.0151515	-0.00434928	0.825062	0.221038	67
Florida	1950	-0.0151515	0.00827965	0.613953	0.504439	67
Florida	1960	-0.0151515	0.0500301	0.160991	1.40175	67
Florida	1970	-0.0151515	0.0834812	0.0356039	2.10142	67
Florida	1980	-0.0151515	0.120524	0.00494624	2.81051	67
Florida	1990	-0.0151515	0.149864	0.000840794	3.339	67
Florida	2000	-0.0151515	0.166842	0.00027113	3.64143	67
Florida	2010	-0.0151515	0.172246	0.00014753	3.79519	67
Florida Territory	1830	-0.0666667	-0.0420446	0.731246	0.343469	16
Florida Territory	1840	-0.0526316	0.0621512	0.108771	1.60374	20
Georgia	1790	-0.1	-0.13726	0.332325	-0.969441	11
Georgia	1800	-0.0434783	0.39856	2.73591e-08	5.55755	24
Georgia	1810	-0.0277778	0.088427	0.0963148	1.66299	37
Georgia	1820	-0.0217391	0.10748	0.0431098	2.02264	47
Georgia	1830	-0.0133333	0.0139431	0.605014	0.517203	76
Georgia	1840	-0.0108696	0.0168496	0.563952	0.576981	93
Georgia	1850	-0.0106383	0.0895183	0.0344616	2.11463	95
Georgia	1860	-0.00763359	-0.013229	0.888778	-0.13985	132
Georgia	1870	-0.00763359	-0.0355825	0.476362	-0.712165	132
Georgia	1880	-0.00735294	-0.0429664	0.35624	-0.922553	137
Georgia	1890	-0.00735294	-0.0384816	0.39324	-0.853756	137
Georgia	1900	-0.00735294	-0.0396378	0.356332	-0.922378	137
Georgia	1910	-0.00689655	-0.0448161	0.212132	-1.24773	146
Georgia	1920	-0.00649351	-0.0343254	0.322747	-0.988829	155
Georgia	1930	-0.00625	-0.0287068	0.361504	-0.912504	161
Georgia	1940	-0.00632911	-0.0182079	0.612961	-0.505851	159
Georgia	1950	-0.00632911	-0.0219078	0.544814	-0.60555	159
Georgia	1960	-0.00632911	-0.0268308	0.476012	-0.712731	159
Georgia	1970	-0.00632911	-0.027233	0.49818	-0.677356	159
Georgia	1980	-0.00632911	-0.0257356	0.553049	-0.593197	159
Georgia	1990	-0.00632911	-0.0193822	0.698326	-0.387581	159
Georgia	2000	-0.00632911	-0.0103634	0.905107	-0.119212	159
Georgia	2010	-0.00632911	-0.0101434	0.910839	-0.111981	159
Idaho	1890	-0.0588235	-0.0254985	0.626904	0.486089	18
Idaho	1900	-0.05	-0.073726	0.761837	-0.30307	21
Idaho	1910	-0.0454545	-0.0297098	0.832131	0.211969	23
Idaho	1920	-0.0232558	-0.0330791	0.876087	-0.155932	44
Idaho	1930	-0.0232558	-0.0527781	0.640669	-0.466763	44
Idaho	1940	-0.0227273	-0.0224826	0.996832	0.00397035	45
Idaho	1950	-0.0227273	0.000435863	0.698169	0.387793	45
Idaho	1960	-0.0232558	-0.0218295	0.980652	0.0242513	44
Idaho	1970	-0.0232558	-0.0156707	0.893819	0.133474	44
Idaho	1980	-0.0232558	-0.00964965	0.798883	0.254792	44
Idaho	1990	-0.0232558	-0.00466193	0.714523	0.365788	44
Idaho	2000	-0.0232558	0.0117194	0.468732	0.724544	44
Idaho	2010	-0.0232558	-0.0683883	0.347781	-0.938901	44
Idaho Territory	1870	-0.125	-0.125	NA	NA	9
Idaho Territory	1880	-0.0833333	-0.046458	0.500676	0.673426	13
Illinois	1820	-0.0555556	0.050215	0.0438474	2.01555	19
Illinois	1830	-0.0208333	0.0683662	0.155594	1.42005	49
Illinois	1840	-0.0116279	0.0587762	0.190786	1.30826	87
Illinois	1850	-0.0102041	0.0600775	0.149178	1.44244	99
Illinois	1860	-0.00990099	0.00439311	0.703578	0.380495	102
Illinois	1870	-0.00990099	-0.0237643	0.567984	-0.571023	102
Illinois	1880	-0.00990099	-0.0197346	0.562709	-0.578822	102
Illinois	1890	-0.00990099	-0.0179088	0.471688	-0.719735	102
Illinois	1900	-0.00990099	-0.0173748	0.431658	-0.786357	102
Illinois	1910	-0.00990099	-0.0189618	0.323609	-0.987068	102
Illinois	1920	-0.00990099	-0.0196576	0.27006	-1.10292	102
Illinois	1930	-0.00990099	-0.0194223	0.270315	-1.10234	102
Illinois	1940	-0.00990099	-0.0189231	0.306407	-1.02279	102
Illinois	1950	-0.00990099	-0.0186677	0.35325	-0.928303	102
Illinois	1960	-0.00990099	-0.0181502	0.447496	-0.759596	102
Illinois	1970	-0.00990099	-0.0178361	0.519481	-0.644146	102
Illinois	1980	-0.00990099	-0.0157187	0.686491	-0.403622	102
Illinois	1990	-0.00990099	-0.0148354	0.761614	-0.303362	102
Illinois	2000	-0.00990099	-0.00960764	0.987015	0.0162745	102
Illinois	2010	-0.00990099	0.0153511	0.156386	1.41733	102
Indiana	1820	-0.0294118	0.268757	2.09142e-05	4.2549	35
Indiana	1830	-0.016129	0.129349	0.00949157	2.59382	63
Indiana	1840	-0.0116279	-0.0141869	0.958066	-0.0525805	87
Indiana	1850	-0.0111111	-0.0419703	0.516622	-0.648561	91
Indiana	1860	-0.010989	-0.056027	0.337262	-0.959589	92
Indiana	1870	-0.010989	-0.04652	0.419727	-0.806895	92
Indiana	1880	-0.010989	-0.0335992	0.581999	-0.550467	92
Indiana	1890	-0.010989	-0.0195823	0.822777	-0.223975	92
Indiana	1900	-0.010989	-0.026267	0.680665	-0.411555	92
Indiana	1910	-0.010989	-0.0281384	0.633504	-0.476801	92
Indiana	1920	-0.010989	-0.020133	0.801049	-0.25199	92
Indiana	1930	-0.010989	-0.0248067	0.720796	-0.357395	92
Indiana	1940	-0.010989	-0.0252231	0.711709	-0.369562	92
Indiana	1950	-0.010989	-0.0282013	0.658548	-0.441919	92
Indiana	1960	-0.010989	-0.0218926	0.778693	-0.281023	92
Indiana	1970	-0.010989	-0.0172727	0.870327	-0.163244	92
Indiana	1980	-0.010989	-0.009936	0.978493	0.026958	92
Indiana	1990	-0.010989	0.000680722	0.76065	0.304627	92
Indiana	2000	-0.010989	0.0186227	0.441121	0.770301	92
Indiana	2010	-0.010989	-0.0402315	0.452832	-0.750701	92
Iowa	1850	-0.0208333	0.0747305	0.163471	1.39349	49
Iowa	1860	-0.0104167	0.426128	4.17057e-18	8.67404	97
Iowa	1870	-0.0103093	0.44168	2.03864e-19	9.01117	98
Iowa	1880	-0.0102041	0.218077	4.50747e-06	4.5865	99
Iowa	1890	-0.0102041	0.0183752	0.556801	0.5876	99
Iowa	1900	-0.0102041	-0.00365111	0.891213	0.136769	99
Iowa	1910	-0.0102041	-0.011482	0.977976	-0.0276067	99
Iowa	1920	-0.0102041	-0.0288903	0.67133	-0.424324	99
Iowa	1930	-0.0102041	-0.0307064	0.641057	-0.466222	99
Iowa	1940	-0.0102041	-0.0290825	0.661079	-0.438424	99
Iowa	1950	-0.0102041	-0.0162486	0.888363	-0.140376	99
Iowa	1960	-0.0102041	-0.00857895	0.969996	0.0376128	99
Iowa	1970	-0.0102041	0.0103939	0.638905	0.46923	99
Iowa	1980	-0.0102041	0.0218119	0.464945	0.730728	99
Iowa	1990	-0.0102041	0.0275794	0.372432	0.891928	99
Iowa	2000	-0.0102041	0.0295781	0.337553	0.959012	99
Iowa	2010	-0.0102041	0.0491952	0.202429	1.27466	99
Iowa Territory	1840	-0.0588235	-0.161486	0.364111	-0.90756	18
Kansas	1870	-0.015873	0.567573	3.05907e-23	9.93076	64
Kansas	1880	-0.00970874	0.696845	2.19143e-46	14.2999	104
Kansas	1890	-0.00952381	0.576001	1.51706e-33	12.0702	106
Kansas	1900	-0.00961538	0.533253	1.22507e-29	11.306	105
Kansas	1910	-0.00961538	0.372141	2.52266e-16	8.1942	105
Kansas	1920	-0.00961538	0.282565	1.46291e-10	6.40919	105
Kansas	1930	-0.00961538	0.192038	5.01817e-06	4.56403	105
Kansas	1940	-0.00961538	0.175526	2.54548e-05	4.21073	105
Kansas	1950	-0.00961538	0.100304	0.00819393	2.64397	105
Kansas	1960	-0.00961538	0.0703616	0.0438248	2.01576	105
Kansas	1970	-0.00961538	0.0607913	0.0898832	1.69601	105
Kansas	1980	-0.00961538	0.0598689	0.0951369	1.6689	105
Kansas	1990	-0.00961538	0.0465564	0.172929	1.36285	105
Kansas	2000	-0.00961538	0.0398485	0.222096	1.22097	105
Kansas	2010	-0.00961538	0.0589032	0.097747	1.65588	105
Kansas Territory	1860	-0.0243902	0.0302384	0.306955	1.02163	42
Kentucky	1800	-0.0243902	0.027822	0.405525	0.831794	42
Kentucky	1810	-0.0188679	0.0129912	0.586013	0.544623	54
Kentucky	1820	-0.0151515	0.0871789	0.0599801	1.88094	67
Kentucky	1830	-0.0121951	0.183384	9.06069e-05	3.91446	83
Kentucky	1840	-0.011236	0.0790834	0.0498542	1.96121	90
Kentucky	1850	-0.010101	0.0794094	0.0179733	2.36617	100
Kentucky	1860	-0.00925926	0.0370188	0.124174	1.53749	109
Kentucky	1870	-0.00877193	0.0511673	0.0321284	2.14281	115
Kentucky	1880	-0.00862069	0.0503475	0.0357296	2.09999	117
Kentucky	1890	-0.00847458	0.0155956	0.35204	0.930639	119
Kentucky	1900	-0.00847458	0.0023791	0.658134	0.442491	119
Kentucky	1910	-0.00847458	-0.00677194	0.94412	0.0700932	119
Kentucky	1920	-0.00840336	-0.0134539	0.834325	-0.209158	120
Kentucky	1930	-0.00840336	-0.0151846	0.788523	-0.26823	120
Kentucky	1940	-0.00840336	-0.00934558	0.970218	-0.0373347	120
Kentucky	1950	-0.00840336	-0.00310453	0.819676	0.227962	120
Kentucky	1960	-0.00840336	0.000842765	0.660351	0.439429	120
Kentucky	1970	-0.00840336	0.00476532	0.530905	0.626625	120
Kentucky	1980	-0.00840336	0.0129724	0.364085	0.90761	120
Kentucky	1990	-0.00840336	0.0162268	0.326314	0.981566	120
Kentucky	2000	-0.00840336	0.022756	0.238387	1.17903	120
Kentucky	2010	-0.00840336	0.0143124	0.408078	0.827281	120
Louisiana	1820	-0.0416667	-0.0927499	0.221456	-1.22267	25
Louisiana	1830	-0.0333333	-0.0631263	0.325803	-0.982602	31
Louisiana	1840	-0.027027	-0.0406876	0.549253	-0.59888	38
Louisiana	1850	-0.0217391	-0.0152622	0.799377	0.254154	47
Louisiana	1860	-0.0212766	-0.0443595	0.23322	-1.1921	48
Louisiana	1870	-0.0192308	-0.0296724	0.562351	-0.579353	53
Louisiana	1880	-0.0175439	-0.0406032	0.250378	-1.14943	58
Louisiana	1890	-0.0172414	-0.0431387	0.199756	-1.28225	59
Louisiana	1900	-0.0172414	-0.0455711	0.211563	-1.24928	59
Louisiana	1910	-0.0169492	-0.0389246	0.369776	-0.896893	60
Louisiana	1920	-0.015873	-0.0284431	0.570325	-0.567573	64
Louisiana	1930	-0.015873	-0.0178437	0.938875	-0.0766843	64
Louisiana	1940	-0.015873	-0.0179647	0.941	-0.074013	64
Louisiana	1950	-0.015873	-0.0023061	0.682199	0.409464	64
Louisiana	1960	-0.015873	0.0270779	0.288704	1.06097	64
Louisiana	1970	-0.015873	0.0611627	0.0972733	1.65822	64
Louisiana	1980	-0.015873	0.0784526	0.0601962	1.87935	64
Louisiana	1990	-0.015873	0.0871686	0.0446358	2.00807	64
Louisiana	2000	-0.015873	0.0960945	0.0313344	2.1528	64
Louisiana	2010	-0.015873	0.0805631	0.0687926	1.81978	64
Maine	1820	-0.125	-0.125	0	NA	9
Maine	1830	-0.111111	-0.0740451	0.21457	1.2411	10
Maine	1840	-0.0833333	-0.0812066	0.970883	0.0365004	13
Maine	1850	-0.0833333	-0.137518	0.344307	-0.94569	13
Maine	1860	-0.0666667	-0.0976842	0.652973	-0.449635	16
Maine	1870	-0.0666667	-0.113161	0.492899	-0.685706	16
Maine	1880	-0.0666667	-0.12436	0.393804	-0.852739	16
Maine	1890	-0.0666667	-0.122905	0.408859	-0.825904	16
Maine	1900	-0.0666667	-0.117768	0.451979	-0.752121	16
Maine	1910	-0.0666667	-0.113766	0.489867	-0.690521	16
Maine	1920	-0.0666667	-0.0994583	0.627116	-0.485791	16
Maine	1930	-0.0666667	-0.0955748	0.668925	-0.427624	16
Maine	1940	-0.0666667	-0.0913149	0.715777	-0.364109	16
Maine	1950	-0.0666667	-0.0830644	0.805601	-0.246105	16
Maine	1960	-0.0666667	-0.0955265	0.666942	-0.430348	16
Maine	1970	-0.0666667	-0.0768884	0.87761	-0.153999	16
Maine	1980	-0.0666667	-0.0653613	0.984299	0.0196797	16
Maine	1990	-0.0666667	-0.0556016	0.865808	0.168986	16
Maine	2000	-0.0666667	-0.0431354	0.714213	0.366204	16
Maine	2010	-0.0666667	-0.0137451	0.43972	0.772665	16
Maryland	1790	-0.0526316	0.0854913	0.0465669	1.99022	20
Maryland	1800	-0.0526316	0.145741	0.00494278	2.81074	20
Maryland	1810	-0.0526316	0.111627	0.013583	2.46811	20
Maryland	1820	-0.0526316	0.0453505	0.109044	1.6025	20
Maryland	1830	-0.0526316	0.0725287	0.0312111	2.15437	20
Maryland	1840	-0.0526316	-0.0287148	0.502562	0.670464	20
Maryland	1850	-0.0526316	-0.0433893	0.76064	0.30464	20
Maryland	1860	-0.047619	-0.0432221	0.896036	0.13067	22
Maryland	1870	-0.047619	-0.0555022	0.750493	-0.317989	22
Maryland	1880	-0.0434783	-0.0311662	0.689206	0.399933	24
Maryland	1890	-0.0434783	-0.0435827	0.996744	-0.00408055	24
Maryland	1900	-0.0434783	-0.0421339	0.959118	0.051261	24
Maryland	1910	-0.0434783	-0.0375448	0.836744	0.206061	24
Maryland	1920	-0.0434783	-0.0496047	0.7909	-0.265142	24
Maryland	1930	-0.0434783	-0.036717	0.793659	0.261563	24
Maryland	1940	-0.0434783	-0.0227577	0.466385	0.728373	24
Maryland	1950	-0.0434783	0.0269733	0.0693707	1.816	24
Maryland	1960	-0.0434783	0.105835	0.00930601	2.6006	24
Maryland	1970	-0.0434783	0.164624	0.00177854	3.12492	24
Maryland	1980	-0.0434783	0.222412	0.000109315	3.86893	24
Maryland	1990	-0.0434783	0.253965	1.87678e-05	4.27907	24
Maryland	2000	-0.0434783	0.275294	4.33573e-06	4.5946	24
Maryland	2010	-0.0434783	0.248992	3.25425e-05	4.1549	24
Massachusetts	1790	-0.0666667	0.263514	4.04738e-07	5.06672	16
Massachusetts	1800	-0.0588235	0.318971	1.96438e-08	5.61511	18
Massachusetts	1810	-0.0526316	0.116022	0.0141681	2.45297	20
Massachusetts	1820	-0.0769231	-0.00853948	0.2825	1.07472	14
Massachusetts	1830	-0.0769231	-0.0118608	0.312843	1.00927	14
Massachusetts	1840	-0.0769231	-0.0272538	0.445465	0.762998	14
Massachusetts	1850	-0.0769231	-0.0330364	0.499617	0.675093	14
Massachusetts	1860	-0.0769231	-0.0385057	0.553806	0.592067	14
Massachusetts	1870	-0.0769231	-0.0489101	0.662644	0.436265	14
Massachusetts	1880	-0.0769231	-0.0540137	0.717493	0.361812	14
Massachusetts	1890	-0.0769231	-0.052816	0.703981	0.379951	14
Massachusetts	1900	-0.0769231	-0.0514495	0.6875	0.40225	14
Massachusetts	1910	-0.0769231	-0.0502648	0.674505	0.419973	14
Massachusetts	1920	-0.0769231	-0.0497946	0.668921	0.427629	14
Massachusetts	1930	-0.0769231	-0.0515789	0.687782	0.401867	14
Massachusetts	1940	-0.0769231	-0.0502849	0.672063	0.423318	14
Massachusetts	1950	-0.0769231	-0.0491722	0.658508	0.441974	14
Massachusetts	1960	-0.0769231	-0.0464828	0.619777	0.496166	14
Massachusetts	1970	-0.0769231	-0.0451904	0.59787	0.527467	14
Massachusetts	1980	-0.0769231	-0.0408809	0.547474	0.601549	14
Massachusetts	1990	-0.0769231	-0.0365537	0.503623	0.6688	14
Massachusetts	2000	-0.0769231	-0.0362187	0.501013	0.672896	14
Massachusetts	2010	-0.0769231	-0.0605628	0.789108	0.267468	14
Michigan	1840	-0.0322581	0.224214	0.000706537	3.38703	32
Michigan	1850	-0.0238095	0.0484511	0.321149	0.9921	43
Michigan	1860	-0.0163934	0.0332625	0.466411	0.728331	62
Michigan	1870	-0.0142857	0.0396761	0.390394	0.858904	71
Michigan	1880	-0.012987	0.0819325	0.102414	1.63326	78
Michigan	1890	-0.0120482	0.0875218	0.0543889	1.92373	84
Michigan	1900	-0.0121951	0.0395357	0.253132	1.14277	83
Michigan	1910	-0.0121951	0.0145017	0.475599	0.7134	83
Michigan	1920	-0.0121951	0.00698067	0.417032	0.811581	83
Michigan	1930	-0.0121951	0.0155223	0.215937	1.2374	83
Michigan	1940	-0.0121951	0.0214426	0.143332	1.46349	83
Michigan	1950	-0.0121951	0.0320331	0.0791902	1.7554	83
Michigan	1960	-0.0121951	0.0603618	0.0296393	2.17488	83
Michigan	1970	-0.0121951	0.0835979	0.0178958	2.36777	83
Michigan	1980	-0.0121951	0.102561	0.0136062	2.46749	83
Michigan	1990	-0.0121951	0.109557	0.0157225	2.4153	83
Michigan	2000	-0.0121951	0.115805	0.0159101	2.41097	83
Michigan	2010	-0.0121951	0.125788	0.00161116	3.15388	83
Michigan Territory	1830	-0.0666667	0.385776	0.000191933	3.7294	16
Minnesota	1860	-0.015873	0.20616	4.93243e-05	4.05881	64
Minnesota	1870	-0.0140845	0.305232	1.23037e-09	6.07624	72
Minnesota	1880	-0.012987	0.094251	0.0253486	2.23605	78
Minnesota	1890	-0.0126582	-0.0144517	0.964243	-0.0448299	80
Minnesota	1900	-0.0123457	-0.0336285	0.590215	-0.538525	82
Minnesota	1910	-0.0117647	-0.030532	0.624251	-0.489834	86
Minnesota	1920	-0.0117647	-0.0334283	0.560837	-0.581598	86
Minnesota	1930	-0.0116279	-0.0269248	0.660555	-0.439147	87
Minnesota	1940	-0.0116279	-0.0253812	0.687104	-0.402788	87
Minnesota	1950	-0.0116279	-0.0178248	0.849789	-0.189388	87
Minnesota	1960	-0.0116279	-0.00139146	0.748631	0.320445	87
Minnesota	1970	-0.0116279	0.0215918	0.300849	1.03461	87
Minnesota	1980	-0.0116279	0.0430736	0.101259	1.63878	87
Minnesota	1990	-0.0116279	0.0598175	0.0347956	2.11073	87
Minnesota	2000	-0.0116279	0.080023	0.00897017	2.61319	87
Minnesota	2010	-0.0116279	0.0665234	0.0317573	2.14745	87
Minnesota Territory	1850	-0.125	-0.125	NA	NA	9
Mississippi	1820	-0.0625	0.375428	1.40969e-08	5.67221	17
Mississippi	1830	-0.04	0.486662	3.25224e-12	6.96637	26
Mississippi	1840	-0.0181818	0.0773992	0.10373	1.62704	56
Mississippi	1850	-0.0172414	-0.0151676	0.97132	0.0359527	59
Mississippi	1860	-0.0169492	0.0201075	0.516366	0.648957	60
Mississippi	1870	-0.015625	-0.0234415	0.887091	-0.141986	65
Mississippi	1880	-0.0136986	0.0588199	0.160268	1.40417	74
Mississippi	1890	-0.0135135	0.12421	0.00760635	2.66906	75
Mississippi	1900	-0.0135135	0.155212	0.000969288	3.29929	75
Mississippi	1910	-0.0128205	0.194211	3.65292e-05	4.1284	79
Mississippi	1920	-0.0123457	0.130835	0.00381043	2.89344	82
Mississippi	1930	-0.0123457	0.106072	0.0151912	2.42779	82
Mississippi	1940	-0.0123457	0.0864688	0.0388581	2.06569	82
Mississippi	1950	-0.0123457	0.0390525	0.260758	1.1246	82
Mississippi	1960	-0.0123457	-0.00322921	0.833868	0.209743	82
Mississippi	1970	-0.0123457	-0.0293909	0.688236	-0.40125	82
Mississippi	1980	-0.0123457	-0.0423486	0.484185	-0.699587	82
Mississippi	1990	-0.0123457	-0.0467217	0.428297	-0.792109	82
Mississippi	2000	-0.0123457	-0.0473099	0.442367	-0.768201	82
Mississippi	2010	-0.0123457	-0.034215	0.635519	-0.473973	82
Mississippi Territory	1810	-0.1	-0.0519346	0.223043	1.21848	11
Missouri	1830	-0.0322581	-0.0932369	0.432026	-0.785729	32
Missouri	1840	-0.0163934	-0.11408	0.0740929	-1.78604	62
Missouri	1850	-0.010101	-0.0404632	0.292738	-1.05213	100
Missouri	1860	-0.00892857	-0.0446934	0.0843474	-1.726	113
Missouri	1870	-0.00884956	-0.0389087	0.0957271	-1.66593	114
Missouri	1880	-0.00877193	-0.0259646	0.450084	-0.755275	115
Missouri	1890	-0.00877193	-0.0168968	0.7653	-0.298528	115
Missouri	1900	-0.00877193	-0.00715404	0.953498	0.0583144	115
Missouri	1910	-0.00877193	0.0104229	0.513086	0.654041	115
Missouri	1920	-0.00877193	0.0101329	0.546288	0.603331	115
Missouri	1930	-0.00877193	0.0369957	0.200481	1.28018	115
Missouri	1940	-0.00877193	0.0562127	0.0813694	1.7428	115
Missouri	1950	-0.00877193	0.0771761	0.0317947	2.14698	115
Missouri	1960	-0.00877193	0.104092	0.0105408	2.55756	115
Missouri	1970	-0.00877193	0.107347	0.00664518	2.71412	115
Missouri	1980	-0.00877193	0.107058	0.00500603	2.80665	115
Missouri	1990	-0.00877193	0.115471	0.00254599	3.01782	115
Missouri	2000	-0.00877193	0.1178	0.00239982	3.0357	115
Missouri	2010	-0.00877193	0.117455	0.0010748	3.27018	115
Missouri Territory	1820	-0.0714286	0.0243107	0.22708	1.20792	15
Montana	1890	-0.0666667	0.176855	0.000217816	3.6974	16
Montana	1900	-0.0434783	-0.0377293	0.921387	0.0986863	24
Montana	1910	-0.037037	-0.12282	0.157181	-1.41461	28
Montana	1920	-0.02	-0.00446198	0.77737	0.282748	51
Montana	1930	-0.0178571	-0.0153119	0.961197	0.0486517	57
Montana	1940	-0.0178571	0.0160316	0.537705	0.616288	57
Montana	1950	-0.0178571	0.0111058	0.6015	0.522245	57
Montana	1960	-0.0178571	-0.0212627	0.949539	-0.0632851	57
Montana	1970	-0.0178571	-0.00870022	0.865125	0.169854	57
Montana	1980	-0.0178571	-0.000895037	0.75313	0.314515	57
Montana	1990	-0.0178571	0.00688104	0.647383	0.457401	57
Montana	2000	-0.0181818	0.0314062	0.367722	0.900749	56
Montana	2010	-0.0181818	0.00963076	0.610479	0.509389	56
Montana Territory	1870	-0.1	-0.0507251	0.225134	1.21299	11
Montana Territory	1880	-0.1	-0.0984675	0.968497	0.0394939	11
Nebraska	1870	-0.0196078	0.471377	7.20861e-20	9.12447	52
Nebraska	1880	-0.0144928	0.228224	1.22202e-06	4.85203	70
Nebraska	1890	-0.0111111	0.0847974	0.00422186	2.86109	91
Nebraska	1900	-0.011236	0.128084	3.98367e-05	4.10842	90
Nebraska	1910	-0.010989	0.0709453	0.00831031	2.6392	92
Nebraska	1920	-0.0108696	0.033183	0.127233	1.5251	93
Nebraska	1930	-0.0108696	0.0217182	0.257491	1.13234	93
Nebraska	1940	-0.0108696	0.0195772	0.268804	1.10582	93
Nebraska	1950	-0.0108696	0.0125167	0.399405	0.842684	93
Nebraska	1960	-0.0108696	0.0147576	0.362077	0.911414	93
Nebraska	1970	-0.0108696	0.0256661	0.193587	1.30004	93
Nebraska	1980	-0.0108696	0.0320252	0.161725	1.39929	93
Nebraska	1990	-0.0108696	0.0360961	0.137155	1.48647	93
Nebraska	2000	-0.0108696	0.0386416	0.126577	1.52774	93
Nebraska	2010	-0.0108696	0.0446423	0.0926732	1.68146	93
Nebraska Territory	1860	-0.03125	0.473181	1.72303e-14	7.66977	33
Nevada	1870	-0.0769231	-0.133068	0.331712	-0.97067	14
Nevada	1880	-0.0714286	-0.114928	0.44335	-0.766549	15
Nevada	1890	-0.0769231	-0.0353808	0.515199	0.650764	14
Nevada	1900	-0.0769231	-0.0935084	0.779577	-0.279871	14
Nevada	1910	-0.0714286	-0.111937	0.51806	-0.646339	15
Nevada	1920	-0.0625	-0.126579	0.282513	-1.07469	17
Nevada	1930	-0.0625	-0.111328	0.386441	-0.866089	17
Nevada	1940	-0.0625	-0.108461	0.442063	-0.768714	17
Nevada	1950	-0.0625	-0.114866	0.42101	-0.80467	17
Nevada	1960	-0.0625	-0.112987	0.39437	-0.851719	17
Nevada	1970	-0.0625	-0.102146	0.414562	-0.815891	17
Nevada	1980	-0.0625	-0.103131	0.38887	-0.861668	17
Nevada	1990	-0.0625	-0.0946159	0.445067	-0.763664	17
Nevada	2000	-0.0625	-0.0850825	0.519025	-0.644849	17
Nevada	2010	-0.0625	-0.0583236	0.897041	0.1294	17
New Hampshire	1850	-0.111111	-0.097718	0.659861	0.440105	10
New Hampshire	1860	-0.111111	-0.0914472	0.516822	0.648251	10
New Hampshire	1870	-0.111111	-0.0976553	0.655796	0.445725	10
New Hampshire	1880	-0.111111	-0.0969222	0.635094	0.474569	10
New Hampshire	1890	-0.111111	-0.098136	0.658546	0.441921	10
New Hampshire	1900	-0.111111	-0.105522	0.847296	0.192569	10
New Hampshire	1910	-0.111111	-0.107261	0.893607	0.133741	10
New Hampshire	1920	-0.111111	-0.109761	0.962363	0.0471883	10
New Hampshire	1930	-0.111111	-0.113042	0.946267	-0.0673951	10
New Hampshire	1940	-0.111111	-0.111165	0.998516	-0.00186025	10
New Hampshire	1950	-0.111111	-0.104515	0.819211	0.22856	10
New Hampshire	1960	-0.111111	-0.0909715	0.490745	0.689125	10
New Hampshire	1970	-0.111111	-0.0815221	0.315086	1.00461	10
New Hampshire	1980	-0.111111	-0.0711165	0.177111	1.3497	10
New Hampshire	1990	-0.111111	-0.0644729	0.117039	1.56732	10
New Hampshire	2000	-0.111111	-0.0628632	0.104843	1.62182	10
New Hampshire	2010	-0.111111	-0.129252	0.54243	-0.609142	10
New Jersey	1790	-0.0833333	-0.130506	0.409997	-0.823899	13
New Jersey	1800	-0.0833333	-0.13939	0.331913	-0.970268	13
New Jersey	1810	-0.0833333	-0.140481	0.320219	-0.994007	13
New Jersey	1820	-0.0833333	-0.137319	0.357879	-0.919414	13
New Jersey	1830	-0.0769231	-0.0908913	0.829666	-0.215129	14
New Jersey	1840	-0.0588235	-0.107453	0.511258	-0.65688	18
New Jersey	1850	-0.0526316	-0.082651	0.634453	-0.475469	20
New Jersey	1860	-0.05	-0.0680226	0.782186	-0.276471	21
New Jersey	1870	-0.05	-0.0270635	0.730676	0.344226	21
New Jersey	1880	-0.05	0.00926367	0.375342	0.886511	21
New Jersey	1890	-0.05	0.0316735	0.221821	1.2217	21
New Jersey	1900	-0.05	0.0645056	0.0863202	1.71514	21
New Jersey	1910	-0.05	0.0947319	0.0310503	2.15643	21
New Jersey	1920	-0.05	0.114831	0.0157206	2.41534	21
New Jersey	1930	-0.05	0.159164	0.00261866	3.00928	21
New Jersey	1940	-0.05	0.167371	0.00193282	3.10037	21
New Jersey	1950	-0.05	0.188814	0.000836759	3.34034	21
New Jersey	1960	-0.05	0.227918	0.000204096	3.71389	21
New Jersey	1970	-0.05	0.24291	0.000119378	3.8474	21
New Jersey	1980	-0.05	0.268941	3.23243e-05	4.15644	21
New Jersey	1990	-0.05	0.288477	1.31293e-05	4.35794	21
New Jersey	2000	-0.05	0.305591	4.92769e-06	4.56784	21
New Jersey	2010	-0.05	0.558874	1.16419e-14	7.7199	21
New Mexico	1920	-0.0357143	-0.0870457	0.484135	-0.699667	29
New Mexico	1930	-0.0333333	0.0141656	0.485658	0.697231	31
New Mexico	1940	-0.0333333	0.00988907	0.484357	0.699311	31
New Mexico	1950	-0.0322581	-0.0172142	0.74591	0.324037	32
New Mexico	1960	-0.0322581	-0.0297854	0.952786	0.059208	32
New Mexico	1970	-0.0322581	-0.00551891	0.463589	0.73295	32
New Mexico	1980	-0.0322581	0.00951138	0.260787	1.12453	32
New Mexico	1990	-0.03125	0.0620554	0.0163468	2.40108	33
New Mexico	2000	-0.03125	0.0883884	0.00427343	2.85724	33
New Mexico	2010	-0.03125	0.0794359	0.00844285	2.63383	33
New Mexico Territory	1860	-0.1	-0.159104	0.33426	-0.96557	11
New Mexico Territory	1870	-0.0833333	-0.12302	0.559637	-0.583381	13
New Mexico Territory	1880	-0.0909091	-0.148781	0.374389	-0.888282	12
New Mexico Territory	1890	-0.0769231	-0.11123	0.630924	-0.480427	14
New Mexico Territory	1900	-0.0555556	-0.0525468	0.968551	0.0394256	19
New Mexico Territory	1910	-0.04	-0.033451	0.93014	0.0876685	26
New York	1790	-0.0714286	-0.0886361	0.742312	-0.328793	15
New York	1800	-0.0357143	0.0594066	0.173412	1.36132	29
New York	1810	-0.0238095	0.0127657	0.536036	0.618818	43
New York	1820	-0.0204082	-0.0476262	0.625823	-0.487614	50
New York	1830	-0.0181818	-0.0472012	0.497605	-0.678262	56
New York	1840	-0.0175439	-0.0262764	0.800601	-0.252569	58
New York	1850	-0.0172414	0.00174922	0.534487	0.621171	59
New York	1860	-0.0169492	0.0443944	0.0431766	2.022	60
New York	1870	-0.0169492	0.0729091	0.0102684	2.56666	60
New York	1880	-0.0169492	0.0708155	0.0151833	2.42798	60
New York	1890	-0.0169492	0.0847613	0.00824843	2.64173	60
New York	1900	-0.0166667	0.0898535	0.00536403	2.78432	61
New York	1910	-0.0166667	0.107228	0.00138558	3.19764	61
New York	1920	-0.0163934	0.191148	4.89735e-06	4.56914	62
New York	1930	-0.0163934	0.287001	3.33051e-10	6.28256	62
New York	1940	-0.0163934	0.309845	2.34984e-11	6.68245	62
New York	1950	-0.0163934	0.334914	2.05603e-12	7.03063	62
New York	1960	-0.0163934	0.391352	4.37625e-15	7.84365	62
New York	1970	-0.0163934	0.419871	1.40789e-16	8.26407	62
New York	1980	-0.0163934	0.432222	4.21117e-17	8.40686	62
New York	1990	-0.0163934	0.436826	1.506e-17	8.52669	62
New York	2000	-0.0163934	0.447787	1.7729e-18	8.77087	62
New York	2010	-0.0163934	0.216658	1.03149e-05	4.41047	62
North Carolina	1790	-0.0188679	0.0715534	0.128089	1.52168	54
North Carolina	1800	-0.0169492	0.122357	0.0141988	2.45219	60
North Carolina	1810	-0.0163934	0.107508	0.0281604	2.19505	62
North Carolina	1820	-0.0163934	0.16611	0.00111009	3.26103	62
North Carolina	1830	-0.015873	0.226042	1.74789e-05	4.29488	64
North Carolina	1840	-0.0149254	0.235168	5.21928e-06	4.55578	68
North Carolina	1850	-0.0128205	0.227789	2.87225e-06	4.67975	79
North Carolina	1860	-0.0117647	0.294046	5.32405e-10	6.20924	86
North Carolina	1870	-0.011236	0.3031	5.97845e-11	6.54428	90
North Carolina	1880	-0.0107527	0.388771	1.45142e-17	8.53096	94
North Carolina	1890	-0.0105263	0.297969	3.73762e-11	6.61412	96
North Carolina	1900	-0.0104167	0.248238	2.6013e-08	5.56635	97
North Carolina	1910	-0.0103093	0.236729	9.88962e-08	5.32874	98
North Carolina	1920	-0.010101	0.22506	3.06367e-07	5.11949	100
North Carolina	1930	-0.010101	0.177286	3.49236e-05	4.13873	100
North Carolina	1940	-0.010101	0.17308	5.13787e-05	4.04927	100
North Carolina	1950	-0.010101	0.150149	0.000366807	3.56288	100
North Carolina	1960	-0.010101	0.126571	0.00207229	3.07967	100
North Carolina	1970	-0.010101	0.115811	0.00421481	2.86162	100
North Carolina	1980	-0.010101	0.123658	0.002405	3.03504	100
North Carolina	1990	-0.010101	0.111268	0.00520107	2.79431	100
North Carolina	2000	-0.010101	0.108373	0.00517203	2.79612	100
North Carolina	2010	-0.010101	0.0719038	0.0462852	1.99278	100
North Dakota	1890	-0.0188679	0.636256	2.89515e-29	11.2303	54
North Dakota	1900	-0.025641	0.400597	4.38907e-11	6.59031	40
North Dakota	1910	-0.0208333	0.151271	0.00566571	2.76653	49
North Dakota	1920	-0.0192308	0.0942859	0.0526894	1.93746	53
North Dakota	1930	-0.0192308	0.0665825	0.135672	1.4921	53
North Dakota	1940	-0.0192308	0.109676	0.0226058	2.28003	53
North Dakota	1950	-0.0192308	0.0886538	0.0529765	1.93511	53
North Dakota	1960	-0.0192308	0.047181	0.237983	1.18004	53
North Dakota	1970	-0.0192308	0.0394286	0.296596	1.04376	53
North Dakota	1980	-0.0192308	0.0317539	0.362087	0.911396	53
North Dakota	1990	-0.0192308	0.0325848	0.341475	0.951255	53
North Dakota	2000	-0.0192308	0.0264136	0.381734	0.874706	53
North Dakota	2010	-0.0192308	0.0116465	0.534232	0.621559	53
Ohio	1810	-0.0285714	0.0289162	0.410021	0.823857	36
Ohio	1820	-0.0172414	0.0151759	0.572373	0.56456	59
Ohio	1830	-0.0138889	0.047774	0.238864	1.17783	73
Ohio	1840	-0.0128205	0.0618358	0.129477	1.51617	79
Ohio	1850	-0.0116279	-0.0404042	0.434689	-0.781193	87
Ohio	1860	-0.0114943	-0.0467688	0.246453	-1.15901	88
Ohio	1870	-0.0114943	-0.0369431	0.447637	-0.75936	88
Ohio	1880	-0.0114943	-0.0382956	0.460512	-0.738004	88
Ohio	1890	-0.0114943	-0.0373379	0.510811	-0.657575	88
Ohio	1900	-0.0114943	-0.042047	0.449945	-0.755507	88
Ohio	1910	-0.0114943	-0.0449868	0.397243	-0.846555	88
Ohio	1920	-0.0114943	-0.0368543	0.505704	-0.665542	88
Ohio	1930	-0.0114943	-0.0379801	0.483082	-0.701355	88
Ohio	1940	-0.0114943	-0.0390031	0.471937	-0.71933	88
Ohio	1950	-0.0114943	-0.040095	0.46682	-0.727663	88
Ohio	1960	-0.0114943	-0.0408732	0.465507	-0.729808	88
Ohio	1970	-0.0114943	-0.0420517	0.459783	-0.739205	88
Ohio	1980	-0.0114943	-0.0441211	0.447276	-0.759965	88
Ohio	1990	-0.0114943	-0.0435358	0.463481	-0.733128	88
Ohio	2000	-0.0114943	-0.0423361	0.483586	-0.700547	88
Ohio	2010	-0.0114943	-0.0480981	0.406138	-0.83071	88
Oklahoma	1910	-0.0133333	0.00176791	0.806046	0.24553	76
Oklahoma	1920	-0.0131579	0.0915129	0.0889998	1.7007	77
Oklahoma	1930	-0.0131579	-0.000977559	0.830017	0.214679	77
Oklahoma	1940	-0.0131579	0.00811936	0.695567	0.391311	77
Oklahoma	1950	-0.0131579	-0.0119547	0.981352	0.0233737	77
Oklahoma	1960	-0.0131579	-0.0201196	0.890589	-0.137559	77
Oklahoma	1970	-0.0131579	-0.0222493	0.85627	-0.181124	77
Oklahoma	1980	-0.0131579	-0.0247456	0.822387	-0.224476	77
Oklahoma	1990	-0.0131579	-0.0254652	0.813578	-0.235813	77
Oklahoma	2000	-0.0131579	-0.0238047	0.839292	-0.202799	77
Oklahoma	2010	-0.0131579	0.0120539	0.619832	0.496088	77
Oklahoma Territory	1900	-0.0384615	0.0722595	0.351666	0.931362	27
Oregon	1860	-0.0555556	0.067566	0.0759044	1.77496	19
Oregon	1870	-0.047619	0.0851475	0.0545178	1.9227	22
Oregon	1880	-0.0454545	0.0327726	0.205989	1.26467	23
Oregon	1890	-0.0333333	0.0435061	0.0607573	1.87526	31
Oregon	1900	-0.03125	0.0412823	0.0583904	1.89276	33
Oregon	1910	-0.030303	0.0175313	0.0736959	1.7885	34
Oregon	1920	-0.0285714	0.0303818	0.0204005	2.3189	36
Oregon	1930	-0.0285714	0.0518743	0.00282476	2.98619	36
Oregon	1940	-0.0285714	0.0749585	0.00084493	3.33764	36
Oregon	1950	-0.0285714	0.0773417	0.00321659	2.94624	36
Oregon	1960	-0.0285714	0.0891611	0.00351973	2.91828	36
Oregon	1970	-0.0285714	0.136652	0.000619164	3.42308	36
Oregon	1980	-0.0285714	0.19955	6.87351e-05	3.98062	36
Oregon	1990	-0.0285714	0.218116	3.19276e-05	4.15926	36
Oregon	2000	-0.0285714	0.233708	1.86791e-05	4.28012	36
Oregon	2010	-0.0285714	0.37249	1.09333e-10	6.45345	36
Oregon Territory	1850	-0.111111	-0.10593	0.861736	0.174165	10
Orleans Territory	1810	-0.0526316	-0.0701752	0.649775	-0.454075	20
Pennsylvania	1790	-0.05	0.10708	0.0325377	2.13774	21
Pennsylvania	1800	-0.030303	0.246896	1.07156e-05	4.40221	34
Pennsylvania	1810	-0.0243902	0.28804	1.1453e-07	5.30202	42
Pennsylvania	1820	-0.02	0.0635682	0.103081	1.6301	51
Pennsylvania	1830	-0.02	0.050244	0.121813	1.54721	51
Pennsylvania	1840	-0.0188679	0.034109	0.186158	1.32203	54
Pennsylvania	1850	-0.016129	0.0279804	0.196275	1.29224	63
Pennsylvania	1860	-0.015625	0.0279848	0.16714	1.38145	65
Pennsylvania	1870	-0.0153846	0.0278699	0.213324	1.24448	66
Pennsylvania	1880	-0.0151515	0.0156034	0.359862	0.915629	67
Pennsylvania	1890	-0.0151515	0.00535773	0.583289	0.548587	67
Pennsylvania	1900	-0.0151515	-0.00336943	0.764401	0.299706	67
Pennsylvania	1910	-0.0151515	-0.00485319	0.802515	0.250094	67
Pennsylvania	1920	-0.0151515	0.00186832	0.67817	0.414961	67
Pennsylvania	1930	-0.0151515	0.0156474	0.46718	0.727075	67
Pennsylvania	1940	-0.0151515	0.019455	0.41955	0.807202	67
Pennsylvania	1950	-0.0151515	0.0343169	0.2473	1.15693	67
Pennsylvania	1960	-0.0151515	0.0713276	0.05411	1.92596	67
Pennsylvania	1970	-0.0151515	0.0968915	0.0151714	2.42826	67
Pennsylvania	1980	-0.0151515	0.117429	0.00552793	2.77454	67
Pennsylvania	1990	-0.0151515	0.144523	0.00109393	3.26518	67
Pennsylvania	2000	-0.0151515	0.172043	0.00018513	3.73849	67
Pennsylvania	2010	-0.0151515	0.169525	0.000295286	3.6194	67
Puerto Rico	2010	-0.012987	0.0497416	0.143823	1.4617	78
South Carolina	1790	-0.0526316	-0.00710717	0.305867	1.02393	20
South Carolina	1800	-0.0416667	-0.0679784	0.634021	-0.476075	25
South Carolina	1810	-0.037037	-0.0588	0.693892	-0.393579	28
South Carolina	1820	-0.037037	-0.0739851	0.463535	-0.733039	28
South Carolina	1830	-0.0357143	-0.0848748	0.332823	-0.968443	29
South Carolina	1840	-0.0357143	-0.0923132	0.279701	-1.08099	29
South Carolina	1850	-0.0357143	-0.072299	0.564519	-0.576142	29
South Carolina	1860	-0.0344828	-0.101559	0.295841	-1.04539	30
South Carolina	1870	-0.0333333	-0.0918096	0.27853	-1.08363	31
South Carolina	1880	-0.03125	-0.0690026	0.483563	-0.700584	33
South Carolina	1890	-0.0294118	-0.0413864	0.865506	-0.16937	35
South Carolina	1900	-0.025641	-0.0697211	0.487006	-0.695079	40
South Carolina	1910	-0.0238095	-0.0177204	0.922779	0.0969342	43
South Carolina	1920	-0.0222222	-0.0407768	0.763269	-0.301191	46
South Carolina	1930	-0.0222222	-0.0178533	0.943285	0.0711419	46
South Carolina	1940	-0.0222222	-0.0137891	0.890697	0.137423	46
South Carolina	1950	-0.0222222	-0.0303291	0.894094	-0.133126	46
South Carolina	1960	-0.0222222	-0.0582141	0.551208	-0.595951	46
South Carolina	1970	-0.0222222	-0.0595163	0.536283	-0.618444	46
South Carolina	1980	-0.0222222	-0.0536878	0.606195	-0.515513	46
South Carolina	1990	-0.0222222	-0.0571475	0.571191	-0.566298	46
South Carolina	2000	-0.0222222	-0.059323	0.549251	-0.598883	46
South Carolina	2010	-0.0222222	-0.115719	0.133102	-1.50198	46
South Dakota	1890	-0.0128205	0.475805	5.07329e-22	9.64676	79
South Dakota	1900	-0.0178571	0.381274	3.48331e-12	6.9567	57
South Dakota	1910	-0.0153846	0.271889	1.58707e-07	5.24216	66
South Dakota	1920	-0.0149254	0.328967	1.92959e-11	6.71125	68
South Dakota	1930	-0.0147059	0.226468	9.2636e-07	4.90667	69
South Dakota	1940	-0.0147059	0.200209	4.30758e-06	4.59596	69
South Dakota	1950	-0.0149254	0.157429	0.000124679	3.83674	68
South Dakota	1960	-0.0151515	0.0790213	0.0361384	2.09537	67
South Dakota	1970	-0.0151515	0.0701114	0.0530325	1.93466	67
South Dakota	1980	-0.0153846	0.062757	0.0732238	1.79143	66
South Dakota	1990	-0.0153846	0.0520821	0.115807	1.57262	66
South Dakota	2000	-0.0153846	0.0593272	0.0705533	1.80834	66
South Dakota	2010	-0.0153846	0.0784777	0.0239794	2.25746	66
Tennessee	1800	-0.0625	-0.000776528	0.418818	0.808473	17
Tennessee	1810	-0.027027	0.257928	2.88186e-05	4.18261	38
Tennessee	1820	-0.0212766	0.554794	8.55003e-20	9.10597	48
Tennessee	1830	-0.0163934	0.606522	1.41727e-27	10.8812	62
Tennessee	1840	-0.0140845	0.401073	1.08983e-14	7.72831	72
Tennessee	1850	-0.0128205	0.329588	1.92942e-11	6.71127	79
Tennessee	1860	-0.0120482	0.311229	3.29014e-11	6.63296	84
Tennessee	1870	-0.0119048	0.213427	1.26695e-06	4.84487	85
Tennessee	1880	-0.0107527	0.21389	5.96519e-07	4.99234	94
Tennessee	1890	-0.0105263	0.0953448	0.0134613	2.47133	96
Tennessee	1900	-0.0105263	0.063654	0.0725466	1.79567	96
Tennessee	1910	-0.0105263	0.0308829	0.309498	1.01628	96
Tennessee	1920	-0.0106383	0.0127984	0.566365	0.573413	95
Tennessee	1930	-0.0106383	-0.00366268	0.863102	0.172427	95
Tennessee	1940	-0.0106383	-0.00507346	0.889972	0.13834	95
Tennessee	1950	-0.0106383	-0.00847958	0.956116	0.0550279	95
Tennessee	1960	-0.0106383	-0.0175905	0.854515	-0.183361	95
Tennessee	1970	-0.0106383	-0.019426	0.814064	-0.235186	95
Tennessee	1980	-0.0106383	-0.0179601	0.847204	-0.192688	95
Tennessee	1990	-0.0106383	-0.0140647	0.928045	-0.090305	95
Tennessee	2000	-0.0106383	-0.00819064	0.949608	0.0631984	95
Tennessee	2010	-0.0106383	0.0060918	0.677284	0.416172	95
Texas	1850	-0.012987	0.167598	0.000343172	3.58032	78
Texas	1860	-0.00757576	0.407202	5.17856e-24	10.1063	133
Texas	1870	-0.00714286	0.429507	7.82628e-28	10.9352	141
Texas	1880	-0.00446429	0.467601	3.71202e-38	12.9148	225
Texas	1890	-0.00411523	0.427527	8.49184e-34	12.1179	244
Texas	1900	-0.00413223	0.426594	3.17636e-33	12.0093	243
Texas	1910	-0.00409836	0.237018	5.65849e-12	6.88799	245
Texas	1920	-0.00396825	0.151303	4.2081e-06	4.60083	253
Texas	1930	-0.00395257	0.0546151	0.0714312	1.80273	254
Texas	1940	-0.00395257	0.0392931	0.168698	1.3764	254
Texas	1950	-0.00395257	0.0121145	0.605945	0.515871	254
Texas	1960	-0.00395257	0.00298682	0.820511	0.226888	254
Texas	1970	-0.00395257	0.00213115	0.837958	0.204506	254
Texas	1980	-0.00395257	0.00880065	0.657845	0.44289	254
Texas	1990	-0.00395257	0.00764911	0.692868	0.394965	254
Texas	2000	-0.00395257	0.00888386	0.664996	0.433025	254
Texas	2010	-0.00395257	0.00957546	0.639945	0.467775	254
Utah	1900	-0.0384615	0.125543	0.000884575	3.32488	27
Utah	1910	-0.0384615	0.0764107	0.00374944	2.89851	27
Utah	1920	-0.0357143	0.0733541	0.00374782	2.89864	29
Utah	1930	-0.0357143	0.0665542	0.00498525	2.80799	29
Utah	1940	-0.0357143	0.0725543	0.00358035	2.91295	29
Utah	1950	-0.0357143	0.0875373	0.00232995	3.04459	29
Utah	1960	-0.0357143	0.09202	0.00137045	3.2008	29
Utah	1970	-0.0357143	0.106382	0.000647206	3.41102	29
Utah	1980	-0.0357143	0.10905	0.000770602	3.36314	29
Utah	1990	-0.0357143	0.112855	0.000721025	3.38146	29
Utah	2000	-0.0357143	0.117745	0.000940764	3.30767	29
Utah	2010	-0.0357143	0.125193	0.00161416	3.15334	29
Utah Territory	1860	-0.0526316	0.0672116	0.0480867	1.9766	20
Utah Territory	1870	-0.0526316	0.00505958	0.356427	0.922195	20
Utah Territory	1880	-0.0454545	0.174099	0.000368474	3.56169	23
Utah Territory	1890	-0.0416667	0.128443	0.00100896	3.28802	25
Vermont	1800	-0.1	-0.144262	0.302382	-1.03134	11
Vermont	1810	-0.0909091	-0.119347	0.588803	-0.540572	12
Vermont	1820	-0.0833333	-0.124347	0.490829	-0.688992	13
Vermont	1830	-0.0833333	-0.127596	0.450322	-0.754878	13
Vermont	1840	-0.0769231	-0.134618	0.371202	-0.894224	14
Vermont	1850	-0.0769231	-0.149505	0.265525	-1.11343	14
Vermont	1860	-0.0769231	-0.119116	0.513802	-0.652929	14
Vermont	1870	-0.0769231	-0.104724	0.668581	-0.428096	14
Vermont	1880	-0.0769231	-0.105381	0.65783	-0.442911	14
Vermont	1890	-0.0769231	-0.0817517	0.93978	-0.0755464	14
Vermont	1900	-0.0769231	-0.0826544	0.930009	-0.087833	14
Vermont	1910	-0.0769231	-0.0816194	0.942734	-0.071834	14
Vermont	1920	-0.0769231	-0.0898464	0.84431	-0.196383	14
Vermont	1930	-0.0769231	-0.0915332	0.824533	-0.221719	14
Vermont	1940	-0.0769231	-0.0950662	0.782037	-0.276666	14
Vermont	1950	-0.0769231	-0.0956591	0.770332	-0.291941	14
Vermont	1960	-0.0769231	-0.0920392	0.806675	-0.244718	14
Vermont	1970	-0.0769231	-0.0733525	0.9505	0.0620791	14
Vermont	1980	-0.0769231	-0.0734763	0.951058	0.0613782	14
Vermont	1990	-0.0769231	-0.0691371	0.886155	0.143171	14
Vermont	2000	-0.0769231	-0.0638276	0.803563	0.248739	14
Vermont	2010	-0.0769231	-0.0311686	0.362246	0.911094	14
Virginia	1790	-0.0116279	0.222423	1.75022e-06	4.78031	87
Virginia	1800	-0.0108696	0.402307	3.70414e-18	8.68753	93
Virginia	1810	-0.0102041	0.380412	3.80402e-17	8.41879	99
Virginia	1820	-0.00952381	0.363092	1.14622e-16	8.28857	106
Virginia	1830	-0.00934579	0.307683	1.10549e-12	7.11669	108
Virginia	1840	-0.00847458	0.221027	5.91971e-08	5.42121	119
Virginia	1850	-0.00735294	0.243239	1.75894e-10	6.38104	137
Virginia	1860	-0.00680272	0.238777	2.67766e-11	6.66329	148
Virginia	1870	-0.0102041	0.199629	1.17502e-06	4.8598	99
Virginia	1880	-0.0102041	0.18363	7.36507e-06	4.48286	99
Virginia	1890	-0.01	0.110363	0.00386006	2.88938	101
Virginia	1900	-0.00862069	0.0929482	0.01227	2.50428	117
Virginia	1910	-0.00862069	0.0796195	0.0194912	2.336	117
Virginia	1920	-0.00840336	0.0860609	0.0093332	2.5996	120
Virginia	1930	-0.00813008	0.0717832	0.0258558	2.22837	124
Virginia	1940	-0.00813008	0.124411	0.00030363	3.61218	124
Virginia	1950	-0.00793651	0.148953	3.32162e-05	4.15022	127
Virginia	1960	-0.00775194	0.136241	0.000134965	3.81722	130
Virginia	1970	-0.0075188	0.151587	1.11364e-05	4.39384	134
Virginia	1980	-0.00740741	0.111784	0.000479582	3.49191	136
Virginia	1990	-0.00740741	0.0959469	0.00141399	3.19178	136
Virginia	2000	-0.00746269	0.0904944	0.00210007	3.0757	135
Virginia	2010	-0.0075188	0.0381545	0.165067	1.38823	134
Washington	1890	-0.030303	0.0174753	0.440299	0.771689	34
Washington	1900	-0.0285714	0.0414716	0.206086	1.2644	36
Washington	1910	-0.027027	0.0646935	0.0734899	1.78978	38
Washington	1920	-0.0263158	0.0698333	0.0329062	2.13323	39
Washington	1930	-0.0263158	0.0684203	0.0291247	2.18179	39
Washington	1940	-0.0263158	0.0732553	0.0238772	2.2591	39
Washington	1950	-0.0263158	0.0640981	0.0372402	2.08312	39
Washington	1960	-0.0263158	0.065342	0.0286094	2.18883	39
Washington	1970	-0.0263158	0.0782759	0.011979	2.51276	39
Washington	1980	-0.0263158	0.0868437	0.0117614	2.51922	39
Washington	1990	-0.0263158	0.103026	0.00469065	2.82754	39
Washington	2000	-0.0263158	0.110849	0.00422477	2.86087	39
Washington	2010	-0.0263158	0.159378	0.000114161	3.85834	39
Washington Territory	1860	-0.0555556	-0.033439	0.733268	0.340781	19
Washington Territory	1870	-0.047619	-0.0724489	0.683249	-0.408034	22
Washington Territory	1880	-0.0416667	0.120268	0.0235267	2.26477	25
West Virginia	1870	-0.0192308	-0.0518895	0.569301	-0.569081	53
West Virginia	1880	-0.0188679	-0.0448426	0.646394	-0.458777	54
West Virginia	1890	-0.0188679	-0.00707051	0.833806	0.209822	54
West Virginia	1900	-0.0185185	0.012122	0.586078	0.544528	55
West Virginia	1910	-0.0185185	0.0116933	0.590426	0.538219	55
West Virginia	1920	-0.0185185	0.0124693	0.573279	0.563229	55
West Virginia	1930	-0.0185185	0.0338542	0.340908	0.952372	55
West Virginia	1940	-0.0185185	0.0337308	0.32541	0.983401	55
West Virginia	1950	-0.0185185	0.0352653	0.29215	1.05342	55
West Virginia	1960	-0.0185185	0.0376315	0.235865	1.18539	55
West Virginia	1970	-0.0185185	0.0295986	0.319672	0.995133	55
West Virginia	1980	-0.0185185	0.0264229	0.36799	0.900246	55
West Virginia	1990	-0.0185185	0.00811496	0.595617	0.530715	55
West Virginia	2000	-0.0185185	-0.00566328	0.803014	0.249448	55
West Virginia	2010	-0.0185185	-0.0073366	0.834882	0.208444	55
Wisconsin	1850	-0.0333333	0.202894	0.0040334	2.87554	31
Wisconsin	1860	-0.0175439	0.260542	1.13916e-05	4.38892	58
Wisconsin	1870	-0.0175439	0.190537	0.000700229	3.38949	58
Wisconsin	1880	-0.016129	0.0981301	0.0239245	2.25834	63
Wisconsin	1890	-0.0149254	0.0469242	0.0911232	1.6895	68
Wisconsin	1900	-0.0144928	0.037725	0.0889521	1.70095	70
Wisconsin	1910	-0.0142857	0.0412955	0.0355033	2.10257	71
Wisconsin	1920	-0.0142857	0.0525469	0.00719502	2.68768	71
Wisconsin	1930	-0.0142857	0.0528996	0.00302816	2.96486	71
Wisconsin	1940	-0.0142857	0.0501298	0.00602202	2.74658	71
Wisconsin	1950	-0.0142857	0.0542342	0.00610647	2.74201	71
Wisconsin	1960	-0.0142857	0.0664093	0.00334212	2.93438	71
Wisconsin	1970	-0.0140845	0.0826901	0.00323308	2.94466	72
Wisconsin	1980	-0.0140845	0.090222	0.00557901	2.77155	72
Wisconsin	1990	-0.0140845	0.0907784	0.00868798	2.62409	72
Wisconsin	2000	-0.0140845	0.100366	0.00903617	2.61068	72
Wisconsin	2010	-0.0140845	0.0704964	0.17142	1.36765	72
Wisconsin Territory	1840	-0.047619	-0.0756067	0.745538	-0.324529	22
Wyoming	1890	-0.0909091	-0.0905937	0.994645	0.00671146	12
Wyoming	1900	-0.0769231	-0.0921717	0.810234	-0.240124	14
Wyoming	1910	-0.0714286	-0.106675	0.596447	-0.529517	15
Wyoming	1920	-0.047619	-0.117855	0.36104	-0.913386	22
Wyoming	1930	-0.0434783	-0.0474728	0.957825	-0.052883	24
Wyoming	1940	-0.0434783	-0.0706903	0.712818	-0.368074	24
Wyoming	1950	-0.0434783	-0.0737066	0.66867	-0.427973	24
Wyoming	1960	-0.0434783	-0.0783788	0.612029	-0.507179	24
Wyoming	1970	-0.0454545	-0.0906148	0.528159	-0.630819	23
Wyoming	1980	-0.0454545	-0.113486	0.356443	-0.922164	23
Wyoming	1990	-0.0454545	-0.12167	0.299061	-1.03845	23
Wyoming	2000	-0.0454545	-0.120779	0.298422	-1.03982	23
Wyoming	2010	-0.0454545	-0.113075	0.348573	-0.937361	23
