# Supplementary material for: Spatial and temporal autocorrelations affect Taylor's law for US county populations: Descriptive and predictive models
Source: PLoS One. 2021 Jan 7;16(1):e0245062. doi: 10.1371/journal.pone.0245062 (PMC7790542; doi:10.1371/journal.pone.0245062)
Supplement: S20 Table — num_census is the number of censuses. tcor_lagX (X = 1,2,3,4,5) is the p-value of the test with a lag of 10X years. (XLSX) [file pone.0245062.s023.xlsx]

## Sheet: box_cnt_bystatecounty_lag1to5
Table S20. Summary statistics of the Ljung-Box test of temporal aucorrelation (lag 1 to lag 5) of historical county population counts over years, for each combination of state and county. num_census is the number of censuses. tcor_lagX (X=1,2,3,4,5) are the p-value of the test with a lag of 10X years.
state	county	num_census	tcor_lag1	tcor_lag2	tcor_lag3	tcor_lag4	tcor_lag5
Alabama	Autauga County	20	0.00172063	0.000865577	0.00105777	0.00230992	0.0049929
Alabama	Baldwin County	20	0.000525999	0.000123343	9.83758e-05	0.000156377	0.00032336
Alabama	Barbour County	18	0.0196279	0.0415153	0.0893851	0.13554	0.124969
Alabama	Bibb County	19	0.000482465	0.000268538	0.00063826	0.00175526	0.00318714
Alabama	Blount County	20	0.000238509	3.29887e-05	1.88181e-05	2.80355e-05	4.97521e-05
Alabama	Bullock County	15	0.00021116	9.67229e-06	3.95826e-06	8.52157e-06	2.44587e-05
Alabama	Butler County	20	0.000124903	6.26775e-06	2.92439e-06	5.69993e-06	1.53963e-05
Alabama	Calhoun County	16	0.000151708	5.39776e-06	1.52283e-06	2.07012e-06	5.66044e-06
Alabama	Chambers County	18	0.000262924	1.00766e-05	2.86839e-06	5.81776e-06	1.74132e-05
Alabama	Cherokee County	18	0.0691759	0.153225	0.25097	0.254015	0.206919
Alabama	Chilton County	14	0.0068392	0.00776191	0.0171079	0.0369302	0.0692898
Alabama	Choctaw County	17	0.00934539	0.00297688	0.00630312	0.0148056	0.0181326
Alabama	Clarke County	20	5.10261e-05	1.3004e-06	3.08074e-07	3.90566e-07	9.65829e-07
Alabama	Clay County	15	0.00466512	0.00845727	0.0212848	0.00616638	0.000640563
Alabama	Cleburne County	15	0.103714	0.255534	0.310701	0.199201	0.155208
Alabama	Coffee County	17	0.000333988	2.49532e-05	1.41341e-05	2.6735e-05	7.28705e-05
Alabama	Colbert County	15	0.000466228	4.26123e-05	1.95697e-05	3.34183e-05	9.19039e-05
Alabama	Conecuh County	20	3.5704e-05	9.05432e-07	4.52703e-07	1.16474e-06	3.5752e-06
Alabama	Coosa County	18	0.194325	0.42133	0.236341	0.358564	0.493039
Alabama	Covington County	19	3.28877e-05	4.76787e-07	7.74463e-08	6.84851e-08	1.58342e-07
Alabama	Crenshaw County	15	0.000850858	0.000900127	0.00286921	0.00270879	0.000363708
Alabama	Cullman County	14	0.00170542	0.000658221	0.000966499	0.00224126	0.00517249
Alabama	Dale County	19	0.000136569	6.32749e-06	2.26816e-06	2.63901e-06	7.10326e-06
Alabama	Dallas County	20	0.000181315	1.83814e-05	9.71114e-06	1.59558e-05	4.37374e-05
Alabama	DeKalb County	18	0.000207826	1.27808e-05	3.47501e-06	4.15848e-06	8.27468e-06
Alabama	Elmore County	15	0.00587824	0.00736937	0.0157318	0.0346074	0.065172
Alabama	Escambia County	15	0.000448707	4.82082e-05	3.138e-05	6.99651e-05	0.00019083
Alabama	Etowah County	15	0.000339788	2.3086e-05	1.0024e-05	1.80106e-05	5.07218e-05
Alabama	Fayette County	19	0.000714388	0.000142947	7.37333e-05	4.36169e-05	8.52775e-05
Alabama	Franklin County	20	0.000460459	0.000150144	0.000179125	0.0002464	0.000218671
Alabama	Geneva County	15	0.00198663	0.00295021	0.00860492	0.0105957	0.00869758
Alabama	Greene County	20	0.00205056	0.00299807	0.00806942	0.0170772	0.0247679
Alabama	Hale County	15	0.000501903	5.04544e-05	3.92443e-05	9.56948e-05	0.000241316
Alabama	Henry County	20	0.000889082	0.00036976	0.000647556	0.00170291	0.00286167
Alabama	Houston County	11	0.00918378	0.00820348	0.0164078	0.0352747	0.048897
Alabama	Jackson County	20	7.99702e-05	2.06542e-06	2.70441e-07	2.02395e-07	3.00629e-07
Alabama	Jefferson County	19	1.97556e-05	8.17493e-08	2.82175e-09	8.02759e-10	1.13107e-09
Alabama	Lamar County	14	0.0412384	0.122479	0.1475	0.137544	0.0725648
Alabama	Lauderdale County	20	4.6553e-05	6.11838e-07	4.88426e-08	2.22366e-08	2.94161e-08
Alabama	Lawrence County	20	0.000192882	8.6576e-06	2.23521e-06	1.47169e-06	1.97197e-06
Alabama	Lee County	15	0.00285705	0.00163063	0.00231795	0.00516478	0.0113101
Alabama	Limestone County	20	0.000481247	6.61445e-05	3.54277e-05	3.76379e-05	6.3144e-05
Alabama	Lowndes County	19	0.000281491	1.70667e-05	1.31328e-05	2.64519e-05	6.95859e-05
Alabama	Macon County	18	0.250846	0.515827	0.56116	0.588474	0.670072
Alabama	Madison County	20	0.000174678	1.14565e-05	4.94682e-06	6.52642e-06	1.73317e-05
Alabama	Marengo County	20	0.000587516	0.000415889	0.00101156	0.00256007	0.00585373
Alabama	Marion County	19	8.37646e-05	2.73875e-06	5.28269e-07	3.06677e-07	4.57585e-07
Alabama	Marshall County	18	0.000205608	1.22844e-05	3.72208e-06	4.22159e-06	8.65213e-06
Alabama	Mobile County	20	2.78394e-05	2.70735e-07	2.28154e-08	1.21327e-08	2.01145e-08
Alabama	Monroe County	20	3.46623e-05	1.02152e-06	4.37729e-07	7.93517e-07	2.25858e-06
Alabama	Montgomery County	20	3.56614e-05	4.28996e-07	3.83654e-08	1.8068e-08	2.35317e-08
Alabama	Morgan County	19	7.84341e-05	2.23044e-06	4.80411e-07	4.47482e-07	9.45682e-07
Alabama	Perry County	20	0.000491566	0.000110436	0.000131425	0.000345602	0.000850236
Alabama	Pickens County	19	0.0556616	0.119231	0.209361	0.218198	0.328957
Alabama	Pike County	19	0.0012182	0.000718487	0.00109412	0.00156498	0.00353295
Alabama	Randolph County	18	0.0107606	0.013972	0.0175033	0.0383143	0.0620426
Alabama	Russell County	18	0.000294527	1.68824e-05	3.11408e-06	2.26919e-06	3.98119e-06
Alabama	Shelby County	20	0.00144984	0.00096354	0.00191761	0.00464955	0.0101378
Alabama	St. Clair County	20	0.000678666	0.000183037	0.000193453	0.000394938	0.00082503
Alabama	Sumter County	18	0.000657748	8.98356e-05	7.2355e-05	0.000108255	0.000283479
Alabama	Talladega County	18	0.000109667	2.77354e-06	3.21284e-07	2.10521e-07	3.63451e-07
Alabama	Tallapoosa County	18	0.00181005	0.000494477	0.000166556	0.000216871	0.000404479
Alabama	Tuscaloosa County	20	7.59343e-05	1.4694e-06	1.80416e-07	1.00765e-07	1.37179e-07
Alabama	Walker County	19	2.99141e-05	2.99904e-07	2.6838e-08	1.42284e-08	2.25473e-08
Alabama	Washington County	20	1.96657e-05	1.17833e-07	5.38264e-09	2.14925e-09	3.10351e-09
Alabama	Wilcox County	20	0.000181587	1.95976e-05	1.96089e-05	5.95506e-05	0.000112137
Alabama	Winston County	16	0.000445199	7.74077e-05	7.22278e-05	0.000167424	0.000429591
Alaska	Anchorage Municipality	5	0.234722	0.459054	0.222106	0.0467084	NA
Alaska	Bethel Census Area	5	0.238646	0.460243	0.210008	0.0549177	NA
Alaska	Bristol Bay Borough	5	0.691472	0.147078	0.246373	0.369454	NA
Alaska	Dillingham Census Area	5	0.632761	0.724496	0.631514	0.348816	NA
Alaska	Fairbanks North Star Borough	5	0.248715	0.480037	0.217384	0.056013	NA
Alaska	Haines Borough	5	0.167797	0.324809	0.108938	0.0437337	NA
Alaska	Juneau City and Borough	5	0.207271	0.380717	0.15376	0.0655656	NA
Alaska	Ketchikan Gateway Borough	5	0.253083	0.298765	0.163111	0.176759	NA
Alaska	Kodiak Island Borough	5	0.201061	0.278888	0.118644	0.111436	NA
Alaska	Matanuska-Susitna Borough	5	0.250619	0.486389	0.233356	0.0511254	NA
Alaska	Nome Census Area	5	0.173899	0.32722	0.114894	0.0502117	NA
Alaska	Sitka City and Borough	5	0.436	0.652895	0.450817	0.217663	NA
Alaska	Southeast Fairbanks Census Area	5	0.635018	0.891178	0.855499	0.081722	NA
Alaska	Wade Hampton Census Area	5	0.174265	0.346446	0.119081	0.0404441	NA
Alaska	Yukon-Koyukuk Census Area	5	0.961393	0.142944	0.248041	0.225157	NA
Arizona	Apache County	10	0.00825709	0.00914518	0.0223485	0.0415414	0.0430287
Arizona	Cochise County	10	0.00798491	0.00801086	0.0199675	0.0314322	0.0189785
Arizona	Coconino County	10	0.0091295	0.00907365	0.0216413	0.0399699	0.0371928
Arizona	Gila County	10	0.0155858	0.0231245	0.0556309	0.0732956	0.0476258
Arizona	Graham County	10	0.0105706	0.0137965	0.0327164	0.057893	0.0517544
Arizona	Greenlee County	10	0.845363	0.814454	0.804397	0.890956	0.940694
Arizona	Maricopa County	10	0.0136742	0.018958	0.0443536	0.0792346	0.0758044
Arizona	Mohave County	10	0.0182747	0.0332953	0.0776933	0.121047	0.109603
Arizona	Navajo County	10	0.00911216	0.00966266	0.0222673	0.0418056	0.0356327
Arizona	Pima County	10	0.00870536	0.00868536	0.0204795	0.0386836	0.0334539
Arizona	Pinal County	10	0.1412	0.269929	0.447989	0.604329	0.690284
Arizona	Santa Cruz County	10	0.01397	0.0211144	0.051936	0.0778217	0.0599232
Arizona	Yavapai County	10	0.019292	0.0365528	0.0850196	0.126841	0.123754
Arizona	Yuma County	10	0.0149348	0.0212925	0.0474921	0.0853385	0.0826704
Arizona Territory	Mohave County	5	0.252267	0.477982	0.198447	0.0679887	NA
Arizona Territory	Pima County	5	0.629454	0.889664	0.920202	0.0856932	NA
Arizona Territory	Yavapai County	5	0.184111	0.367948	0.134847	0.0405899	NA
Arizona Territory	Yuma County	5	0.685429	0.87291	0.888417	0.188521	NA
Arkansas	Arkansas County	18	0.000123276	5.21233e-06	9.11043e-07	8.1815e-07	2.05864e-06
Arkansas	Ashley County	17	0.000578704	5.74381e-05	4.11693e-05	9.46346e-05	0.000247897
Arkansas	Baxter County	14	0.00213023	0.00129797	0.00264044	0.00663006	0.0124652
Arkansas	Benton County	18	0.00433303	0.00442866	0.00826641	0.0185655	0.037011
Arkansas	Boone County	15	0.00370735	0.00313855	0.00590773	0.0139422	0.0275604
Arkansas	Bradley County	17	0.00115987	0.000264626	0.000321676	0.000907741	0.00144698
Arkansas	Calhoun County	16	0.000801238	0.000587783	0.00191097	0.00199655	0.000223594
Arkansas	Carroll County	18	0.00316014	0.00493803	0.0132745	0.0192693	0.0171972
Arkansas	Chicot County	18	0.000264925	2.97877e-05	1.71756e-05	4.69078e-05	0.000112449
Arkansas	Clark County	18	0.000403431	0.000103378	0.000123332	0.000339972	0.000810426
Arkansas	Clay County	14	0.00638664	0.0118422	0.0277082	0.0206265	0.00548098
Arkansas	Cleburne County	13	0.00882685	0.0170966	0.0431444	0.0676468	0.0944226
Arkansas	Cleveland County	13	0.0012516	0.000523016	0.00123269	0.00302027	0.00240604
Arkansas	Columbia County	16	0.00043211	0.000134406	0.000260971	0.000740998	0.00151863
Arkansas	Conway County	18	0.000320446	8.77588e-05	0.000163942	0.000471634	0.000664863
Arkansas	Craighead County	16	0.000730783	0.000134607	0.000107907	0.000209239	0.000502747
Arkansas	Crawford County	18	0.00097672	0.000409752	0.000672848	0.00178527	0.00415983
Arkansas	Crittenden County	18	4.73931e-05	5.11089e-07	4.27281e-08	2.44367e-08	4.65634e-08
Arkansas	Cross County	15	0.000811717	0.000372599	0.000912095	0.00233769	0.00258997
Arkansas	Dallas County	17	0.000422866	0.000105937	0.000282342	0.000605694	0.000203495
Arkansas	Desha County	18	0.000119894	6.70016e-06	2.91212e-06	5.87709e-06	1.75993e-05
Arkansas	Drew County	17	0.00322409	0.00225146	0.00589735	0.00945083	0.0069778
Arkansas	Faulkner County	14	0.00991264	0.0143585	0.0329295	0.0669361	0.109646
Arkansas	Franklin County	18	0.00119909	0.00129431	0.00399923	0.00282422	0.000544477
Arkansas	Fulton County	17	0.00301028	0.00512988	0.0139334	0.00774116	0.00235918
Arkansas	Garland County	14	0.00178941	0.000580674	0.000645801	0.00142367	0.00337218
Arkansas	Grant County	15	0.00558384	0.00685783	0.0156813	0.0324575	0.0555874
Arkansas	Greene County	18	0.000262552	2.5794e-05	1.17361e-05	1.68708e-05	3.91102e-05
Arkansas	Hempstead County	18	0.000650817	0.000282103	0.000515078	0.00142241	0.0021866
Arkansas	Hot Spring County	18	0.000213783	1.18062e-05	2.63905e-06	2.76159e-06	5.43034e-06
Arkansas	Howard County	14	0.0148335	0.0384933	0.0367716	0.00343521	0.000730455
Arkansas	Independence County	18	0.0013694	0.00083532	0.00128894	0.00327419	0.00736922
Arkansas	Izard County	18	0.00157891	0.00228624	0.00677166	0.005967	0.0020042
Arkansas	Jackson County	18	0.000225919	2.19799e-05	1.01796e-05	2.43316e-05	6.64598e-05
Arkansas	Jefferson County	18	6.587e-05	1.20103e-06	1.53201e-07	1.28625e-07	3.04908e-07
Arkansas	Johnson County	18	0.00113303	0.000858397	0.00215531	0.00476893	0.00571982
Arkansas	Lafayette County	18	0.000894187	0.00065318	0.00136672	0.00341239	0.00543858
Arkansas	Lawrence County	18	0.000268347	3.14652e-05	1.59335e-05	4.00983e-05	0.000103591
Arkansas	Lee County	14	0.00230671	0.00112409	0.00302626	0.00493768	0.0026412
Arkansas	Lincoln County	14	0.0030636	0.00732115	0.0130361	0.00179487	0.00013173
Arkansas	Little River County	15	0.0145822	0.0404113	0.0549267	0.0470507	0.0247879
Arkansas	Logan County	14	0.0520704	0.135796	0.1079	0.0140627	0.00299079
Arkansas	Lonoke County	14	0.0243232	0.0550545	0.121532	0.169873	0.236439
Arkansas	Madison County	18	0.00177385	0.00291783	0.00857633	0.00929512	0.00149161
Arkansas	Marion County	18	0.00356841	0.00600265	0.0155463	0.0232481	0.0254444
Arkansas	Miller County	14	0.00210319	0.000707885	0.000855181	0.00204453	0.00470476
Arkansas	Mississippi County	18	3.40779e-05	5.06027e-07	1.1216e-07	1.67179e-07	5.31246e-07
Arkansas	Monroe County	18	0.000195209	2.47851e-05	3.0138e-05	9.23978e-05	0.000150453
Arkansas	Montgomery County	17	0.00135856	0.0012452	0.00367492	0.00127228	0.000109171
Arkansas	Nevada County	14	0.00077215	0.000305957	0.000786464	0.00191042	0.00164482
Arkansas	Newton County	17	0.00180803	0.00235327	0.00701911	0.00646862	0.00182189
Arkansas	Ouachita County	17	0.000195929	7.38197e-06	1.82543e-06	2.54776e-06	7.43442e-06
Arkansas	Perry County	17	0.00199201	0.00219235	0.00655815	0.00744356	0.0038375
Arkansas	Phillips County	18	0.000192646	1.6047e-05	9.52595e-06	2.37162e-05	6.51129e-05
Arkansas	Pike County	18	0.000368711	9.99259e-05	0.00014967	0.000442275	0.000743957
Arkansas	Poinsett County	18	4.324e-05	9.0914e-07	2.32862e-07	3.69498e-07	1.14827e-06
Arkansas	Polk County	17	0.00145333	0.000879988	0.00230497	0.00548611	0.00677747
Arkansas	Pope County	18	0.000575856	0.000175655	0.000259955	0.000690508	0.00170002
Arkansas	Prairie County	17	0.00912402	0.00226517	0.00425453	0.00853045	0.00622968
Arkansas	Pulaski County	18	7.05853e-05	1.28243e-06	1.92805e-07	1.60217e-07	3.49239e-07
Arkansas	Randolph County	18	0.000501226	0.000213205	0.000429293	0.00118961	0.00200517
Arkansas	Saline County	18	0.000916364	0.0002556	0.000263668	0.000570553	0.00135785
Arkansas	Scott County	18	0.000877716	0.000683032	0.0019936	0.00362763	0.00163757
Arkansas	Searcy County	18	0.000541166	0.00024472	0.000465958	0.00124934	0.000938055
Arkansas	Sebastian County	16	0.000679851	0.000131888	0.000113111	0.000228071	0.000570002
Arkansas	Sevier County	18	0.00282083	0.00321414	0.00627697	0.0145208	0.0133504
Arkansas	Sharp County	15	0.0218737	0.0625778	0.113497	0.0835035	0.0718637
Arkansas	St. Francis County	18	6.10634e-05	1.21828e-06	1.85145e-07	2.09945e-07	6.21317e-07
Arkansas	Stone County	14	0.027357	0.0793628	0.136145	0.106574	0.113468
Arkansas	Union County	18	0.000153347	3.27029e-06	4.77985e-07	4.72104e-07	1.10185e-06
Arkansas	Van Buren County	18	0.00180673	0.00165635	0.00433877	0.00844253	0.0127995
Arkansas	Washington County	18	0.00122537	0.000463232	0.000482337	0.000988556	0.00231696
Arkansas	White County	18	0.000495704	0.000100144	8.0095e-05	0.000158277	0.000359711
Arkansas	Woodruff County	15	0.000965922	0.000637184	0.00185249	0.00311644	0.000811496
Arkansas	Yell County	17	0.00135706	0.00166569	0.00486082	0.00226161	0.000168972
California	Alameda County	16	0.000242576	1.47581e-05	5.33238e-06	6.49218e-06	1.69246e-05
California	Alpine County	15	0.00107506	0.000433377	0.0011261	0.00241317	0.00227107
California	Amador County	16	0.00108878	0.000740969	0.00203494	0.00512557	0.00996899
California	Butte County	17	0.000277482	2.77249e-05	2.07692e-05	4.17042e-05	0.000110042
California	Calaveras County	17	0.00101515	0.000690737	0.00175682	0.00455581	0.00920866
California	Colusa County	17	0.00792578	0.020625	0.0509082	0.0973418	0.133085
California	Contra Costa County	16	0.000362088	3.71594e-05	2.3085e-05	4.16042e-05	0.000113444
California	Del Norte County	16	0.000467106	6.35841e-05	4.09913e-05	6.80931e-05	0.000171753
California	El Dorado County	17	0.000632543	0.000198078	0.000355327	0.000973452	0.00229944
California	Fresno County	16	0.000595144	9.45706e-05	7.51723e-05	0.000133676	0.000330259
California	Glenn County	12	0.00457919	0.00305216	0.00472156	0.0110513	0.0206609
California	Humboldt County	16	0.000310539	2.34465e-05	9.38303e-06	1.19351e-05	2.90408e-05
California	Imperial County	11	0.0275727	0.0461118	0.0916195	0.167808	0.247407
California	Inyo County	15	0.000435308	3.65921e-05	2.07635e-05	4.25761e-05	0.000117731
California	Kern County	15	0.00144477	0.000383403	0.000408371	0.000796367	0.00189214
California	Kings County	12	0.00594777	0.00501671	0.0101482	0.0229472	0.0406631
California	Lake County	15	0.00102731	0.000354678	0.000639376	0.0017189	0.00387842
California	Lassen County	15	0.00112511	0.000447567	0.000665822	0.0015103	0.00339681
California	Los Angeles County	17	0.000108369	3.17567e-06	7.44937e-07	7.70188e-07	1.98426e-06
California	Madera County	12	0.00745705	0.00828643	0.0181793	0.0396603	0.0692914
California	Marin County	17	0.000108293	3.73669e-06	1.07719e-06	1.52614e-06	4.48246e-06
California	Mariposa County	17	0.000757908	0.000327767	0.000675434	0.00182601	0.00417017
California	Mendocino County	17	0.00023058	1.97655e-05	1.17976e-05	1.96196e-05	4.73935e-05
California	Merced County	16	0.000745204	0.000129386	0.000112033	0.000208646	0.000510726
California	Modoc County	14	0.00382311	0.00228053	0.00510889	0.0111535	0.0227731
California	Mono County	15	0.00910508	0.00530404	0.010019	0.0225591	0.0368095
California	Monterey County	17	0.000156504	8.78282e-06	3.79648e-06	5.77496e-06	1.57982e-05
California	Napa County	17	0.000235372	1.62673e-05	7.69754e-06	1.2729e-05	3.3708e-05
California	Nevada County	16	0.000852202	0.000430268	0.00102307	0.00273999	0.00593209
California	Orange County	13	0.00121274	0.000372647	0.000581791	0.00157591	0.00287603
California	Placer County	16	0.00366308	0.00269796	0.00493501	0.0111543	0.0231286
California	Plumas County	16	0.000312034	4.4354e-05	3.08104e-05	5.26383e-05	0.000119954
California	Riverside County	12	0.0109429	0.0113009	0.0254359	0.0537298	0.0832651
California	Sacramento County	17	0.000374261	4.45072e-05	3.26725e-05	6.00371e-05	0.00015709
California	San Benito County	14	0.00224853	0.00205066	0.00457674	0.0109331	0.0223407
California	San Bernardino County	16	0.000857439	0.000224384	0.000307101	0.00069606	0.00171007
California	San Diego County	17	0.000255495	2.45243e-05	1.8619e-05	3.85773e-05	0.000105384
California	San Francisco County	16	0.000517686	5.88512e-05	3.24895e-05	4.57289e-05	0.000114367
California	San Joaquin County	17	0.000532966	7.52262e-05	5.69662e-05	9.05551e-05	0.000211016
California	San Luis Obispo County	17	0.000327295	4.67721e-05	4.94356e-05	0.000114748	0.000302751
California	San Mateo County	16	0.0001679	8.20493e-06	3.10617e-06	4.94187e-06	1.45738e-05
California	Santa Barbara County	17	0.000176215	1.04797e-05	5.34482e-06	9.26028e-06	2.64188e-05
California	Santa Clara County	16	0.000274466	2.5462e-05	1.7704e-05	3.92626e-05	0.00010959
California	Santa Cruz County	17	0.000209862	2.04032e-05	1.66497e-05	3.84947e-05	0.000106034
California	Shasta County	17	0.000278583	3.04583e-05	2.70753e-05	6.26889e-05	0.000170185
California	Sierra County	16	0.076787	0.0393975	0.0586958	0.112051	0.186502
California	Siskiyou County	16	0.000230717	1.5569e-05	7.52157e-06	1.16783e-05	2.78168e-05
California	Solano County	17	0.000298654	4.40611e-05	4.4449e-05	9.48196e-05	0.000247792
California	Sonoma County	17	0.000297805	4.27402e-05	4.22595e-05	9.83046e-05	0.000262033
California	Stanislaus County	16	0.000643961	0.000128205	0.000133766	0.000278627	0.000696954
California	Sutter County	17	0.000486534	6.76342e-05	4.53362e-05	7.58719e-05	0.000186504
California	Tehama County	16	0.000661424	0.000137033	0.000146623	0.000322036	0.000808749
California	Trinity County	17	0.000988807	7.09855e-05	6.21101e-05	0.000147565	0.000388761
California	Tulare County	16	0.000690495	0.000112645	8.87635e-05	0.000156276	0.000373859
California	Tuolumne County	17	0.000417956	9.36964e-05	0.000164979	0.00045725	0.00111601
California	Ventura County	14	0.000849942	0.000185066	0.000243916	0.000650479	0.0014607
California	Yolo County	17	0.000472015	6.65714e-05	5.05488e-05	9.61555e-05	0.000251641
California	Yuba County	17	0.000291157	1.53929e-05	6.90642e-06	1.114e-05	3.148e-05
Colorado	Adams County	11	0.00652988	0.00513483	0.00937501	0.0215312	0.0233375
Colorado	Alamosa County	10	0.0497208	0.0990945	0.191474	0.314156	0.385555
Colorado	Arapahoe County	14	0.00284312	0.00173348	0.00321789	0.00802207	0.013458
Colorado	Archuleta County	13	0.0244389	0.0694406	0.146169	0.227242	0.31476
Colorado	Baca County	13	0.0316063	0.0992287	0.11184	0.0902652	0.101941
Colorado	Bent County	14	0.00284906	0.00493505	0.0119144	0.00460166	0.00137526
Colorado	Boulder County	14	0.000993188	0.000341608	0.00051219	0.00135887	0.00294627
Colorado	Chaffee County	14	0.00355117	0.00263302	0.00417423	0.0101535	0.0189419
Colorado	Cheyenne County	13	0.0823501	0.200559	0.256707	0.333893	0.299511
Colorado	Clear Creek County	14	0.00228175	0.00287768	0.00838615	0.00940489	0.00207265
Colorado	Conejos County	14	0.0958484	0.249767	0.399998	0.560389	0.255993
Colorado	Costilla County	14	0.00489002	0.0120287	0.0302615	0.0345462	0.00646227
Colorado	Crowley County	10	0.0197169	0.0627637	0.0629759	0.0133114	0.00436489
Colorado	Custer County	14	0.318879	0.521402	0.708369	0.827625	0.889669
Colorado	Delta County	13	0.0162003	0.0314218	0.0587235	0.113458	0.18766
Colorado	Denver County	11	0.00920717	0.0106202	0.0214298	0.0458421	0.0607489
Colorado	Dolores County	13	0.0184268	0.041319	0.0671291	0.0729213	0.0856286
Colorado	Douglas County	14	0.029429	0.0755358	0.159621	0.264929	0.37243
Colorado	Eagle County	13	0.00976681	0.0185907	0.0444673	0.0868518	0.133665
Colorado	El Paso County	14	0.00208278	0.000924781	0.00139759	0.00337897	0.00718971
Colorado	Elbert County	14	0.0125027	0.0355474	0.0810913	0.122948	0.180103
Colorado	Fremont County	14	0.00496812	0.00697644	0.015287	0.0335656	0.0630089
Colorado	Garfield County	13	0.00957322	0.0132069	0.0289431	0.060332	0.100866
Colorado	Gilpin County	14	0.00295026	0.00360808	0.0104475	0.0128157	0.00584994
Colorado	Grand County	14	0.0048154	0.00447475	0.00792696	0.0182729	0.0363499
Colorado	Gunnison County	14	0.00576994	0.00592633	0.010127	0.0230163	0.0342394
Colorado	Hinsdale County	14	0.0677784	0.019465	0.0476403	0.0840328	0.0882619
Colorado	Huerfano County	14	0.00217178	0.00291991	0.00726246	0.00239168	0.000281222
Colorado	Jackson County	11	0.0652404	0.141624	0.20666	0.125229	0.09739
Colorado	Jefferson County	14	0.000721446	0.000171028	0.00023721	0.00065802	0.00142859
Colorado	Kiowa County	13	0.0200343	0.0648376	0.0996598	0.116725	0.0851678
Colorado	Kit Carson County	13	0.0569885	0.156275	0.161693	0.210659	0.296213
Colorado	La Plata County	14	0.00411961	0.00301176	0.00532739	0.0119886	0.0247363
Colorado	Lake County	14	0.0417414	0.0293243	0.0700487	0.111047	0.123693
Colorado	Larimer County	14	0.00247182	0.00142825	0.0025565	0.0063635	0.0129578
Colorado	Las Animas County	14	0.00190627	0.00204869	0.00598182	0.00408932	0.000821552
Colorado	Lincoln County	13	0.0418733	0.094283	0.0521513	0.0549611	0.082617
Colorado	Logan County	13	0.0103198	0.0268525	0.0636163	0.120494	0.197363
Colorado	Mesa County	13	0.00512424	0.00323235	0.00495137	0.0114748	0.0232754
Colorado	Mineral County	12	0.256232	0.513881	0.714623	0.8077	0.807014
Colorado	Moffat County	10	0.0191459	0.0158167	0.0333792	0.0465242	0.0354814
Colorado	Montezuma County	13	0.00334906	0.00187712	0.00292049	0.00659844	0.0141804
Colorado	Montrose County	13	0.00892457	0.00940829	0.0146921	0.0305879	0.0582645
Colorado	Morgan County	13	0.00586492	0.00817985	0.0184334	0.0387598	0.072279
Colorado	Otero County	13	0.0351979	0.096128	0.191488	0.259439	0.284926
Colorado	Ouray County	14	0.0318686	0.0775343	0.158815	0.18992	0.213636
Colorado	Park County	14	0.00760976	0.0167144	0.0419796	0.0744839	0.106327
Colorado	Phillips County	13	0.0174786	0.0570807	0.0457814	0.0418048	0.060409
Colorado	Pitkin County	13	0.00231617	0.0016733	0.0044986	0.007899	0.0038723
Colorado	Prowers County	13	0.0183822	0.0541815	0.110415	0.181525	0.270924
Colorado	Pueblo County	14	0.00210032	0.000512289	0.000424908	0.000734298	0.00175088
Colorado	Rio Blanco County	13	0.00330137	0.00117559	0.00107811	0.00240293	0.0054524
Colorado	Rio Grande County	14	0.00186389	0.00102406	0.00231587	0.0059003	0.0103639
Colorado	Routt County	14	0.0107731	0.0192101	0.0470236	0.0795434	0.129233
Colorado	Saguache County	14	0.0221378	0.0683744	0.0871293	0.0474248	0.0276336
Colorado	San Juan County	14	0.00563561	0.0042407	0.00973468	0.0213836	0.0310867
Colorado	San Miguel County	13	0.14512	0.319977	0.284974	0.35693	0.26387
Colorado	Sedgwick County	13	0.00501485	0.0126629	0.0227119	0.00786374	0.00159189
Colorado	Summit County	14	0.00538635	0.00823894	0.0206292	0.041911	0.0648431
Colorado	Teller County	12	0.0528008	0.141155	0.243321	0.270014	0.144597
Colorado	Washington County	13	0.0175865	0.058468	0.0551822	0.0496848	0.0412253
Colorado	Weld County	14	0.0081062	0.00723732	0.0119038	0.0257622	0.0498674
Colorado	Yuma County	13	0.0196848	0.0611396	0.035641	0.0225301	0.0293904
Connecticut	Fairfield County	23	5.32335e-06	1.07068e-08	1.87661e-10	2.50877e-11	1.94121e-11
Connecticut	Hartford County	23	4.48531e-06	6.4161e-09	9.07844e-11	9.88365e-12	6.80545e-12
Connecticut	Litchfield County	23	9.46795e-06	4.67228e-08	2.80539e-09	1.05108e-09	1.38835e-09
Connecticut	Middlesex County	23	1.43453e-05	1.35239e-07	1.54099e-08	1.03924e-08	2.0335e-08
Connecticut	New Haven County	23	4.44423e-06	5.89739e-09	6.70017e-11	5.31408e-12	2.41585e-12
Connecticut	New London County	23	7.54359e-06	2.37832e-08	8.80215e-10	2.34636e-10	2.82965e-10
Connecticut	Tolland County	23	1.97481e-05	2.62296e-07	5.03365e-08	5.61863e-08	1.55156e-07
Connecticut	Windham County	23	1.63319e-05	1.42614e-07	1.35812e-08	6.49491e-09	9.73797e-09
Delaware	Kent County	23	0.000104264	5.1701e-06	1.95431e-06	2.80849e-06	7.2495e-06
Delaware	New Castle County	23	1.25622e-05	8.59138e-08	5.02608e-09	1.60367e-09	2.07909e-09
Delaware	Sussex County	23	0.000229701	3.81776e-05	2.1362e-05	2.69651e-05	4.89305e-05
District Of Columbia	District of Columbia	13	0.00297011	0.00214532	0.00536824	0.011604	0.00772598
Florida	Alachua County	17	0.00045097	7.63208e-05	7.18265e-05	0.000166356	0.000435106
Florida	Baker County	15	0.00217414	0.00104906	0.00180435	0.00453619	0.00992562
Florida	Bay County	10	0.00814416	0.00809101	0.0195561	0.0388987	0.0405046
Florida	Bradford County	15	0.0022922	0.00164674	0.00364144	0.00900057	0.0185805
Florida	Brevard County	16	0.000608047	0.000127183	0.000159049	0.000387407	0.000956581
Florida	Broward County	10	0.0060537	0.00550682	0.0133984	0.0242	0.0147694
Florida	Calhoun County	17	0.000496057	0.000107653	0.000139096	0.000333529	0.000849483
Florida	Charlotte County	9	0.0126173	0.0197939	0.0490951	0.0577732	0.0269158
Florida	Citrus County	13	0.00362001	0.00309747	0.00787669	0.0176005	0.0285158
Florida	Clay County	16	0.00253722	0.00156277	0.00318611	0.00784916	0.0163548
Florida	Collier County	9	0.0241508	0.0481793	0.108241	0.137144	0.0897187
Florida	Columbia County	17	0.00126036	0.000628574	0.00100615	0.00246611	0.005659
Florida	Dade County	15	0.00125474	0.000461786	0.000747899	0.00195973	0.00435942
Florida	DeSoto County	13	0.0328482	0.0873412	0.176255	0.290641	0.372676
Florida	Dixie County	9	0.0262384	0.0535098	0.110828	0.0896655	0.0382203
Florida	Duval County	17	0.000198716	1.0975e-05	3.60835e-06	4.05206e-06	9.94262e-06
Florida	Escambia County	17	0.000125645	5.25901e-06	1.67511e-06	2.20322e-06	5.90849e-06
Florida	Flagler County	10	0.0838991	0.174964	0.320119	0.430114	0.484001
Florida	Franklin County	17	0.000411663	7.72848e-05	7.35293e-05	0.000149722	0.000374015
Florida	Gadsden County	17	0.000118019	2.89551e-06	4.46294e-07	3.38636e-07	7.25529e-07
Florida	Gilchrist County	9	0.0226413	0.0523872	0.108953	0.108965	0.0689067
Florida	Glades County	9	0.0217965	0.038337	0.0887719	0.102704	0.0531098
Florida	Gulf County	9	0.0835103	0.140355	0.268431	0.406255	0.459321
Florida	Hamilton County	17	0.00445927	0.00966536	0.0253631	0.0329585	0.0242459
Florida	Hardee County	9	0.0165141	0.0273989	0.0645828	0.0823799	0.0351133
Florida	Hendry County	9	0.0145233	0.0243377	0.0592356	0.0777006	0.0407604
Florida	Hernando County	16	0.002818	0.00235982	0.00612354	0.0145714	0.0284536
Florida	Highlands County	9	0.0133435	0.0201939	0.0501312	0.065665	0.0322664
Florida	Hillsborough County	17	0.000528221	7.3944e-05	5.5492e-05	0.000101581	0.000253858
Florida	Holmes County	17	0.000365953	6.98259e-05	7.73683e-05	0.000199133	0.000519981
Florida	Indian River County	9	0.016779	0.024351	0.0592429	0.0790046	0.041865
Florida	Jackson County	17	0.000350805	3.30201e-05	2.04749e-05	3.48246e-05	8.52484e-05
Florida	Jefferson County	17	0.00163472	0.00242377	0.00721155	0.00664866	0.000886902
Florida	Lafayette County	16	0.00723889	0.0211603	0.0290677	0.00648854	0.00161964
Florida	Lake County	13	0.00835504	0.00779315	0.0155646	0.0341296	0.0617471
Florida	Lee County	13	0.00683569	0.00585222	0.0129033	0.0289395	0.0484635
Florida	Leon County	17	0.000491282	9.69008e-05	0.00010406	0.000239799	0.000618096
Florida	Levy County	17	0.00146224	0.000899298	0.00183956	0.00460183	0.0101521
Florida	Liberty County	16	0.0026957	0.00399038	0.0114465	0.0194161	0.0273342
Florida	Madison County	17	0.00554245	0.0120342	0.0313092	0.0589432	0.0798
Florida	Manatee County	16	0.00102108	0.000306466	0.000430623	0.00104114	0.00250812
Florida	Marion County	17	0.00160438	0.000901857	0.00182024	0.00453768	0.0100075
Florida	Martin County	9	0.0130587	0.0190995	0.0477755	0.0554883	0.024503
Florida	Monroe County	17	0.000145145	1.24866e-05	9.90006e-06	2.16883e-05	6.09266e-05
Florida	Nassau County	17	0.0015412	0.000730384	0.00123047	0.00301258	0.00682885
Florida	Okaloosa County	10	0.00550012	0.00464307	0.0114291	0.022289	0.015144
Florida	Okeechobee County	10	0.00740537	0.00756198	0.0195195	0.0324011	0.0221585
Florida	Orange County	17	0.000993267	0.000299956	0.000370061	0.000795486	0.00192026
Florida	Osceola County	13	0.0180186	0.0294447	0.0677859	0.127375	0.19453
Florida	Palm Beach County	11	0.00617	0.00583456	0.0137387	0.0295073	0.0366002
Florida	Pasco County	13	0.00490578	0.0033923	0.00732638	0.0170039	0.0283896
Florida	Pinellas County	10	0.00422523	0.00286445	0.0071416	0.0129089	0.00686624
Florida	Polk County	15	0.00122812	0.0002865	0.000298116	0.000657435	0.00161509
Florida	Putnam County	17	0.000266049	2.74102e-05	2.21046e-05	4.57216e-05	0.000117594
Florida	Santa Rosa County	17	0.00179838	0.00107311	0.00189354	0.00441147	0.00975621
Florida	Sarasota County	9	0.012261	0.0153447	0.0389105	0.0496263	0.0199886
Florida	Seminole County	10	0.00900567	0.0108396	0.0277142	0.0457378	0.0384634
Florida	St. Johns County	17	0.00607351	0.00588299	0.0120187	0.0259699	0.0499186
Florida	St. Lucie County	11	0.0157561	0.0180842	0.041681	0.0805669	0.10553
Florida	Sumter County	16	0.0215556	0.0338768	0.0647149	0.122612	0.201503
Florida	Suwannee County	16	0.00348426	0.00418274	0.0104415	0.023273	0.0431781
Florida	Taylor County	16	0.000619198	9.8941e-05	7.40213e-05	0.000149546	0.000378837
Florida	Union County	9	0.067925	0.14557	0.263902	0.243556	0.133488
Florida	Volusia County	16	0.000579342	0.000126789	0.000163052	0.000395571	0.00100053
Florida	Wakulla County	17	0.00472795	0.0058341	0.0126794	0.0284953	0.0542167
Florida	Walton County	17	0.00387974	0.00342787	0.00631926	0.0137673	0.0277562
Florida	Washington County	17	0.00158833	0.000947784	0.00197147	0.00505802	0.0106922
Georgia	Appling County	20	5.55485e-05	1.35935e-06	1.85869e-07	1.03833e-07	1.39436e-07
Georgia	Atkinson County	10	0.14795	0.320086	0.350383	0.0929469	0.0845358
Georgia	Bacon County	10	0.0471681	0.104183	0.203821	0.330761	0.454474
Georgia	Baker County	19	0.0144171	0.0216212	0.0189852	0.0412175	0.0592432
Georgia	Baldwin County	21	2.36305e-05	2.23824e-07	1.37911e-08	3.4015e-09	2.95772e-09
Georgia	Banks County	16	0.0137289	0.0411313	0.0691287	0.0311457	0.0118863
Georgia	Barrow County	10	0.0529853	0.113712	0.226108	0.32911	0.352954
Georgia	Bartow County	15	0.00714672	0.00856375	0.0190408	0.0411275	0.0754456
Georgia	Ben Hill County	11	0.113736	0.16974	0.313578	0.407358	0.541405
Georgia	Berrien County	16	0.00713939	0.022419	0.0382945	0.01649	0.0092461
Georgia	Bibb County	19	3.18208e-05	2.62758e-07	1.6574e-08	6.75486e-09	1.04412e-08
Georgia	Bleckley County	10	0.0855435	0.174632	0.299328	0.414871	0.283202
Georgia	Brantley County	9	0.0363194	0.0787348	0.160741	0.152699	0.102256
Georgia	Brooks County	16	0.00126557	0.00153768	0.00472258	0.00296586	0.000230451
Georgia	Bryan County	22	0.00102588	0.000935803	0.00220669	0.00547558	0.0118729
Georgia	Bulloch County	22	0.000122256	8.5702e-06	2.99567e-06	2.74136e-06	4.47928e-06
Georgia	Burke County	23	1.0229e-05	8.23395e-08	1.17909e-08	1.2068e-08	3.81363e-08
Georgia	Butts County	19	0.00150924	0.00138815	0.00342511	0.00810234	0.0129316
Georgia	Calhoun County	16	0.00056546	0.000243195	0.000702955	0.00110284	0.000179518
Georgia	Camden County	23	0.000409518	0.000330025	0.000868703	0.00216977	0.00498512
Georgia	Campbell County	11	0.0201778	0.0394976	0.0877603	0.160088	0.22654
Georgia	Candler County	10	0.0554256	0.159655	0.14254	0.0190287	0.00680873
Georgia	Carroll County	19	0.000643263	0.000148293	0.000151148	0.000287517	0.000663988
Georgia	Catoosa County	16	0.000787816	0.000159413	0.000135434	0.000281232	0.000716863
Georgia	Charlton County	16	0.00179698	0.000830326	0.0013364	0.00313833	0.00702464
Georgia	Chatham County	23	1.02007e-05	3.14399e-08	6.96007e-10	8.75618e-11	4.64671e-11
Georgia	Chattahoochee County	16	0.00107434	0.000356066	0.000234847	0.000542755	0.00125059
Georgia	Chattooga County	18	0.000212799	1.02558e-05	2.04754e-06	1.69607e-06	2.77264e-06
Georgia	Cherokee County	18	0.00589318	0.00736927	0.0170189	0.0371521	0.0693356
Georgia	Clarke County	21	7.48257e-05	2.79753e-06	8.08779e-07	8.70763e-07	1.99849e-06
Georgia	Clay County	16	0.000182111	1.74064e-05	1.72554e-05	5.06987e-05	0.000103969
Georgia	Clayton County	16	0.000581175	0.000143574	0.000181533	0.000480626	0.00115983
Georgia	Clinch County	17	0.00506727	0.00630432	0.0166269	0.0197893	0.00902767
Georgia	Cobb County	18	0.000482548	0.000152387	0.00023545	0.000593555	0.00147203
Georgia	Coffee County	16	0.00142944	0.000775992	0.0013334	0.0031271	0.00691315
Georgia	Colquitt County	16	0.000336909	3.60295e-05	2.68007e-05	6.00468e-05	0.000163097
Georgia	Columbia County	22	0.000978154	0.000578628	0.00133807	0.00350446	0.00765358
Georgia	Cook County	10	0.0368927	0.0801074	0.158684	0.244297	0.27471
Georgia	Coweta County	19	0.00584349	0.00884512	0.0189042	0.0392265	0.0729708
Georgia	Crawford County	19	0.0103781	0.0312653	0.0574853	0.0397462	0.014025
Georgia	Crisp County	11	0.0482355	0.0679051	0.134778	0.214849	0.249275
Georgia	Dade County	18	0.000294138	3.04482e-05	1.71718e-05	3.23083e-05	8.25263e-05
Georgia	Dawson County	16	0.014999	0.0389024	0.0877401	0.146504	0.213276
Georgia	Decatur County	19	0.000334005	5.65167e-05	8.16979e-05	0.000215689	0.000542663
Georgia	DeKalb County	19	8.49082e-05	4.0254e-06	1.42976e-06	2.14186e-06	6.11926e-06
Georgia	Dodge County	14	0.032448	0.086709	0.090146	0.0332497	0.0243421
Georgia	Dooly County	19	0.000503695	0.000209272	0.000442191	0.00121629	0.000991097
Georgia	Dougherty County	16	0.000129466	4.5853e-06	1.57575e-06	2.81053e-06	8.53474e-06
Georgia	Douglas County	14	0.00614701	0.00452835	0.0086213	0.0200161	0.0360102
Georgia	Early County	20	6.55525e-05	3.80132e-06	1.68441e-06	2.63109e-06	7.68421e-06
Georgia	Echols County	16	0.021029	0.0693178	0.0860929	0.0190611	0.00369943
Georgia	Effingham County	23	0.000708851	0.000321122	0.000469818	0.000991819	0.0021979
Georgia	Elbert County	22	5.35481e-05	3.07705e-06	1.91009e-06	3.84947e-06	1.08483e-05
Georgia	Emanuel County	20	2.47151e-05	4.36394e-07	1.2475e-07	2.07522e-07	6.49587e-07
Georgia	Evans County	10	0.0216675	0.0414169	0.0914618	0.13491	0.111662
Georgia	Fannin County	16	0.00304174	0.0026706	0.0048117	0.0105064	0.0207603
Georgia	Fayette County	19	0.00105101	0.00114178	0.00333236	0.00814531	0.016426
Georgia	Floyd County	18	0.00012313	4.13263e-06	7.02009e-07	5.13225e-07	9.03298e-07
Georgia	Forsyth County	18	0.023273	0.0521138	0.110456	0.197325	0.299752
Georgia	Franklin County	23	0.00083342	0.000441868	0.000597097	0.00132378	0.00290614
Georgia	Fulton County	16	0.000448715	4.9437e-05	2.05106e-05	2.23917e-05	5.1426e-05
Georgia	Gilmer County	18	0.0121282	0.0279634	0.0633818	0.121535	0.200227
Georgia	Glascock County	16	0.000496572	0.00024809	0.000619172	0.00131422	0.000517514
Georgia	Glynn County	23	2.14876e-05	1.92958e-07	1.56598e-08	6.39689e-09	8.56752e-09
Georgia	Gordon County	17	0.00200116	0.000872628	0.0011831	0.00263887	0.00595183
Georgia	Grady County	11	0.053958	0.139259	0.242204	0.203705	0.214489
Georgia	Greene County	23	0.00672022	0.00746503	0.0143109	0.0317398	0.0368135
Georgia	Gwinnett County	20	0.0019154	0.00216418	0.00552361	0.0132295	0.0269121
Georgia	Habersham County	20	0.000644583	0.000117952	7.44217e-05	9.72032e-05	0.000187167
Georgia	Hall County	20	0.000691649	0.000215991	0.000206955	0.000353054	0.000751083
Georgia	Hancock County	22	7.68551e-05	4.99409e-06	6.54526e-06	2.11607e-05	1.40564e-05
Georgia	Haralson County	16	0.0017278	0.00106834	0.00221204	0.00521595	0.0113371
Georgia	Harris County	19	0.0345905	0.0847745	0.17449	0.198263	0.144022
Georgia	Hart County	16	0.00206758	0.00168624	0.00408656	0.00987685	0.0191257
Georgia	Heard County	18	0.00163488	0.00353778	0.00744426	0.00142124	4.79747e-05
Georgia	Henry County	19	0.0156892	0.0330027	0.0729725	0.137668	0.219951
Georgia	Houston County	19	0.000540751	0.000123983	0.000133094	0.000322181	0.000814131
Georgia	Irwin County	20	0.000116645	6.10778e-06	2.84698e-06	3.98036e-06	1.04228e-05
Georgia	Jackson County	22	0.00169669	0.000996421	0.00155789	0.0035316	0.00783336
Georgia	Jasper County	20	0.000661793	0.00058051	0.00179655	0.00224246	0.000650159
Georgia	Jeff Davis County	11	0.0239987	0.0277442	0.0529781	0.102792	0.159466
Georgia	Jefferson County	22	7.20256e-06	2.332e-08	8.48434e-10	3.29946e-10	6.42517e-10
Georgia	Jenkins County	11	0.00391989	0.00348415	0.00946047	0.0182529	0.0143229
Georgia	Johnson County	16	0.00107996	0.00114022	0.00356145	0.00212725	0.00027761
Georgia	Jones County	21	0.00241939	0.0024021	0.00691697	0.010492	0.00822553
Georgia	Lamar County	9	0.040299	0.0859046	0.178314	0.222902	0.165982
Georgia	Lanier County	9	0.230868	0.486053	0.691839	0.728954	0.694151
Georgia	Laurens County	21	3.00076e-05	4.25364e-07	5.01527e-08	2.57788e-08	3.19925e-08
Georgia	Lee County	19	0.00296448	0.0062139	0.0172311	0.0270248	0.0342286
Georgia	Liberty County	23	6.10885e-05	9.95391e-06	1.90179e-05	6.02066e-05	0.000163608
Georgia	Lincoln County	22	0.000639953	0.00127071	0.00396231	0.00650256	0.00762208
Georgia	Long County	9	0.0706079	0.178733	0.310937	0.369542	0.348626
Georgia	Lowndes County	19	0.000220684	1.56603e-05	5.42968e-06	6.34758e-06	1.32189e-05
Georgia	Lumpkin County	18	0.00805644	0.00991099	0.0212462	0.0450221	0.0822882
Georgia	Macon County	18	0.00092272	0.000362493	0.000773713	0.00207453	0.0041363
Georgia	Madison County	20	0.000213305	4.66622e-05	6.82044e-05	0.000187104	0.000488228
Georgia	Marion County	19	0.0860016	0.226143	0.362206	0.49114	0.59828
Georgia	McDuffie County	14	0.000935315	0.000233043	0.000328483	0.000887164	0.00200746
Georgia	McIntosh County	22	0.00404841	0.00406869	0.0062821	0.0130278	0.0266362
Georgia	Meriwether County	19	0.00744604	0.00618747	0.00832781	0.0153184	0.0296241
Georgia	Miller County	16	0.00101234	0.000447574	0.0010952	0.00225958	0.000990758
Georgia	Milton County	8	0.0596705	0.154652	0.278629	0.183275	0.0835684
Georgia	Mitchell County	16	0.00106372	0.000590842	0.00130501	0.00325271	0.00381629
Georgia	Monroe County	19	0.00205658	0.00339887	0.00949173	0.00513133	0.000463036
Georgia	Montgomery County	22	0.000145911	4.04624e-05	5.99661e-05	0.000173097	0.000378382
Georgia	Morgan County	21	0.00607865	0.0108352	0.0265056	0.0195064	0.00245794
Georgia	Murray County	18	0.00181025	0.00123581	0.00253505	0.0063236	0.0136134
Georgia	Muscogee County	19	3.58848e-05	3.85071e-07	3.37478e-08	1.75135e-08	3.33489e-08
Georgia	Newton County	19	0.00982831	0.0118485	0.0211265	0.0426649	0.078844
Georgia	Oconee County	14	0.0106154	0.0223756	0.0550178	0.0870763	0.114195
Georgia	Oglethorpe County	22	0.000255967	0.000102842	0.00030312	0.000479376	5.88922e-05
Georgia	Paulding County	18	0.0202226	0.0415738	0.0896971	0.164845	0.257163
Georgia	Peach County	9	0.019112	0.0260955	0.0612831	0.0865623	0.0447673
Georgia	Pickens County	16	0.00976422	0.0202257	0.0470246	0.093359	0.157363
Georgia	Pierce County	16	0.00249164	0.0021721	0.00536161	0.0125325	0.0232425
Georgia	Pike County	19	0.00473671	0.00755035	0.0196182	0.021253	0.00174472
Georgia	Polk County	16	0.000707235	0.000141941	0.000103243	0.000163233	0.000355741
Georgia	Pulaski County	21	0.000504158	0.000175767	0.00034683	0.000953131	0.000753357
Georgia	Putnam County	21	0.00697485	0.0204678	0.0425101	0.0183731	0.00247174
Georgia	Quitman County	16	0.000200308	7.29459e-06	2.74225e-06	5.3228e-06	1.58011e-05
Georgia	Rabun County	20	0.000249723	3.23479e-05	1.88378e-05	2.68006e-05	5.11352e-05
Georgia	Randolph County	19	0.00161684	0.000868761	0.000796168	0.00196669	0.00296937
Georgia	Richmond County	23	5.22529e-06	1.34419e-08	4.07087e-10	1.0062e-10	1.04691e-10
Georgia	Rockdale County	14	0.00292013	0.00220433	0.0051678	0.0123359	0.0219271
Georgia	Schley County	16	0.000308097	5.97648e-05	9.79031e-05	0.000295386	0.000453222
Georgia	Screven County	22	9.92015e-06	3.85367e-08	3.71415e-09	3.16956e-09	9.30402e-09
Georgia	Seminole County	9	0.142892	0.329201	0.404299	0.465983	0.447945
Georgia	Spalding County	16	0.000418121	4.16962e-05	2.50397e-05	4.45643e-05	0.0001125
Georgia	Stephens County	11	0.00412513	0.00230569	0.00439136	0.010642	0.0140825
Georgia	Stewart County	18	5.56488e-05	9.78483e-07	1.29818e-07	8.35914e-08	1.74369e-07
Georgia	Sumter County	18	0.00050149	9.54828e-05	0.000166743	0.000463257	0.00110338
Georgia	Talbot County	19	0.00175272	0.000645261	0.000274917	0.000185077	0.000403481
Georgia	Taliaferro County	19	6.95624e-05	2.34564e-06	1.27396e-06	3.64986e-06	8.35615e-06
Georgia	Tattnall County	21	8.26525e-05	3.95155e-06	8.17525e-07	5.93389e-07	1.00231e-06
Georgia	Taylor County	16	0.0023622	0.00255148	0.00747618	0.00617587	0.000384366
Georgia	Telfair County	21	4.41421e-05	5.65275e-07	6.57122e-08	4.43799e-08	8.40678e-08
Georgia	Terrell County	16	0.00115478	0.000829931	0.00264462	0.00305479	0.000748679
Georgia	Thomas County	19	0.000137062	6.74544e-06	1.98172e-06	2.5494e-06	6.13453e-06
Georgia	Tift County	11	0.00492027	0.00301238	0.00577638	0.0136973	0.019541
Georgia	Toombs County	11	0.0117759	0.0153047	0.0315094	0.0650039	0.102382
Georgia	Towns County	16	0.00431893	0.00704383	0.0172919	0.0376338	0.0688423
Georgia	Treutlen County	10	0.0199824	0.0471367	0.0568225	0.0166895	0.00443448
Georgia	Troup County	19	0.00020026	6.76414e-06	1.06646e-06	5.64133e-07	6.42185e-07
Georgia	Turner County	11	0.0497964	0.0730395	0.150112	0.135343	0.143091
Georgia	Twiggs County	21	0.609556	0.830006	0.942307	0.9818	0.99151
Georgia	Union County	18	0.00831954	0.0132749	0.0326155	0.0662364	0.115398
Georgia	Upson County	19	5.59546e-05	9.10969e-07	9.99677e-08	4.06697e-08	4.96744e-08
Georgia	Walker County	18	0.000115567	2.17941e-06	2.82442e-07	2.0379e-07	4.19528e-07
Georgia	Walton County	21	0.00239702	0.00249747	0.00454232	0.00995643	0.0202384
Georgia	Ware County	19	2.98456e-05	2.17068e-07	1.19612e-08	4.89336e-09	7.82508e-09
Georgia	Warren County	22	8.40204e-05	1.66044e-06	4.34232e-07	8.01271e-07	2.51961e-06
Georgia	Washington County	23	1.61069e-05	1.11904e-07	1.52839e-08	1.58161e-08	4.71928e-08
Georgia	Wayne County	21	4.6339e-05	8.10262e-07	8.29692e-08	3.5112e-08	3.84454e-08
Georgia	Webster County	16	9.97978e-05	3.53097e-06	1.54004e-06	3.20117e-06	9.49964e-06
Georgia	Wheeler County	10	0.0119533	0.0231729	0.049126	0.0253006	0.00616999
Georgia	White County	16	0.0092354	0.0144091	0.0313106	0.0643932	0.113601
Georgia	Whitfield County	16	0.00069261	9.14013e-05	5.48484e-05	9.66963e-05	0.000251607
Georgia	Wilcox County	16	0.000726155	0.000645678	0.00203951	0.00106591	9.29225e-05
Georgia	Wilkes County	23	0.0393221	0.0456287	0.0752463	0.122236	0.0405626
Georgia	Wilkinson County	21	0.010514	0.00232383	0.00247742	0.00511494	0.0111069
Georgia	Worth County	16	0.00132009	0.00103145	0.00319403	0.0050766	0.00580412
Hawaii	Hawaii County	6	0.109218	0.274645	0.255708	0.0647235	0.0202085
Hawaii	Honolulu County	6	0.152711	0.357595	0.389758	0.151578	0.0254792
Hawaii	Kalawao County	5	0.971498	0.974807	0.996433	0.217009	NA
Hawaii	Kauai County	6	0.088045	0.230116	0.1783	0.0445527	0.015361
Hawaii	Maui County	6	0.092506	0.240709	0.203813	0.0497817	0.0169372
Hawaii Territory	Hawaii County	6	0.123519	0.294455	0.151898	0.0795274	0.0978433
Hawaii Territory	Honolulu County	5	0.254153	0.495458	0.239973	0.0486748	NA
Hawaii Territory	Kauai County	6	0.127587	0.266203	0.0941613	0.0672395	0.117088
Hawaii Territory	Maui County	6	0.0919591	0.232595	0.0782761	0.0447159	0.0634815
Idaho	Ada County	13	0.00655249	0.00589631	0.0103437	0.0231444	0.0436398
Idaho	Adams County	10	0.357018	0.547382	0.751203	0.848721	0.899602
Idaho	Bannock County	12	0.00465046	0.00254952	0.00361572	0.00859896	0.0164575
Idaho	Bear Lake County	13	0.0598865	0.0406928	0.0765067	0.14105	0.0611578
Idaho	Benewah County	10	0.0451613	0.0820976	0.171255	0.170724	0.0784988
Idaho	Bingham County	13	0.004622	0.00275024	0.00307331	0.00688716	0.014542
Idaho	Blaine County	12	0.0100595	0.0149399	0.0368036	0.0648871	0.0794966
Idaho	Boise County	13	0.0301639	0.0877491	0.176973	0.191698	0.13567
Idaho	Bonner County	11	0.0116289	0.0178574	0.0423889	0.0761902	0.101009
Idaho	Bonneville County	10	0.014896	0.0146598	0.0308746	0.0585686	0.0610251
Idaho	Boundary County	10	0.0189233	0.0349088	0.0772962	0.13847	0.162562
Idaho	Butte County	10	0.165055	0.351717	0.363262	0.431205	0.436563
Idaho	Camas County	10	0.0271443	0.0380148	0.0848736	0.076679	0.023181
Idaho	Canyon County	12	0.0246761	0.0338153	0.0592759	0.114221	0.1837
Idaho	Caribou County	10	0.011884	0.0137984	0.0350199	0.0433661	0.025658
Idaho	Cassia County	13	0.00631735	0.00691003	0.015862	0.0320765	0.0609917
Idaho	Clark County	10	0.364445	0.606356	0.793883	0.883165	0.726718
Idaho	Clearwater County	10	0.0811322	0.20847	0.360968	0.435691	0.101672
Idaho	Custer County	13	0.0143942	0.0444797	0.0899156	0.142488	0.221976
Idaho	Elmore County	13	0.00171153	0.000602497	0.000709339	0.00161623	0.00350341
Idaho	Franklin County	10	0.116541	0.259884	0.201676	0.117004	0.189234
Idaho	Fremont County	12	0.625434	0.886911	0.969904	0.970251	0.918666
Idaho	Gem County	10	0.033092	0.0640205	0.123352	0.206794	0.241224
Idaho	Gooding County	10	0.0536968	0.132852	0.253125	0.379012	0.514629
Idaho	Idaho County	13	0.130616	0.262303	0.369562	0.443687	0.586018
Idaho	Jefferson County	10	0.051281	0.0784644	0.151635	0.231873	0.262432
Idaho	Jerome County	10	0.0530396	0.0965894	0.186834	0.292423	0.412692
Idaho	Kootenai County	13	0.00949353	0.0122667	0.0239235	0.0508852	0.0875388
Idaho	Latah County	13	0.00537629	0.00444064	0.00648933	0.0140448	0.0279873
Idaho	Lemhi County	13	0.0248862	0.0363016	0.0565348	0.100351	0.153993
Idaho	Lewis County	10	0.0438236	0.0690813	0.147897	0.252907	0.241539
Idaho	Lincoln County	12	0.24464	0.492522	0.694904	0.835824	0.914099
Idaho	Madison County	10	0.0220084	0.0269163	0.0599191	0.0965686	0.0696021
Idaho	Minidoka County	10	0.00482981	0.00314043	0.00789379	0.0125196	0.0057004
Idaho	Nez Perce County	13	0.0172408	0.021124	0.0193011	0.0343662	0.0649053
Idaho	Oneida County	13	0.0299532	0.0459986	0.0941271	0.170261	0.214525
Idaho	Owyhee County	13	0.00740432	0.00536221	0.00788975	0.0163861	0.0326974
Idaho	Payette County	10	0.0159457	0.0256541	0.0566486	0.106009	0.142758
Idaho	Power County	10	0.00578056	0.00637759	0.0174911	0.0145814	0.0040019
Idaho	Shoshone County	13	0.0179946	0.0249985	0.0602261	0.0525664	0.0123533
Idaho	Teton County	10	0.172596	0.394504	0.541383	0.536597	0.548913
Idaho	Twin Falls County	11	0.0326612	0.0403236	0.0741825	0.139273	0.215574
Idaho	Valley County	10	0.0505568	0.0985729	0.195632	0.282446	0.346077
Idaho	Washington County	13	0.425459	0.2109	0.351878	0.511766	0.631872
Illinois	Adams County	19	0.00057671	0.000201124	0.000353471	0.000947329	0.0022935
Illinois	Alexander County	20	3.56882e-05	9.09008e-07	3.5701e-07	9.08498e-07	2.38581e-06
Illinois	Bond County	20	0.00013316	1.7268e-05	1.77707e-05	5.2153e-05	0.000135865
Illinois	Boone County	18	0.00287116	0.00183699	0.00206284	0.00356692	0.00765494
Illinois	Brown County	18	0.000294948	8.11096e-05	0.000175147	0.000514124	0.000951196
Illinois	Bureau County	18	0.00271567	0.00501087	0.0118672	0.0260944	0.0480449
Illinois	Calhoun County	19	0.000259999	8.19832e-05	0.000180941	0.000529557	0.000784615
Illinois	Carroll County	18	0.00312375	0.00573044	0.0153082	0.0338926	0.0608239
Illinois	Cass County	18	0.00350377	0.00318061	0.00611833	0.0143403	0.0193341
Illinois	Champaign County	18	0.000118307	3.92361e-06	9.34686e-07	8.86683e-07	2.03265e-06
Illinois	Christian County	18	0.000274633	6.41491e-05	9.60965e-05	0.00024836	0.000641178
Illinois	Clark County	20	0.000214483	4.22495e-05	7.21141e-05	0.000219412	0.00029905
Illinois	Clay County	19	0.00046466	0.00015601	0.000355776	0.0010015	0.0019838
Illinois	Clinton County	19	0.000170791	1.5674e-05	1.14455e-05	2.1937e-05	5.38529e-05
Illinois	Coles County	18	0.000162009	1.38278e-05	8.2115e-06	1.23708e-05	2.92001e-05
Illinois	Cook County	18	4.11813e-05	4.13989e-07	3.19913e-08	1.65474e-08	3.42903e-08
Illinois	Crawford County	20	6.11709e-05	2.32261e-06	8.81774e-07	1.46761e-06	4.10633e-06
Illinois	Cumberland County	17	0.0130371	0.0344893	0.0694915	0.0430995	0.0124179
Illinois	De Witt County	18	0.00145295	0.00178473	0.00485222	0.0117043	0.0216159
Illinois	DeKalb County	18	0.000468144	6.65069e-05	3.59364e-05	5.17678e-05	0.000129776
Illinois	Douglas County	16	0.0445735	0.0879921	0.182056	0.265031	0.334832
Illinois	DuPage County	18	0.000115985	7.29112e-06	4.12941e-06	8.368e-06	2.42237e-05
Illinois	Edgar County	19	0.000416607	0.00012545	0.000316085	0.000865513	0.00114698
Illinois	Edwards County	20	4.40811e-05	3.65391e-06	4.07583e-06	1.34097e-05	2.71292e-05
Illinois	Effingham County	18	0.000457923	0.000138988	0.000231862	0.000577498	0.00138272
Illinois	Fayette County	19	0.00042811	8.96473e-05	0.000129556	0.000383417	0.000737335
Illinois	Ford County	16	0.0523383	0.151597	0.230105	0.250424	0.330882
Illinois	Franklin County	20	4.29169e-05	1.16388e-06	3.10287e-07	3.53071e-07	7.3682e-07
Illinois	Fulton County	19	0.00131978	0.000819258	0.00181631	0.00460117	0.00969192
Illinois	Gallatin County	20	0.00159632	0.00082805	0.00056786	0.00146803	0.00239965
Illinois	Greene County	19	0.000520005	0.000122963	0.000291856	0.000766774	0.000795176
Illinois	Grundy County	17	0.00775439	0.00750447	0.0138273	0.0307114	0.055401
Illinois	Hamilton County	19	0.000145681	2.94564e-05	7.00651e-05	0.000196341	0.000123283
Illinois	Hancock County	19	0.00244966	0.0037119	0.0099487	0.0130587	0.0139795
Illinois	Hardin County	18	0.00131681	0.000760725	0.00178986	0.00457971	0.00571902
Illinois	Henderson County	17	0.195057	0.390274	0.59208	0.745764	0.798233
Illinois	Henry County	19	0.000150525	1.82867e-05	1.934e-05	4.16005e-05	9.71435e-05
Illinois	Iroquois County	18	0.000850172	0.000928826	0.00293654	0.00589018	0.00929071
Illinois	Jackson County	20	3.02361e-05	3.8696e-07	5.46265e-08	4.84373e-08	1.09158e-07
Illinois	Jasper County	18	0.000702548	0.000684531	0.00215276	0.00318773	0.0010036
Illinois	Jefferson County	20	5.01926e-05	1.20725e-06	2.02793e-07	1.5518e-07	2.61329e-07
Illinois	Jersey County	18	0.00146027	0.00123991	0.00271314	0.00665998	0.0143024
Illinois	Jo Daviess County	19	0.00585883	0.0216813	0.0303493	0.0288624	0.0291171
Illinois	Johnson County	20	0.000182779	6.46e-05	0.00018277	0.000353025	0.000163519
Illinois	Kane County	18	0.000629092	0.000101851	5.56066e-05	7.08513e-05	0.000155586
Illinois	Kankakee County	16	0.000290093	1.39387e-05	3.58291e-06	4.25669e-06	1.07825e-05
Illinois	Kendall County	17	0.0431876	0.0534757	0.0767562	0.13604	0.219622
Illinois	Knox County	19	0.000185325	1.90015e-05	1.48622e-05	2.50024e-05	5.16527e-05
Illinois	Lake County	18	0.000179026	1.30617e-05	5.32638e-06	7.09139e-06	1.80548e-05
Illinois	LaSalle County	18	0.000442315	0.000110983	8.96183e-05	0.000151236	0.000354134
Illinois	Lawrence County	19	0.000189951	8.64478e-06	4.81267e-06	1.03339e-05	3.035e-05
Illinois	Lee County	18	0.0010056	0.000829101	0.00148967	0.00273954	0.00533834
Illinois	Livingston County	18	0.000749894	0.000774553	0.00237729	0.00588494	0.0117123
Illinois	Logan County	18	0.00075831	0.000507336	0.00100808	0.00223825	0.00506369
Illinois	Macon County	19	2.50442e-05	1.58889e-07	9.63814e-09	4.32741e-09	6.86331e-09
Illinois	Macoupin County	19	0.0002547	4.23197e-05	5.46826e-05	0.000136605	0.00036075
Illinois	Madison County	20	1.88929e-05	9.81258e-08	3.86893e-09	9.92561e-10	1.19512e-09
Illinois	Marion County	19	9.78198e-05	3.0614e-06	7.75131e-07	7.75898e-07	1.6592e-06
Illinois	Marshall County	18	0.0246725	0.0766429	0.122412	0.21202	0.295789
Illinois	Mason County	17	0.0784021	0.21153	0.359292	0.480874	0.469724
Illinois	Massac County	17	0.00207093	0.00131227	0.00174224	0.00380462	0.00847553
Illinois	McDonough County	18	0.00159303	0.00241111	0.00629085	0.0147886	0.0299953
Illinois	McHenry County	18	0.000714249	0.000232403	0.000259458	0.000547966	0.00133909
Illinois	McLean County	18	0.000566435	0.0001593	0.000182677	0.000369508	0.000879093
Illinois	Menard County	18	0.00452379	0.0115704	0.0258723	0.0156927	0.00308753
Illinois	Mercer County	19	0.000979478	0.00101043	0.00319096	0.00710267	0.0113491
Illinois	Monroe County	20	0.000578322	0.000219108	0.00032978	0.000795989	0.00193394
Illinois	Montgomery County	19	0.000159602	2.15859e-05	2.97038e-05	8.57878e-05	0.000231035
Illinois	Morgan County	19	0.000398731	2.54002e-05	2.23942e-05	5.46289e-05	0.00014883
Illinois	Moultrie County	17	0.00857737	0.0204911	0.0489464	0.0772352	0.0962713
Illinois	Ogle County	18	0.0009613	0.000484624	0.000622427	0.00126585	0.00281575
Illinois	Peoria County	18	6.79629e-05	1.08915e-06	1.09284e-07	6.37236e-08	1.23376e-07
Illinois	Perry County	19	0.000150406	1.4306e-05	1.19014e-05	2.68744e-05	7.39528e-05
Illinois	Piatt County	17	0.00901535	0.0229618	0.0511757	0.0694839	0.0849702
Illinois	Pike County	19	0.00147836	0.00124704	0.0037001	0.00789277	0.00811136
Illinois	Pope County	20	3.97332e-05	2.86231e-06	4.11876e-06	1.38901e-05	1.17062e-05
Illinois	Pulaski County	17	0.000930432	0.000598061	0.00125136	0.00317504	0.00183552
Illinois	Putnam County	19	0.0114736	0.0408293	0.0685101	0.113652	0.186136
Illinois	Randolph County	20	6.072e-05	2.10851e-06	6.58388e-07	8.92881e-07	2.16688e-06
Illinois	Richland County	17	0.0270239	0.0579819	0.12533	0.218276	0.320945
Illinois	Rock Island County	18	5.08301e-05	6.68725e-07	6.07945e-08	3.37992e-08	6.53877e-08
Illinois	Saline County	17	0.000418868	0.000106672	0.000184257	0.000539882	0.000883585
Illinois	Sangamon County	19	4.92491e-05	7.02033e-07	7.4585e-08	4.05067e-08	6.19744e-08
Illinois	Schuyler County	19	0.000365426	0.000133429	0.000311686	0.000887893	0.00166989
Illinois	Scott County	18	0.000101104	4.69486e-06	2.56605e-06	5.10949e-06	1.53714e-05
Illinois	Shelby County	19	0.000311844	0.000106322	0.000311255	0.000660858	0.000545172
Illinois	St. Clair County	20	1.78502e-05	8.01816e-08	2.9246e-09	6.97817e-10	8.02183e-10
Illinois	Stark County	18	0.00588678	0.0187268	0.0445935	0.0784716	0.118009
Illinois	Stephenson County	18	0.000937188	0.000394309	0.000383046	0.000537823	0.00100404
Illinois	Tazewell County	19	4.66512e-05	6.91092e-07	8.7724e-08	7.12791e-08	1.58541e-07
Illinois	Union County	20	7.87205e-05	6.26854e-06	5.65079e-06	1.61998e-05	4.29987e-05
Illinois	Vermilion County	19	3.33963e-05	3.62125e-07	4.4317e-08	3.51745e-08	8.22836e-08
Illinois	Wabash County	19	0.000155341	9.45242e-06	5.85918e-06	1.08807e-05	3.06282e-05
Illinois	Warren County	19	0.002431	0.00228307	0.00680553	0.0145552	0.0259336
Illinois	Washington County	20	0.000134653	3.41881e-05	8.83043e-05	0.00022756	0.000218206
Illinois	Wayne County	20	0.000101326	1.11128e-05	1.32966e-05	4.26558e-05	7.41191e-05
Illinois	White County	20	9.06397e-05	1.31148e-05	2.30363e-05	7.37176e-05	0.000105815
Illinois	Whiteside County	18	0.000160433	1.36557e-05	6.21663e-06	7.71703e-06	1.64739e-05
Illinois	Will County	18	0.00132863	0.000449812	0.000395243	0.000721955	0.00165685
Illinois	Williamson County	18	0.000201506	1.95117e-05	1.15126e-05	1.89627e-05	4.61376e-05
Illinois	Winnebago County	18	8.13259e-05	1.75966e-06	2.14871e-07	1.29727e-07	2.6732e-07
Illinois	Woodford County	17	0.00319349	0.00217254	0.0035582	0.00826826	0.0174635
Indiana	Adams County	18	0.000353631	5.75476e-05	5.21061e-05	0.000116692	0.000305365
Indiana	Allen County	19	5.80331e-05	9.97691e-07	1.08572e-07	5.96838e-08	1.05714e-07
Indiana	Bartholomew County	19	0.000115556	5.10326e-06	1.54542e-06	2.0545e-06	5.20481e-06
Indiana	Benton County	17	0.00233319	0.00385331	0.0107482	0.0186638	0.0229764
Indiana	Blackford County	18	0.000351759	7.0032e-05	9.25958e-05	0.000253041	0.000611153
Indiana	Boone County	19	0.00174573	0.000922049	0.00154299	0.0038732	0.00854861
Indiana	Brown County	18	0.00104605	0.000987344	0.00312513	0.00378325	0.00211113
Indiana	Carroll County	19	0.00347357	0.00361266	0.00941018	0.0185527	0.0202779
Indiana	Cass County	19	0.0001624	1.31994e-05	7.65679e-06	1.34999e-05	3.43252e-05
Indiana	Clark County	20	8.40116e-05	2.68301e-06	6.17541e-07	7.74532e-07	1.96417e-06
Indiana	Clay County	19	0.000230805	5.03479e-05	0.000110702	0.000310809	0.000337217
Indiana	Clinton County	19	0.000349333	4.76741e-05	3.09093e-05	5.44548e-05	0.000142995
Indiana	Crawford County	20	0.000174908	5.66907e-05	0.000140986	0.000375381	0.000295
Indiana	Daviess County	20	7.13721e-05	3.37323e-06	1.58597e-06	2.82123e-06	8.11467e-06
Indiana	Dearborn County	20	0.000517974	0.000205365	0.000327269	0.000835833	0.00203251
Indiana	Decatur County	19	0.00350548	0.00280393	0.00579369	0.0138499	0.0260057
Indiana	DeKalb County	18	0.000898769	0.000314935	0.000371901	0.000803038	0.00192301
Indiana	Delaware County	20	1.5121e-05	6.65196e-08	2.40246e-09	6.77728e-10	8.87327e-10
Indiana	Dubois County	20	6.26104e-05	1.95122e-06	5.16728e-07	5.69129e-07	1.22979e-06
Indiana	Elkhart County	19	0.000112955	5.01709e-06	1.30608e-06	1.13806e-06	2.25448e-06
Indiana	Fayette County	20	2.32865e-05	1.06214e-07	3.52317e-09	9.74176e-10	1.14131e-09
Indiana	Floyd County	20	6.79176e-05	1.9232e-06	3.97207e-07	3.32941e-07	6.05454e-07
Indiana	Fountain County	19	0.00231923	0.00136919	0.00344202	0.0083177	0.00851347
Indiana	Franklin County	20	0.000788281	0.00148665	0.00426369	0.00317403	0.00115947
Indiana	Fulton County	18	0.00186015	0.00131271	0.00281173	0.00702228	0.0143656
Indiana	Gibson County	20	5.44122e-05	1.32013e-06	2.59572e-07	2.70032e-07	6.39973e-07
Indiana	Grant County	18	0.000101506	3.39006e-06	8.33638e-07	9.05667e-07	2.25786e-06
Indiana	Greene County	19	0.000304272	6.18866e-05	7.34644e-05	0.00019135	0.000496344
Indiana	Hamilton County	19	0.00473655	0.00537128	0.0103214	0.0225574	0.0442304
Indiana	Hancock County	19	0.000765486	0.000165001	0.000134132	0.000280428	0.000709454
Indiana	Harrison County	20	0.000834319	0.000437635	0.00100735	0.00263063	0.00503773
Indiana	Hendricks County	19	0.00168945	0.000696175	0.000728901	0.00150429	0.00351633
Indiana	Henry County	19	8.46069e-05	1.33595e-06	1.15239e-07	5.49587e-08	8.17548e-08
Indiana	Howard County	17	0.000121856	3.88675e-06	7.91945e-07	8.08281e-07	1.99288e-06
Indiana	Huntington County	18	0.000664931	0.00017346	0.00016391	0.000319839	0.000791179
Indiana	Jackson County	20	8.43867e-05	4.43629e-06	1.76667e-06	2.63034e-06	6.39628e-06
Indiana	Jasper County	18	0.000403286	4.48842e-05	2.28375e-05	4.05372e-05	9.53084e-05
Indiana	Jay County	18	0.000781138	0.000462264	0.00116172	0.00295486	0.00444129
Indiana	Jefferson County	20	0.00100059	0.00109928	0.00345767	0.00526988	0.00343271
Indiana	Jennings County	20	0.000410251	0.00017791	0.000332654	0.000924268	0.00214398
Indiana	Johnson County	19	0.000459923	9.23168e-05	7.77127e-05	0.000158314	0.00040893
Indiana	Knox County	20	2.52137e-05	2.50026e-07	2.16766e-08	1.38299e-08	2.91856e-08
Indiana	Kosciusko County	18	0.0003318	5.61632e-05	5.42099e-05	0.000121098	0.000314209
Indiana	LaGrange County	18	0.000831122	0.000359152	0.000628075	0.00161821	0.00379231
Indiana	Lake County	18	3.68779e-05	3.15282e-07	2.07956e-08	1.03507e-08	2.24902e-08
Indiana	LaPorte County	18	7.33906e-05	1.51096e-06	1.97548e-07	1.30617e-07	2.58873e-07
Indiana	Lawrence County	20	5.61159e-05	7.64984e-07	5.59764e-08	2.21427e-08	2.42496e-08
Indiana	Madison County	19	3.61044e-05	3.18737e-07	1.98548e-08	8.39584e-09	1.34911e-08
Indiana	Marion County	19	3.79882e-05	3.69079e-07	2.37429e-08	8.30948e-09	1.24143e-08
Indiana	Marshall County	18	0.000457325	0.000115749	0.000138655	0.000283031	0.000645773
Indiana	Martin County	20	0.000154007	3.55847e-05	8.44032e-05	0.000236913	0.000261413
Indiana	Miami County	18	0.000909353	0.000236116	0.000236353	0.000449861	0.00102887
Indiana	Monroe County	20	8.15648e-05	2.31213e-06	5.06181e-07	4.98133e-07	1.14681e-06
Indiana	Montgomery County	19	0.000798693	0.000204514	0.000204215	0.000435592	0.00107996
Indiana	Morgan County	19	0.000166851	1.6823e-05	1.03302e-05	2.01711e-05	5.59563e-05
Indiana	Newton County	16	0.00543407	0.0038585	0.00574912	0.0129461	0.0261583
Indiana	Noble County	18	0.000912346	0.000486466	0.000780278	0.00178874	0.00409811
Indiana	Ohio County	17	0.000495071	0.000154253	0.000348618	0.000765019	0.000402562
Indiana	Orange County	20	0.000225596	1.77969e-05	7.09432e-06	9.34527e-06	2.02294e-05
Indiana	Owen County	20	0.00150607	0.00256535	0.00761967	0.0114772	0.0107427
Indiana	Parke County	19	0.00524774	0.00478953	0.010895	0.0195165	0.00882272
Indiana	Perry County	20	8.9907e-05	6.95611e-06	6.58865e-06	1.86982e-05	5.31305e-05
Indiana	Pike County	20	8.00382e-05	7.19396e-06	8.67483e-06	2.76851e-05	5.09925e-05
Indiana	Porter County	18	0.000192857	1.43094e-05	7.70038e-06	1.55409e-05	4.35862e-05
Indiana	Posey County	20	0.00023033	5.49771e-05	9.0429e-05	0.000270504	0.000619892
Indiana	Pulaski County	18	0.000922795	0.000499567	0.00098346	0.00257984	0.00554081
Indiana	Putnam County	19	0.00246123	0.00141543	0.00206322	0.00446955	0.009852
Indiana	Randolph County	20	0.000172313	3.10662e-05	3.5357e-05	9.22747e-05	0.000248015
Indiana	Ripley County	20	0.000742425	0.000560214	0.0014134	0.00367984	0.00752442
Indiana	Rush County	19	0.0630927	0.0542224	0.0639069	0.117711	0.187158
Indiana	Scott County	20	7.44248e-05	3.2245e-06	1.27433e-06	2.14428e-06	5.892e-06
Indiana	Shelby County	19	0.000276616	3.16378e-05	2.04437e-05	3.48821e-05	8.80797e-05
Indiana	Spencer County	20	0.000181039	4.88196e-05	0.000120516	0.000308912	0.00029688
Indiana	St. Joseph County	19	3.10724e-05	2.24091e-07	1.12645e-08	3.396e-09	4.49197e-09
Indiana	Starke County	18	8.72164e-05	2.81336e-06	7.13266e-07	7.70824e-07	1.75531e-06
Indiana	Steuben County	18	0.000724478	0.000308142	0.000469239	0.00114636	0.00271939
Indiana	Sullivan County	20	7.19086e-05	4.81158e-06	3.42189e-06	9.08977e-06	2.59585e-05
Indiana	Switzerland County	20	0.000562383	0.000359271	0.000990012	0.00263594	0.00398476
Indiana	Tippecanoe County	19	0.000169598	9.00976e-06	2.73754e-06	3.03974e-06	6.84231e-06
Indiana	Tipton County	17	0.0085958	0.0192164	0.0461219	0.0438784	0.0434076
Indiana	Union County	19	0.0080509	0.00720835	0.0182588	0.0388879	0.0712708
Indiana	Vanderburgh County	20	1.80012e-05	7.93703e-08	2.6052e-09	5.71335e-10	5.62822e-10
Indiana	Vermillion County	19	0.000211458	1.9549e-05	1.62226e-05	4.01081e-05	0.000111449
Indiana	Vigo County	20	1.89795e-05	1.04061e-07	4.27752e-09	1.23342e-09	1.61419e-09
Indiana	Wabash County	18	0.00144621	0.000594526	0.000901365	0.0021778	0.00502588
Indiana	Warren County	19	0.00437574	0.00591105	0.0163818	0.028121	0.0188544
Indiana	Warrick County	20	0.000255075	4.22524e-05	4.45609e-05	0.000119271	0.000318049
Indiana	Washington County	20	0.00145875	0.00127442	0.00317275	0.00782862	0.0136511
Indiana	Wayne County	20	2.51103e-05	1.73309e-07	9.04459e-09	3.13417e-09	4.34172e-09
Indiana	Wells County	18	0.000944463	0.000522694	0.00113824	0.00301539	0.00580723
Indiana	White County	18	0.000462896	9.93845e-05	0.000112105	0.000271767	0.000695382
Indiana	Whitley County	18	0.000925504	0.000400977	0.000604299	0.00141414	0.00328859
Iowa	Adair County	16	0.0061194	0.0174523	0.0412812	0.0588142	0.0667702
Iowa	Adams County	16	0.00460951	0.00931135	0.024505	0.0486565	0.0767226
Iowa	Allamakee County	17	0.165474	0.379	0.484317	0.620624	0.667328
Iowa	Appanoose County	17	0.00215544	0.00138326	0.00307337	0.00700616	0.00281009
Iowa	Audubon County	16	0.00306482	0.00834419	0.02056	0.0313093	0.0370625
Iowa	Benton County	17	0.033961	0.105512	0.200049	0.307087	0.415385
Iowa	Black Hawk County	17	0.000104503	2.42565e-06	3.19446e-07	2.43257e-07	5.76891e-07
Iowa	Boone County	17	0.00160198	0.00163165	0.00396902	0.00975803	0.0177339
Iowa	Bremer County	16	0.0050462	0.00159687	0.0011499	0.00198675	0.00410132
Iowa	Buchanan County	17	0.0156525	0.0374921	0.0784099	0.145687	0.23122
Iowa	Buena Vista County	16	0.00114719	0.000737518	0.00151108	0.00362059	0.00805045
Iowa	Butler County	16	0.0280585	0.0585511	0.125812	0.205587	0.293012
Iowa	Calhoun County	16	0.00162317	0.00218042	0.00654152	0.0108464	0.0131298
Iowa	Carroll County	16	0.00267234	0.0044461	0.0114737	0.0257568	0.0496881
Iowa	Cass County	16	0.0162742	0.0544711	0.104818	0.151888	0.213912
Iowa	Cedar County	17	0.206601	0.373296	0.543781	0.666689	0.706491
Iowa	Cerro Gordo County	16	0.000239247	1.52338e-05	6.29673e-06	1.03077e-05	2.93502e-05
Iowa	Cherokee County	16	0.00214401	0.003286	0.00940988	0.0212458	0.0349708
Iowa	Chickasaw County	16	0.075888	0.201152	0.336036	0.371686	0.482029
Iowa	Clarke County	17	0.0326206	0.0867783	0.14741	0.17551	0.143044
Iowa	Clay County	16	0.000589804	0.000136318	0.000188974	0.000463317	0.00115645
Iowa	Clayton County	17	0.125986	0.306764	0.483261	0.638289	0.682947
Iowa	Clinton County	17	0.00515945	0.00575927	0.00899003	0.0183602	0.0362549
Iowa	Crawford County	16	0.00473352	0.0131228	0.032772	0.0575369	0.0882043
Iowa	Dallas County	17	0.0246679	0.0426698	0.0789275	0.14278	0.230243
Iowa	Davis County	17	0.00123612	0.000285728	0.000395604	0.000897171	0.00199705
Iowa	Decatur County	17	0.00641864	0.00589133	0.015111	0.0314616	0.0251112
Iowa	Delaware County	17	0.0879292	0.22948	0.39959	0.566426	0.679952
Iowa	Des Moines County	17	0.00139313	0.000734408	0.00122769	0.00266333	0.00577713
Iowa	Dickinson County	16	0.000482135	5.77363e-05	4.33923e-05	9.32007e-05	0.000231501
Iowa	Dubuque County	17	0.000748827	8.97976e-05	3.82467e-05	5.27904e-05	0.000123797
Iowa	Emmet County	16	0.000445176	6.33648e-05	8.79082e-05	0.00026049	0.00062563
Iowa	Fayette County	17	0.0081282	0.00714888	0.0162707	0.0358463	0.0461133
Iowa	Floyd County	16	0.0137944	0.0162794	0.0292296	0.0606656	0.107238
Iowa	Franklin County	16	0.00410774	0.00672814	0.017843	0.035373	0.0463582
Iowa	Fremont County	17	0.00247119	0.00396398	0.0113854	0.022652	0.0256205
Iowa	Greene County	16	0.00655717	0.0173467	0.0424733	0.0673865	0.0850343
Iowa	Grundy County	16	0.0427542	0.123189	0.241858	0.376402	0.502084
Iowa	Guthrie County	16	0.00615325	0.0159573	0.0395371	0.0605757	0.0639492
Iowa	Hamilton County	16	0.00373615	0.00477827	0.0127478	0.0257559	0.0397476
Iowa	Hancock County	16	0.000910888	0.000464896	0.00120274	0.00306611	0.00577179
Iowa	Hardin County	16	0.0314268	0.0516337	0.108019	0.178001	0.260662
Iowa	Harrison County	16	0.00442332	0.00848887	0.0227335	0.0302049	0.0241533
Iowa	Henry County	17	0.642336	0.618224	0.651851	0.793242	0.807188
Iowa	Howard County	16	0.0137809	0.0272608	0.0655885	0.0911831	0.112831
Iowa	Humboldt County	16	0.00205784	0.00207346	0.00592065	0.0132908	0.0229791
Iowa	Ida County	16	0.00245516	0.00596604	0.0153013	0.0250898	0.0316878
Iowa	Iowa County	17	0.036333	0.111541	0.196818	0.281217	0.304358
Iowa	Jackson County	17	0.27392	0.526182	0.48005	0.442733	0.303531
Iowa	Jasper County	17	0.00374306	0.0040414	0.00571965	0.00891429	0.0162184
Iowa	Jefferson County	17	0.627488	0.510488	0.648361	0.781031	0.774357
Iowa	Johnson County	17	0.000681965	0.000108686	7.73375e-05	0.000130338	0.000329045
Iowa	Jones County	17	0.132237	0.320654	0.482634	0.617959	0.686298
Iowa	Keokuk County	17	0.00332775	0.00325758	0.0077042	0.0166886	0.020005
Iowa	Kossuth County	16	0.000895558	0.00039793	0.00103142	0.00254179	0.00390221
Iowa	Lee County	17	0.025048	0.0444044	0.059973	0.113966	0.188211
Iowa	Linn County	17	0.000260049	1.6087e-05	4.26016e-06	4.23947e-06	9.9313e-06
Iowa	Louisa County	17	0.257108	0.491732	0.629228	0.762339	0.542186
Iowa	Lucas County	17	0.00826743	0.0149093	0.0379336	0.0692515	0.0737912
Iowa	Lyon County	15	0.00450569	0.0105026	0.0276024	0.0471255	0.0560086
Iowa	Madison County	17	0.034836	0.107103	0.15753	0.180211	0.138828
Iowa	Mahaska County	17	0.0128396	0.0318106	0.0747145	0.0814435	0.0336285
Iowa	Marion County	17	0.0339337	0.0787825	0.146568	0.221961	0.315459
Iowa	Marshall County	17	0.00102406	0.000435958	0.000491371	0.000899642	0.00205307
Iowa	Mills County	16	0.0360957	0.107357	0.19387	0.16006	0.168208
Iowa	Mitchell County	16	0.102428	0.262101	0.442992	0.53661	0.657731
Iowa	Monona County	16	0.0022275	0.00342085	0.00994967	0.01697	0.016912
Iowa	Monroe County	17	0.00196945	0.00230125	0.00555773	0.0130815	0.00898154
Iowa	Montgomery County	16	0.0262215	0.0808121	0.166581	0.231722	0.273579
Iowa	Muscatine County	17	0.00205162	0.000651318	0.000497086	0.000801984	0.00181368
Iowa	O'Brien County	16	0.000999513	0.000810505	0.00241333	0.00585628	0.0103243
Iowa	Osceola County	14	0.0267131	0.0619032	0.134829	0.167244	0.110248
Iowa	Page County	17	0.00157477	0.0015543	0.00463795	0.0104301	0.0138994
Iowa	Palo Alto County	16	0.000975139	0.000670956	0.00197059	0.00440915	0.00614078
Iowa	Plymouth County	16	0.00183033	0.00217166	0.0061775	0.0146645	0.0284336
Iowa	Pocahontas County	16	0.00103893	0.000830036	0.00256827	0.00480902	0.00510602
Iowa	Polk County	17	0.000257955	1.52416e-05	4.2905e-06	4.03474e-06	8.3652e-06
Iowa	Pottawattamie County	17	0.000295679	4.49215e-05	3.51702e-05	5.50591e-05	0.000128209
Iowa	Poweshiek County	17	0.0126345	0.0386279	0.0893543	0.163655	0.246689
Iowa	Ringgold County	16	0.00156786	0.00158673	0.00430991	0.00991328	0.0137201
Iowa	Sac County	16	0.00227826	0.00431361	0.012322	0.0234894	0.0334379
Iowa	Scott County	17	0.000207541	9.08246e-06	1.9769e-06	2.04549e-06	4.92222e-06
Iowa	Shelby County	16	0.00939571	0.0329183	0.0650084	0.108417	0.166815
Iowa	Sioux County	16	0.000999182	0.000610248	0.00149949	0.00388777	0.00857639
Iowa	Story County	16	0.000482574	4.2801e-05	1.85154e-05	2.93054e-05	7.5992e-05
Iowa	Tama County	17	0.0081287	0.0230731	0.0555294	0.0949984	0.121281
Iowa	Taylor County	17	0.00142206	0.00129528	0.00403434	0.00762715	0.0063396
Iowa	Union County	16	0.0171447	0.0545591	0.104359	0.125014	0.168137
Iowa	Van Buren County	17	0.000116167	3.32471e-06	8.07595e-07	8.70811e-07	2.5268e-06
Iowa	Wapello County	17	0.000627317	0.000159319	0.000171968	0.000416795	0.00104233
Iowa	Warren County	17	0.00270684	0.00185259	0.00296965	0.00702794	0.0146686
Iowa	Washington County	17	0.139183	0.330882	0.526204	0.689502	0.781312
Iowa	Wayne County	17	0.00250444	0.00247746	0.00692931	0.015511	0.0154662
Iowa	Webster County	16	0.000724214	0.000140632	0.000151418	0.000381177	0.000965621
Iowa	Winnebago County	16	0.00137898	0.000816405	0.00198518	0.00497238	0.00968298
Iowa	Winneshiek County	17	0.15819	0.339791	0.499451	0.647688	0.74036
Iowa	Woodbury County	16	0.000497741	8.8612e-05	0.000101744	0.000214535	0.000558205
Iowa	Worth County	16	0.00731703	0.0159674	0.0403974	0.0746548	0.0980396
Iowa	Wright County	16	0.000969499	0.0006086	0.00178673	0.00398818	0.00548226
Kansas	Allen County	15	0.00659492	0.0141417	0.0300269	0.0137461	0.00805772
Kansas	Anderson County	15	0.00697355	0.014521	0.035701	0.0686463	0.0683863
Kansas	Atchison County	15	0.0111958	0.0069277	0.014518	0.0319306	0.0594602
Kansas	Barber County	14	0.0967695	0.0596412	0.128733	0.177595	0.105369
Kansas	Barton County	15	0.00214746	0.000451549	0.000310745	0.000606836	0.00147756
Kansas	Bourbon County	15	0.00342508	0.00352546	0.0057723	0.0132772	0.0227263
Kansas	Brown County	15	0.00317217	0.00469548	0.0123904	0.0258215	0.0225408
Kansas	Butler County	15	0.0112002	0.0116992	0.0182238	0.0345171	0.0621199
Kansas	Chase County	15	0.00320129	0.00267976	0.00534071	0.0126749	0.0202159
Kansas	Chautauqua County	14	0.000379275	3.02245e-05	1.84878e-05	3.93489e-05	0.000104952
Kansas	Cherokee County	15	0.0113964	0.024994	0.0462012	0.0601722	0.0506107
Kansas	Cheyenne County	14	0.112697	0.0837837	0.174648	0.177852	0.0427253
Kansas	Clark County	14	0.0336758	0.0401811	0.0759101	0.0481046	0.0176743
Kansas	Clay County	15	0.0535088	0.127519	0.247333	0.375746	0.429486
Kansas	Cloud County	15	0.10512	0.2343	0.397376	0.549266	0.613384
Kansas	Coffey County	15	0.003374	0.0044577	0.0115039	0.0256971	0.0299806
Kansas	Comanche County	14	0.0195215	0.0267899	0.0619824	0.0311564	0.00801904
Kansas	Cowley County	15	0.107775	0.258055	0.365633	0.509088	0.641246
Kansas	Crawford County	15	0.00679689	0.0175961	0.0361237	0.0134956	0.0036153
Kansas	Decatur County	14	0.00404279	0.0022652	0.00354596	0.00837086	0.0125522
Kansas	Dickinson County	15	0.100994	0.252401	0.430887	0.482173	0.365552
Kansas	Doniphan County	15	0.00036915	2.67193e-05	1.07031e-05	1.8801e-05	5.406e-05
Kansas	Douglas County	15	0.000992175	0.000292892	0.000362319	0.000847409	0.00203831
Kansas	Edwards County	14	0.006971	0.00865546	0.02028	0.0210765	0.00803121
Kansas	Elk County	14	0.000416019	4.95143e-05	3.83272e-05	7.88416e-05	0.000214031
Kansas	Ellis County	15	0.000844746	0.000105218	5.50181e-05	9.71917e-05	0.000253307
Kansas	Ellsworth County	15	0.132084	0.217826	0.377814	0.460975	0.362293
Kansas	Finney County	13	0.00152115	0.000851408	0.00163529	0.00405482	0.00877264
Kansas	Ford County	15	0.00108463	0.000263655	0.000262424	0.00055454	0.0013588
Kansas	Franklin County	15	0.0748241	0.194572	0.345692	0.465994	0.524938
Kansas	Geary County	13	0.00209419	0.000423819	0.000396641	0.000948137	0.00216035
Kansas	Gove County	14	0.13379	0.104828	0.117942	0.156844	0.101387
Kansas	Graham County	14	0.00543415	0.00432904	0.0118063	0.024448	0.0353142
Kansas	Grant County	14	0.00113461	0.00010164	6.99186e-05	0.000143388	0.000373545
Kansas	Gray County	13	0.0124003	0.0397663	0.0620354	0.0894266	0.152992
Kansas	Greeley County	14	0.147394	0.016954	0.0396789	0.0737621	0.07859
Kansas	Greenwood County	15	0.00960974	0.0156397	0.0349232	0.0713473	0.0829114
Kansas	Hamilton County	14	0.417753	0.174535	0.213548	0.338533	0.308034
Kansas	Harper County	14	0.100396	0.0375374	0.0837767	0.145615	0.155998
Kansas	Harvey County	14	0.00373157	0.00111688	0.00119229	0.00255554	0.00584915
Kansas	Haskell County	13	0.00169137	0.000668146	0.00105343	0.00251025	0.0056613
Kansas	Hodgeman County	14	0.00478572	0.00510766	0.0141737	0.0108846	0.00137067
Kansas	Jackson County	15	0.0149389	0.0460748	0.0632732	0.0310338	0.0097625
Kansas	Jefferson County	15	0.00529603	0.011746	0.0238677	0.00675948	0.000608069
Kansas	Jewell County	15	0.00993066	0.0071334	0.0128188	0.0285437	0.0473285
Kansas	Johnson County	15	0.00119243	0.0003472	0.00042045	0.0009658	0.00230623
Kansas	Kearny County	14	0.0356051	0.0216304	0.0533789	0.0922893	0.156655
Kansas	Kingman County	14	0.404248	0.353443	0.524019	0.63149	0.636198
Kansas	Kiowa County	13	0.0495076	0.142829	0.236212	0.30954	0.352884
Kansas	Labette County	15	0.057314	0.117826	0.223361	0.26644	0.142829
Kansas	Lane County	14	0.108252	0.0831431	0.17053	0.23102	0.117113
Kansas	Leavenworth County	15	0.00201942	0.00086765	0.00130159	0.00269712	0.00614952
Kansas	Lincoln County	15	0.0168627	0.0151899	0.0284207	0.0591563	0.0722114
Kansas	Linn County	15	0.000165533	1.31838e-05	1.13726e-05	3.00045e-05	7.58883e-05
Kansas	Logan County	13	0.999556	0.353682	0.446556	0.583329	0.414133
Kansas	Lyon County	15	0.00925337	0.0111086	0.0201305	0.039327	0.0733719
Kansas	Marion County	15	0.0391641	0.103069	0.20736	0.227329	0.140773
Kansas	Marshall County	15	0.00442283	0.00566608	0.0129374	0.0288338	0.0356008
Kansas	McPherson County	15	0.111365	0.210919	0.318867	0.44417	0.578422
Kansas	Meade County	14	0.0330992	0.0267277	0.0536772	0.0706709	0.0454529
Kansas	Miami County	15	0.0467715	0.11172	0.222552	0.34594	0.479205
Kansas	Mitchell County	15	0.165072	0.252685	0.40239	0.568848	0.62819
Kansas	Montgomery County	15	0.00430758	0.00400796	0.0110066	0.01295	0.0104229
Kansas	Morris County	15	0.0137118	0.0165786	0.0371335	0.068856	0.0620437
Kansas	Morton County	13	0.0174257	0.0571933	0.117115	0.204967	0.29145
Kansas	Nemaha County	15	0.00374623	0.00621975	0.015875	0.0339634	0.0364752
Kansas	Neosho County	15	0.012496	0.0218955	0.0539346	0.0425124	0.019551
Kansas	Ness County	15	0.019834	0.0319948	0.0666543	0.103884	0.0379913
Kansas	Norton County	14	0.00142137	0.000375583	0.000594573	0.00163025	0.00223286
Kansas	Osage County	15	0.0479298	0.138981	0.238675	0.313557	0.258124
Kansas	Osborne County	15	0.073796	0.0787853	0.124115	0.217615	0.26624
Kansas	Ottawa County	15	0.0363577	0.0624094	0.11207	0.189953	0.224197
Kansas	Pawnee County	15	0.0215758	0.0147184	0.0241135	0.0418886	0.0359587
Kansas	Phillips County	14	0.00038369	4.00718e-05	3.35072e-05	8.20586e-05	0.000216229
Kansas	Pottawatomie County	15	0.122114	0.293128	0.33048	0.138514	0.0652551
Kansas	Pratt County	14	0.0808452	0.0848753	0.16748	0.163723	0.105523
Kansas	Rawlins County	14	0.0935703	0.0573463	0.111461	0.191841	0.146853
Kansas	Reno County	14	0.00268763	0.000687826	0.000803237	0.00181458	0.00423669
Kansas	Republic County	15	0.0163396	0.0229739	0.0463286	0.0920994	0.135245
Kansas	Rice County	15	0.105944	0.264386	0.442697	0.571193	0.648114
Kansas	Riley County	15	0.00048406	3.58653e-05	1.99788e-05	4.00379e-05	0.000111883
Kansas	Rooks County	14	0.00951706	0.0105751	0.0246425	0.052264	0.0799105
Kansas	Rush County	14	0.000689007	0.00027861	0.000765185	0.00160409	0.000782153
Kansas	Russell County	15	0.0438835	0.0492381	0.0981144	0.147466	0.120945
Kansas	Saline County	15	0.00146364	0.000239818	0.000113471	0.000154266	0.000375906
Kansas	Scott County	14	0.00218433	0.000406452	0.000637598	0.00144191	0.00330082
Kansas	Sedgwick County	15	0.000526979	5.54965e-05	2.63993e-05	3.93281e-05	0.000103707
Kansas	Seward County	14	0.00108443	0.000242598	0.000220454	0.000413731	0.00103728
Kansas	Shawnee County	15	0.000596083	7.0771e-05	3.40034e-05	4.97312e-05	0.000130721
Kansas	Sheridan County	14	0.0158062	0.0139365	0.0349806	0.0470159	0.0195278
Kansas	Sherman County	14	0.157073	0.0609957	0.096349	0.169087	0.210727
Kansas	Smith County	15	0.018654	0.0182108	0.0364233	0.0743164	0.0993174
Kansas	Stafford County	14	0.00258105	0.00145149	0.00365848	0.00859361	0.00840403
Kansas	Stanton County	14	0.0208052	0.0015768	0.00268292	0.00452778	0.00801455
Kansas	Stevens County	14	0.00800603	0.00459139	0.0098584	0.0224888	0.042867
Kansas	Sumner County	15	0.409793	0.655115	0.837872	0.787725	0.795022
Kansas	Thomas County	14	0.123755	0.0449879	0.0683198	0.108044	0.171534
Kansas	Trego County	15	0.00780177	0.00566919	0.0132579	0.0164754	0.00659954
Kansas	Wabaunsee County	15	0.00632021	0.00971965	0.0257883	0.0403297	0.0312229
Kansas	Wallace County	15	0.331814	0.291216	0.476904	0.584383	0.421295
Kansas	Washington County	15	0.00391083	0.00474089	0.0101811	0.023194	0.0395278
Kansas	Wichita County	14	0.0873022	0.0220817	0.045398	0.077288	0.112199
Kansas	Wilson County	15	0.00652741	0.00495769	0.0110705	0.0188917	0.00780361
Kansas	Woodson County	15	0.0011169	0.000557641	0.00111543	0.00294654	0.00476894
Kansas	Wyandotte County	15	0.000558973	0.00010657	0.000100392	0.000234263	0.000600374
Kentucky	Adair County	21	0.000145394	6.16625e-06	1.43306e-06	1.55048e-06	2.74238e-06
Kentucky	Allen County	20	0.000388249	9.1535e-05	0.000107557	0.000261818	0.000674306
Kentucky	Anderson County	19	0.00169062	0.00162626	0.003757	0.0092682	0.0174783
Kentucky	Ballard County	17	0.0928188	0.225166	0.394433	0.283532	0.403379
Kentucky	Barren County	22	0.000175433	7.52461e-06	1.84821e-06	1.43586e-06	1.74071e-06
Kentucky	Bath County	20	0.00166022	0.00292728	0.00845328	0.0195934	0.0346379
Kentucky	Bell County	14	0.00323886	0.00409943	0.0117086	0.0181587	0.00913955
Kentucky	Boone County	22	0.000823621	0.000378513	0.000518176	0.00118285	0.00281913
Kentucky	Bourbon County	22	0.0128216	0.00727065	0.0149357	0.0175205	0.02736
Kentucky	Boyd County	16	0.000167018	6.03873e-06	1.65806e-06	2.49256e-06	7.27942e-06
Kentucky	Boyle County	17	0.000211527	1.27553e-05	4.8354e-06	6.43733e-06	1.36356e-05
Kentucky	Bracken County	22	6.01341e-05	4.26076e-06	4.65455e-06	1.46704e-05	2.71061e-05
Kentucky	Breathitt County	18	0.000142895	1.06874e-05	8.40164e-06	2.15664e-05	5.77835e-05
Kentucky	Breckinridge County	22	9.54077e-05	6.25418e-06	2.20646e-06	3.53717e-06	1.00641e-05
Kentucky	Bullitt County	22	0.00017103	2.29382e-05	1.87871e-05	4.73384e-05	0.000130509
Kentucky	Butler County	21	3.98725e-05	1.16012e-06	6.21851e-07	1.65818e-06	4.83135e-06
Kentucky	Caldwell County	21	0.00815403	0.00219194	0.00231703	0.00462211	0.00373956
Kentucky	Calloway County	19	0.000230081	1.24748e-05	4.35151e-06	5.58517e-06	1.42204e-05
Kentucky	Campbell County	22	6.8778e-06	1.25717e-08	1.41772e-10	1.00641e-11	5.03286e-12
Kentucky	Carlisle County	13	0.00205549	0.000849631	0.00135128	0.00320525	0.00561894
Kentucky	Carroll County	18	0.00824256	0.0104697	0.02472	0.0432844	0.06264
Kentucky	Carter County	18	0.000366581	4.68986e-05	3.10625e-05	7.18662e-05	0.000194613
Kentucky	Casey County	21	2.77846e-05	2.6169e-07	2.5838e-08	1.60213e-08	2.98535e-08
Kentucky	Christian County	22	2.71772e-05	2.73903e-07	2.88674e-08	1.77744e-08	2.65664e-08
Kentucky	Clark County	22	6.63507e-05	1.97643e-06	4.28826e-07	3.51089e-07	6.12344e-07
Kentucky	Clay County	21	1.86711e-05	8.47978e-08	3.15645e-09	6.30907e-10	5.07383e-10
Kentucky	Clinton County	18	0.000908243	0.000291181	0.000262198	0.00043824	0.000805818
Kentucky	Crittenden County	17	0.00151103	0.000820187	0.00247336	0.00472703	0.0017635
Kentucky	Cumberland County	22	0.00390035	0.00438114	0.00900881	0.0152489	0.030359
Kentucky	Daviess County	20	3.37944e-05	3.72678e-07	3.30762e-08	1.67693e-08	2.68862e-08
Kentucky	Edmonson County	19	0.000175036	2.23168e-05	1.99266e-05	4.84956e-05	0.000132758
Kentucky	Elliott County	15	0.0185974	0.057709	0.0998799	0.124267	0.106666
Kentucky	Estill County	21	3.67888e-05	8.63763e-07	1.66669e-07	1.05862e-07	1.41328e-07
Kentucky	Fayette County	22	3.52595e-05	6.29076e-07	8.97623e-08	6.45805e-08	1.24704e-07
Kentucky	Fleming County	22	0.0032713	0.00536314	0.0143673	0.0308456	0.0480857
Kentucky	Floyd County	22	8.72388e-06	3.61675e-08	1.02898e-09	1.82199e-10	1.05879e-10
Kentucky	Franklin County	22	2.80119e-05	4.60113e-07	6.18801e-08	4.95133e-08	9.42727e-08
Kentucky	Fulton County	17	0.000245064	4.45109e-05	9.3096e-05	0.000249662	0.000128655
Kentucky	Gallatin County	22	0.0532634	0.100676	0.173583	0.285976	0.346628
Kentucky	Garrard County	22	0.0258307	0.0815249	0.135202	0.183436	0.264636
Kentucky	Grant County	20	0.00100152	0.00100798	0.00275661	0.00668053	0.0120998
Kentucky	Graves County	19	0.00027145	3.69354e-05	3.23093e-05	7.13155e-05	0.000193631
Kentucky	Grayson County	21	5.77939e-05	1.94706e-06	7.0199e-07	1.33909e-06	3.87606e-06
Kentucky	Green County	22	0.0518826	0.0753202	0.00606429	0.0100074	0.0116077
Kentucky	Greenup County	21	1.81542e-05	9.71788e-08	4.05739e-09	1.34453e-09	1.31922e-09
Kentucky	Hancock County	19	0.00127612	0.00152716	0.00470436	0.005638	0.00120492
Kentucky	Hardin County	22	2.2936e-05	2.39579e-07	2.50644e-08	1.7719e-08	3.56993e-08
Kentucky	Harlan County	20	2.75309e-05	1.22171e-06	8.43808e-07	1.88127e-06	5.57753e-06
Kentucky	Harrison County	22	0.00230495	0.00334797	0.00753927	0.0163312	0.0328989
Kentucky	Hart County	20	0.00019936	2.90274e-05	3.45542e-05	9.96749e-05	0.000216767
Kentucky	Henderson County	22	2.06473e-05	2.23133e-07	2.6881e-08	1.88875e-08	3.23551e-08
Kentucky	Henry County	22	0.00627344	0.0129596	0.0273401	0.0553892	0.0960862
Kentucky	Hickman County	19	0.00150966	0.000133131	0.000191942	0.000553867	0.000866135
Kentucky	Hopkins County	21	1.80476e-05	1.00851e-07	4.72209e-09	1.38152e-09	1.11237e-09
Kentucky	Jackson County	16	0.00796919	0.010186	0.023116	0.048556	0.0880986
Kentucky	Jefferson County	22	8.01392e-06	1.86453e-08	3.30966e-10	4.45441e-11	3.48187e-11
Kentucky	Jessamine County	22	0.000461158	0.000137433	0.000178948	0.000454469	0.00112913
Kentucky	Johnson County	17	0.000340863	4.81118e-05	3.71905e-05	7.59675e-05	0.000198775
Kentucky	Kenton County	18	0.00012589	4.00466e-06	7.64742e-07	5.86573e-07	1.11385e-06
Kentucky	Knott County	13	0.00882828	0.0145696	0.0358435	0.0657457	0.0714686
Kentucky	Knox County	22	1.29025e-05	4.14797e-08	9.36434e-10	1.34695e-10	6.37063e-11
Kentucky	Larue County	17	0.00408876	0.00494441	0.0111001	0.0251587	0.0450819
Kentucky	Laurel County	19	0.000207015	2.00439e-05	1.0415e-05	1.58063e-05	3.29677e-05
Kentucky	Lawrence County	19	0.000186715	4.48104e-05	9.48198e-05	0.000277561	0.000252737
Kentucky	Lee County	15	0.00693773	0.0120125	0.0274176	0.0132618	0.0015543
Kentucky	Leslie County	14	0.00466688	0.00743452	0.0146175	0.0313064	0.0478957
Kentucky	Letcher County	17	0.000172229	1.92021e-05	1.94226e-05	5.02491e-05	0.000138486
Kentucky	Lewis County	21	6.3512e-05	1.86426e-06	6.72357e-07	9.96157e-07	2.9619e-06
Kentucky	Lincoln County	22	6.26542e-05	3.49126e-06	8.50009e-07	5.24902e-07	4.67331e-07
Kentucky	Livingston County	22	0.00112672	0.000663581	0.00149772	0.00392108	0.00869319
Kentucky	Logan County	22	0.000296709	2.76716e-05	8.88987e-06	1.19119e-05	3.18714e-05
Kentucky	Lyon County	16	0.00416326	0.00905	0.0195491	0.00504639	0.000207032
Kentucky	Madison County	22	0.000149915	1.307e-05	5.7801e-06	8.20252e-06	1.83839e-05
Kentucky	Magoffin County	16	0.00189962	0.00226408	0.00639843	0.0133094	0.0163189
Kentucky	Marion County	18	0.00144677	0.000538601	0.000427883	0.000925337	0.00208087
Kentucky	Marshall County	17	0.000576891	0.000115046	0.000117646	0.000285424	0.000733449
Kentucky	Martin County	14	0.00392535	0.00229663	0.00275557	0.00579877	0.0125939
Kentucky	Mason County	22	0.000193621	4.01087e-05	6.30711e-05	0.000164118	0.000423613
Kentucky	McCracken County	19	4.1715e-05	4.24751e-07	3.19179e-08	1.31599e-08	1.81781e-08
Kentucky	McCreary County	10	0.325727	0.326922	0.339641	0.495545	0.614195
Kentucky	McLean County	16	0.00512275	0.00954327	0.0244551	0.0124754	0.00159181
Kentucky	Meade County	19	0.000261096	2.47936e-05	1.87272e-05	4.02263e-05	0.000110175
Kentucky	Menifee County	15	0.0784526	0.212578	0.0886634	0.077204	0.0711156
Kentucky	Mercer County	22	0.00239065	0.0052928	0.0146489	0.0259815	0.0502104
Kentucky	Metcalfe County	16	0.077743	0.207756	0.335188	0.325742	0.185102
Kentucky	Monroe County	20	7.2037e-05	2.74405e-06	9.02228e-07	1.27923e-06	3.72944e-06
Kentucky	Montgomery County	22	0.000679249	7.94113e-05	4.24749e-05	7.88529e-05	0.000189452
Kentucky	Morgan County	19	0.000717725	0.000326867	0.000458212	0.00107805	0.00239821
Kentucky	Muhlenberg County	22	8.67426e-06	3.11379e-08	1.15872e-09	2.94192e-10	2.46788e-10
Kentucky	Nelson County	22	0.000415974	0.000101842	7.00998e-05	0.000108849	0.000234113
Kentucky	Nicholas County	22	0.000682609	0.000202446	0.000226069	0.000503017	0.00112874
Kentucky	Ohio County	22	1.57333e-05	1.33894e-07	1.67021e-08	1.76871e-08	5.14198e-08
Kentucky	Oldham County	19	0.00126994	0.000606362	0.000936515	0.00235614	0.00540009
Kentucky	Owen County	20	0.000286788	7.77662e-05	0.000187559	0.000497567	0.000330586
Kentucky	Owsley County	17	0.00383455	0.00223202	0.00486298	0.0106918	0.00455883
Kentucky	Pendleton County	22	4.29313e-05	3.41809e-06	4.9522e-06	1.67173e-05	2.7897e-05
Kentucky	Perry County	19	4.00913e-05	1.36664e-06	5.96979e-07	1.02579e-06	2.73223e-06
Kentucky	Pike County	19	2.88216e-05	2.18004e-07	1.26994e-08	5.95828e-09	9.27559e-09
Kentucky	Powell County	16	0.000811691	0.000303112	0.00053618	0.00140456	0.00332047
Kentucky	Pulaski County	22	4.65816e-05	1.00497e-06	1.36995e-07	7.35602e-08	7.5948e-08
Kentucky	Robertson County	15	0.00047813	5.47483e-05	3.21591e-05	6.05563e-05	0.00016546
Kentucky	Rockcastle County	21	2.91907e-05	4.24257e-07	5.55095e-08	3.85468e-08	6.60718e-08
Kentucky	Rowan County	16	0.000448556	5.83097e-05	3.87018e-05	7.04951e-05	0.000180872
Kentucky	Russell County	19	0.000215302	2.36217e-05	1.1819e-05	1.54491e-05	2.81611e-05
Kentucky	Scott County	22	0.00746191	0.0109265	0.021205	0.0447128	0.0817975
Kentucky	Shelby County	22	0.00779039	0.0158687	0.0326321	0.0667008	0.117805
Kentucky	Simpson County	20	0.000169682	1.50547e-05	8.68305e-06	1.52107e-05	3.93012e-05
Kentucky	Spencer County	19	0.0494467	0.14509	0.242078	0.293954	0.340495
Kentucky	Taylor County	17	0.000286359	2.08542e-05	8.80476e-06	1.4111e-05	3.53991e-05
Kentucky	Todd County	20	0.000928105	0.00030327	0.00056312	0.00150349	0.00220399
Kentucky	Trigg County	20	0.000718106	0.000498972	0.00150509	0.00294707	0.00140044
Kentucky	Trimble County	18	0.0239294	0.0613814	0.131556	0.0615449	0.0132554
Kentucky	Union County	20	0.000157312	2.15405e-05	3.19919e-05	9.83516e-05	0.000211859
Kentucky	Warren County	22	0.000134336	7.30051e-06	1.98163e-06	2.17763e-06	4.27844e-06
Kentucky	Washington County	22	0.106069	0.269876	0.269962	0.416075	0.558389
Kentucky	Wayne County	21	0.000135107	7.23341e-06	1.3782e-06	1.30463e-06	2.24555e-06
Kentucky	Webster County	16	0.00216865	0.00261153	0.00774635	0.00822678	0.00216227
Kentucky	Whitley County	20	5.17217e-05	1.33891e-06	2.43818e-07	1.80992e-07	3.05181e-07
Kentucky	Wolfe County	15	0.02055	0.0537569	0.101037	0.0800167	0.0393743
Kentucky	Woodford County	22	0.000591984	0.000359373	0.000730342	0.0019692	0.00442027
Louisiana	Acadia Parish	13	0.00503178	0.00292626	0.0038553	0.00858557	0.0174922
Louisiana	Allen Parish	10	0.0186719	0.039777	0.08454	0.152562	0.178749
Louisiana	Ascension Parish	20	0.00124503	0.000454975	0.000529232	0.00114184	0.00267668
Louisiana	Assumption Parish	20	0.000346845	8.10043e-05	0.000116095	0.000323632	0.00082553
Louisiana	Avoyelles Parish	20	3.13932e-05	3.33187e-07	2.5305e-08	1.10986e-08	1.48043e-08
Louisiana	Beauregard Parish	10	0.00667579	0.00654921	0.0160165	0.0228083	0.00883576
Louisiana	Bienville Parish	17	0.00141244	0.000449539	0.000800991	0.00205562	0.00152688
Louisiana	Bossier Parish	17	0.000438765	4.14689e-05	2.00545e-05	3.24591e-05	8.06955e-05
Louisiana	Caddo Parish	18	4.38928e-05	4.16913e-07	3.3094e-08	1.80664e-08	3.46539e-08
Louisiana	Calcasieu Parish	18	0.000103168	2.9287e-06	6.04734e-07	5.97969e-07	1.31323e-06
Louisiana	Caldwell Parish	18	0.000278541	3.27416e-05	1.35937e-05	1.84973e-05	4.23314e-05
Louisiana	Cameron Parish	15	0.000803719	0.000152191	0.000129797	0.000246956	0.000625758
Louisiana	Carroll Parish	5	0.921136	0.0864533	0.173922	0.19224	NA
Louisiana	Catahoula Parish	20	0.00263385	0.00219003	0.00411991	0.00573573	0.0120271
Louisiana	Claiborne Parish	19	0.000398379	0.000118181	0.000280746	0.000805074	0.00174596
Louisiana	Concordia Parish	20	0.000466469	4.54603e-05	2.72271e-05	5.93445e-05	0.000140062
Louisiana	De Soto Parish	17	0.0013168	0.000468921	0.000867728	0.00231698	0.00296433
Louisiana	East Baton Rouge Parish	20	3.68107e-05	5.50792e-07	8.44582e-08	8.59049e-08	2.08839e-07
Louisiana	East Carroll Parish	14	0.00571145	0.0117737	0.0281944	0.0241187	0.00669932
Louisiana	East Feliciana Parish	19	0.00214409	0.00149873	0.00226746	0.00289262	0.00516868
Louisiana	Evangeline Parish	10	0.0315646	0.0811731	0.168283	0.280184	0.361899
Louisiana	Franklin Parish	17	0.000123892	7.18097e-06	5.49898e-06	1.40668e-05	3.93926e-05
Louisiana	Grant Parish	15	0.00746408	0.0112762	0.0292476	0.0543738	0.0931989
Louisiana	Iberia Parish	15	0.000665588	0.000103293	8.29566e-05	0.000153237	0.000383269
Louisiana	Iberville Parish	20	7.71065e-05	2.50222e-06	5.69423e-07	4.5949e-07	7.14904e-07
Louisiana	Jackson Parish	17	0.000738245	4.18543e-05	1.05933e-05	1.8007e-05	4.99749e-05
Louisiana	Jefferson Davis Parish	10	0.0116804	0.0165398	0.0405071	0.0645994	0.0589993
Louisiana	Jefferson Parish	19	3.7405e-05	8.37061e-07	2.72687e-07	5.37382e-07	1.69387e-06
Louisiana	Lafayette Parish	19	0.000145679	7.52911e-06	2.75139e-06	4.14563e-06	1.0488e-05
Louisiana	Lafourche Parish	20	4.47062e-05	7.59752e-07	1.20823e-07	1.08833e-07	2.29109e-07
Louisiana	LaSalle Parish	11	0.0522692	0.0528789	0.0596966	0.0969169	0.130974
Louisiana	Lincoln Parish	14	0.00127102	0.000212905	0.000179422	0.000381092	0.000959043
Louisiana	Livingston Parish	18	0.00136997	0.000422351	0.000450632	0.000986197	0.00230875
Louisiana	Madison Parish	18	0.0499026	0.100752	0.148746	0.251807	0.370967
Louisiana	Morehouse Parish	17	0.000222151	6.86861e-06	2.07069e-06	2.49525e-06	5.76708e-06
Louisiana	Natchitoches Parish	20	4.15529e-05	7.5831e-07	7.81419e-08	4.70609e-08	8.05767e-08
Louisiana	Orleans Parish	20	1.65961e-05	9.22562e-08	5.27573e-09	2.36203e-09	4.03118e-09
Louisiana	Ouachita Parish	20	2.54386e-05	1.89407e-07	1.35593e-08	7.29601e-09	1.27049e-08
Louisiana	Plaquemines Parish	20	4.19963e-05	1.27817e-06	5.40972e-07	9.93925e-07	2.99436e-06
Louisiana	Pointe Coupee Parish	20	0.000226649	1.79028e-05	1.41267e-05	2.30922e-05	5.1635e-05
Louisiana	Rapides Parish	20	2.01956e-05	9.80365e-08	4.28404e-09	1.46515e-09	1.79121e-09
Louisiana	Red River Parish	14	0.00652822	0.011233	0.0286033	0.0272512	0.0113882
Louisiana	Richland Parish	15	0.000840158	0.000282377	0.000583123	0.00152898	0.00161883
Louisiana	Sabine Parish	17	0.000324665	3.9735e-05	3.42988e-05	9.13109e-05	0.000241843
Louisiana	St. Bernard Parish	20	2.09251e-05	6.30151e-07	4.00843e-07	1.06549e-06	3.36689e-06
Louisiana	St. Charles Parish	20	8.5474e-05	3.77237e-06	1.49089e-06	2.40049e-06	6.50418e-06
Louisiana	St. Helena Parish	20	0.00026768	1.12548e-05	2.92062e-06	3.92978e-06	6.66341e-06
Louisiana	St. James Parish	20	0.000263576	4.12412e-05	5.08863e-05	0.000118282	0.00030022
Louisiana	St. John the Baptist Parish	20	0.000103313	6.79922e-06	4.78391e-06	9.61006e-06	2.50332e-05
Louisiana	St. Landry Parish	20	3.34653e-05	3.22127e-07	1.74928e-08	5.32171e-09	5.72428e-09
Louisiana	St. Martin Parish	19	0.000133245	6.97586e-06	2.14978e-06	2.2773e-06	4.58943e-06
Louisiana	St. Mary Parish	19	7.14088e-05	2.72777e-06	8.89629e-07	1.11969e-06	2.71018e-06
Louisiana	St. Tammany Parish	20	0.00034541	7.65777e-05	9.15902e-05	0.000225513	0.000577458
Louisiana	Tangipahoa Parish	15	0.00123944	0.000256093	0.000205063	0.000407336	0.000984299
Louisiana	Tensas Parish	17	0.00531117	0.000932429	0.00120859	0.00255885	0.00584252
Louisiana	Terrebonne Parish	19	7.53642e-05	2.08589e-06	4.91509e-07	5.91811e-07	1.47541e-06
Louisiana	Union Parish	18	0.00182563	0.000629212	0.000717406	0.0016188	0.00378889
Louisiana	Vermilion Parish	17	0.000182118	8.57346e-06	2.76244e-06	3.54919e-06	8.60058e-06
Louisiana	Vernon Parish	14	0.00160713	0.000484748	0.000966894	0.00249895	0.00528845
Louisiana	Washington Parish	20	1.52021e-05	4.69962e-08	1.13044e-09	2.11216e-10	1.86953e-10
Louisiana	Webster Parish	14	0.00063702	8.41366e-05	7.42759e-05	0.000184231	0.000469778
Louisiana	West Baton Rouge Parish	20	0.000128994	7.05671e-06	2.12167e-06	2.13602e-06	3.73433e-06
Louisiana	West Carroll Parish	14	0.00125031	0.000885066	0.00263607	0.00471301	0.00270602
Louisiana	West Feliciana Parish	20	0.0340815	0.105656	0.16515	0.24653	0.159818
Louisiana	Winn Parish	16	0.000714917	0.000268445	0.00044585	0.00124998	0.00237692
Maine	Androscoggin County	16	0.000344291	2.58606e-05	1.09198e-05	1.53342e-05	3.76467e-05
Maine	Aroostook County	18	7.50451e-05	1.93223e-06	4.7089e-07	6.46632e-07	1.85353e-06
Maine	Cumberland County	20	6.22333e-05	1.50328e-06	2.51492e-07	1.46358e-07	2.02908e-07
Maine	Franklin County	18	0.000244982	3.37208e-05	4.22401e-05	0.00012106	0.000322358
Maine	Hancock County	20	0.000601859	0.000689471	0.00219279	0.00420506	0.00486308
Maine	Kennebec County	20	6.26594e-05	1.22944e-06	2.12656e-07	1.48966e-07	2.44162e-07
Maine	Knox County	16	0.00114591	0.000885495	0.0026046	0.00526783	0.00637779
Maine	Lincoln County	20	0.000370434	7.43652e-05	9.70128e-05	0.000288362	0.00072086
Maine	Oxford County	20	0.000385391	5.86429e-05	4.62773e-05	6.84927e-05	0.000106832
Maine	Penobscot County	20	0.000129395	5.91787e-06	1.936e-06	1.79054e-06	2.69973e-06
Maine	Piscataquis County	18	0.00170691	0.00109067	0.00143944	0.00371344	0.00542335
Maine	Sagadahoc County	16	0.000909649	0.000263946	0.000496249	0.00134704	0.00295682
Maine	Somerset County	20	0.00325418	0.000840065	0.00101439	0.00194697	0.0033702
Maine	Waldo County	19	0.000157218	4.17112e-05	7.24232e-05	0.000220871	0.000379271
Maine	Washington County	20	0.00130513	0.00127856	0.00384276	0.00866269	0.0111349
Maine	York County	20	0.000113644	8.99758e-06	5.568e-06	9.42836e-06	2.20591e-05
Maryland	Allegany County	23	2.53623e-06	1.58546e-09	8.26128e-12	4.04343e-13	1.45328e-13
Maryland	Anne Arundel County	23	2.15883e-05	4.13051e-07	9.86498e-08	1.26153e-07	3.43734e-07
Maryland	Baltimore city	20	1.17195e-05	3.83414e-08	1.47207e-09	5.51289e-10	1.06628e-09
Maryland	Baltimore County	23	4.24485e-05	7.08192e-07	1.46023e-07	1.8658e-07	5.60061e-07
Maryland	Calvert County	23	0.000264743	0.000114322	0.000221952	0.000599587	0.00148591
Maryland	Caroline County	23	3.27409e-05	7.56149e-07	1.48106e-07	9.20834e-08	1.043e-07
Maryland	Carroll County	18	0.000413045	9.87926e-05	0.000130898	0.000323516	0.00082209
Maryland	Cecil County	23	7.17838e-05	4.38236e-06	1.79881e-06	2.21493e-06	5.0894e-06
Maryland	Charles County	23	0.000124338	1.58295e-05	1.89679e-05	4.96241e-05	0.000136812
Maryland	Dorchester County	23	1.12613e-05	3.75178e-08	8.6589e-10	1.18665e-10	5.26991e-11
Maryland	Frederick County	23	0.000210838	5.05485e-05	6.46122e-05	0.000147276	0.000359588
Maryland	Garrett County	14	0.00338398	0.00330745	0.007068	0.016158	0.0325726
Maryland	Harford County	23	4.25413e-05	1.92066e-06	8.89419e-07	1.49704e-06	4.16633e-06
Maryland	Howard County	16	0.00117049	0.000630985	0.00136054	0.00355782	0.00761465
Maryland	Kent County	23	3.22615e-05	3.06577e-06	4.46812e-06	1.52307e-05	2.48567e-05
Maryland	Montgomery County	23	2.72361e-05	6.7418e-07	2.06372e-07	2.59143e-07	7.15315e-07
Maryland	Prince George's County	23	1.47697e-05	1.66044e-07	2.53222e-08	2.50424e-08	7.38113e-08
Maryland	Queen Anne's County	23	0.000341381	0.000157261	0.000400171	0.00112448	0.00245296
Maryland	Somerset County	23	0.00298786	0.00432866	0.0121236	0.0247755	0.0358006
Maryland	St. Mary's County	23	7.5986e-05	3.92827e-06	2.06892e-06	3.49683e-06	9.26091e-06
Maryland	Talbot County	23	7.32095e-05	4.6976e-06	2.63471e-06	3.68015e-06	8.32218e-06
Maryland	Washington County	23	1.49626e-05	8.8184e-08	4.21452e-09	1.07826e-09	9.70389e-10
Maryland	Wicomico County	15	0.00114059	0.000248322	0.000234501	0.000479956	0.00117918
Maryland	Worcester County	23	0.000404279	0.000171051	0.0002362	0.000534809	0.0011715
Massachusetts	Barnstable County	23	2.53597e-05	1.43784e-06	1.14642e-06	2.87463e-06	8.61383e-06
Massachusetts	Berkshire County	23	2.36534e-06	1.28315e-09	5.67224e-12	2.27818e-13	6.88338e-14
Massachusetts	Bristol County	23	4.55943e-06	7.23279e-09	9.92232e-11	8.70193e-12	3.36497e-12
Massachusetts	Dukes County	23	0.00014105	3.67522e-05	5.5167e-05	0.00013559	0.000321286
Massachusetts	Essex County	23	4.87083e-06	7.93241e-09	9.24933e-11	6.42586e-12	2.41285e-12
Massachusetts	Franklin County	20	2.75896e-05	2.97104e-07	3.3795e-08	1.83791e-08	2.69394e-08
Massachusetts	Hampden County	20	1.53683e-05	5.64232e-08	1.6168e-09	2.9554e-10	2.91188e-10
Massachusetts	Hampshire County	23	1.31366e-05	9.30605e-08	6.36421e-09	3.36287e-09	5.88854e-09
Massachusetts	Middlesex County	23	3.82006e-06	4.13412e-09	3.30438e-11	1.88904e-12	7.18869e-13
Massachusetts	Nantucket County	23	0.000104124	4.30282e-05	9.13573e-05	0.000276536	0.00052091
Massachusetts	Norfolk County	22	8.54194e-06	2.5656e-08	6.61058e-10	1.27706e-10	1.33183e-10
Massachusetts	Plymouth County	23	1.15428e-05	9.062e-08	8.47833e-09	5.17401e-09	8.60277e-09
Massachusetts	Suffolk County	23	2.18611e-06	1.37932e-09	9.47464e-12	6.43152e-13	3.31957e-13
Massachusetts	Worcester County	23	5.81311e-06	1.04259e-08	1.46802e-10	1.13259e-11	4.25249e-12
Michigan	Alcona County	16	0.00110137	0.00077113	0.00169994	0.00429741	0.00952722
Michigan	Alger County	13	0.104963	0.234893	0.365887	0.495749	0.540491
Michigan	Allegan County	18	0.000345035	7.16006e-05	7.90622e-05	0.000170985	0.000422237
Michigan	Alpena County	16	0.000597753	0.00016423	0.000214058	0.000459459	0.00108115
Michigan	Antrim County	16	0.00315889	0.00642768	0.0175504	0.0272115	0.044306
Michigan	Arenac County	13	0.0075374	0.00540811	0.0101924	0.0231845	0.0380475
Michigan	Baraga County	14	0.00460162	0.00661591	0.0180638	0.0311932	0.0380379
Michigan	Barry County	18	0.000442885	0.000131054	0.000186066	0.000450456	0.00111808
Michigan	Bay County	16	0.000548248	0.000113102	0.000105478	0.000195933	0.000472248
Michigan	Benzie County	15	0.00804413	0.0182846	0.0457181	0.0905362	0.153832
Michigan	Berrien County	18	5.24332e-05	7.88184e-07	9.68511e-08	6.90736e-08	1.50401e-07
Michigan	Branch County	18	0.000828479	0.000405543	0.000644839	0.00146484	0.00339471
Michigan	Calhoun County	18	5.64769e-05	7.7749e-07	7.17715e-08	3.73861e-08	6.951e-08
Michigan	Cass County	18	0.00018923	1.58736e-05	8.95614e-06	1.66283e-05	4.49907e-05
Michigan	Charlevoix County	15	0.00509046	0.0096206	0.0255352	0.0471737	0.0841637
Michigan	Cheboygan County	16	0.00196662	0.00232161	0.00626172	0.0145314	0.0284249
Michigan	Chippewa County	18	9.3348e-05	3.63289e-06	1.02339e-06	1.05772e-06	2.54774e-06
Michigan	Clare County	15	0.00119802	0.00047274	0.000646326	0.00164824	0.00382953
Michigan	Clinton County	18	0.000523786	0.000111643	0.000109031	0.000230135	0.000573994
Michigan	Crawford County	14	0.00141734	0.00064421	0.00130828	0.00342164	0.00729005
Michigan	Delta County	16	0.000408714	8.29283e-05	0.000117678	0.000316084	0.000805716
Michigan	Dickinson County	12	0.144831	0.339563	0.141726	0.181947	0.252865
Michigan	Eaton County	18	0.000213067	2.42175e-05	1.89689e-05	4.31934e-05	0.000118164
Michigan	Emmet County	16	0.00143614	0.00112687	0.00239741	0.00609084	0.0131304
Michigan	Genesee County	18	4.0621e-05	4.31977e-07	3.67158e-08	2.12847e-08	4.70888e-08
Michigan	Gladwin County	15	0.000947765	0.000357471	0.000561071	0.00143832	0.00340502
Michigan	Gogebic County	13	0.00588635	0.0130035	0.0255721	0.018929	0.00518262
Michigan	Grand Traverse County	16	0.000875345	0.000254126	0.000319457	0.000756507	0.00182489
Michigan	Gratiot County	16	0.00345521	0.00316084	0.00558558	0.0108469	0.0215316
Michigan	Hillsdale County	18	0.00212525	0.00219298	0.00508316	0.011996	0.0247403
Michigan	Houghton County	17	0.000815506	0.000947248	0.00300405	0.00269142	0.000333804
Michigan	Huron County	17	0.000620001	0.000307959	0.000795734	0.00215089	0.00453393
Michigan	Ingham County	18	4.85391e-05	5.87441e-07	6.48325e-08	4.44738e-08	9.87869e-08
Michigan	Ionia County	18	0.000553344	0.000175367	0.000260514	0.000586629	0.00132766
Michigan	Iosco County	16	0.000524174	0.000135073	0.000253612	0.000674572	0.00160122
Michigan	Iron County	13	0.0196174	0.0601033	0.0684865	0.0534148	0.0270997
Michigan	Isabella County	16	0.000754676	0.000174074	0.000155914	0.000321705	0.000794505
Michigan	Jackson County	18	7.15752e-05	1.33506e-06	1.58303e-07	9.46549e-08	1.73342e-07
Michigan	Kalamazoo County	18	8.09785e-05	1.82729e-06	2.85774e-07	2.14128e-07	4.67167e-07
Michigan	Kalkaska County	15	0.00367674	0.00562744	0.0156239	0.0280336	0.0454955
Michigan	Kent County	18	0.000119539	4.75988e-06	1.13373e-06	9.83395e-07	2.01327e-06
Michigan	Keweenaw County	15	0.00464805	0.0079511	0.0186293	0.0405111	0.0605351
Michigan	Lake County	15	0.010879	0.0216284	0.0424959	0.0848238	0.145959
Michigan	Lapeer County	18	0.000241479	3.70888e-05	3.50925e-05	8.30578e-05	0.000216825
Michigan	Leelanau County	16	0.00205356	0.00203425	0.00507276	0.0121176	0.0237207
Michigan	Lenawee County	18	0.0002332	2.36089e-05	1.25152e-05	1.85671e-05	4.31426e-05
Michigan	Livingston County	18	0.000583318	0.000173692	0.00022658	0.000597177	0.00147463
Michigan	Luce County	13	0.00578822	0.00858562	0.0231233	0.0361026	0.0276063
Michigan	Mackinac County	15	0.0106007	0.0202744	0.0403704	0.0757145	0.118323
Michigan	Macomb County	18	9.29506e-05	3.37708e-06	1.05142e-06	1.62502e-06	4.88592e-06
Michigan	Manistee County	16	0.00991525	0.0331655	0.0301198	0.0163013	0.0204233
Michigan	Marquette County	17	0.000345601	5.88274e-05	6.56059e-05	0.000160692	0.000409352
Michigan	Mason County	17	0.000447033	0.000122787	0.000214697	0.000595143	0.00147614
Michigan	Mecosta County	16	0.00138825	0.000830989	0.00161005	0.00412529	0.00904572
Michigan	Menominee County	15	0.252549	0.229022	0.363694	0.521823	0.662534
Michigan	Midland County	17	0.000119971	4.51062e-06	1.31982e-06	1.78617e-06	4.84304e-06
Michigan	Missaukee County	15	0.00660609	0.0185375	0.0399362	0.0596845	0.0998691
Michigan	Monroe County	18	9.27071e-05	2.63739e-06	5.26894e-07	5.46246e-07	1.30991e-06
Michigan	Montcalm County	17	0.00127815	0.00111135	0.00287709	0.00711932	0.0152219
Michigan	Montmorency County	13	0.00298997	0.00198855	0.00411247	0.00994771	0.0183081
Michigan	Muskegon County	16	0.000205668	9.54879e-06	2.42226e-06	2.37267e-06	6.03753e-06
Michigan	Newaygo County	17	0.00067487	0.000264005	0.000412285	0.00100078	0.00233413
Michigan	Oakland County	18	6.74087e-05	1.66573e-06	3.60446e-07	4.21985e-07	1.18316e-06
Michigan	Oceana County	18	0.000309148	8.75351e-05	0.000161984	0.000466171	0.00114322
Michigan	Ogemaw County	15	0.00147432	0.000873409	0.00160342	0.0039086	0.00868741
Michigan	Ontonagon County	17	0.000828388	8.06693e-05	7.54232e-05	0.000202637	0.000457799
Michigan	Osceola County	16	0.00483984	0.0123443	0.0314279	0.0459912	0.0698599
Michigan	Oscoda County	15	0.000637668	0.000172331	0.000202061	0.000505019	0.00126307
Michigan	Otsego County	14	0.00209825	0.00140538	0.00274642	0.00686631	0.0137045
Michigan	Ottawa County	18	0.00031379	4.64451e-05	3.40838e-05	6.02846e-05	0.000149903
Michigan	Presque Isle County	16	0.00048669	0.000116356	0.000163108	0.000445853	0.00110957
Michigan	Roscommon County	14	0.000853	0.000268207	0.000403161	0.00107563	0.0024556
Michigan	Saginaw County	18	5.62061e-05	1.0983e-06	2.04273e-07	1.92199e-07	4.41881e-07
Michigan	Sanilac County	17	0.00151902	0.00145553	0.0041613	0.0096978	0.018617
Michigan	Schoolcraft County	16	0.000967735	0.000668642	0.00194443	0.00480802	0.00875526
Michigan	Shiawassee County	18	0.000119442	6.03331e-06	2.29637e-06	3.19866e-06	7.62139e-06
Michigan	St. Clair County	18	0.000132871	7.58018e-06	2.59068e-06	3.13742e-06	6.91058e-06
Michigan	St. Joseph County	18	0.000206432	2.09723e-05	1.24957e-05	1.97187e-05	4.54975e-05
Michigan	Tuscola County	17	0.000459485	0.000122005	0.000180522	0.000448358	0.00110246
Michigan	Van Buren County	18	0.000246567	3.6717e-05	3.38527e-05	6.80935e-05	0.000171552
Michigan	Washtenaw County	18	0.000114917	4.61846e-06	1.34015e-06	1.7552e-06	4.78659e-06
Michigan	Wayne County	18	2.77777e-05	2.16138e-07	1.83778e-08	1.32805e-08	3.57654e-08
Michigan	Wexford County	15	0.00601113	0.00752703	0.0179781	0.039204	0.0730249
Minnesota	Aitkin County	16	0.000500987	0.000121084	0.000231458	0.000668272	0.00117693
Minnesota	Anoka County	16	0.000483566	8.42115e-05	8.34899e-05	0.000197547	0.00051152
Minnesota	Becker County	16	0.000539291	0.000104267	0.000102516	0.000242854	0.000627793
Minnesota	Beltrami County	15	0.00157654	0.000778431	0.00165441	0.00421716	0.0093092
Minnesota	Benton County	16	0.000700152	0.000149359	0.00016746	0.000365181	0.000891589
Minnesota	Big Stone County	15	0.0095907	0.0144817	0.0371399	0.0604621	0.0490907
Minnesota	Blue Earth County	16	0.00208862	0.000560045	0.000488831	0.000748537	0.0015841
Minnesota	Brown County	16	0.000887537	0.000249465	0.000274848	0.000578683	0.00139042
Minnesota	Carlton County	16	0.000317254	2.52687e-05	1.3611e-05	2.46374e-05	6.67448e-05
Minnesota	Carver County	16	0.0047614	0.00503126	0.0101013	0.0225205	0.0436581
Minnesota	Cass County	16	0.000501948	8.84955e-05	8.34186e-05	0.000199599	0.000516596
Minnesota	Chippewa County	15	0.00430218	0.00398952	0.0102155	0.0229679	0.0295003
Minnesota	Chisago County	16	0.00457427	0.0043509	0.00880593	0.0203599	0.0393554
Minnesota	Clay County	15	0.000929864	0.000144146	0.000101423	0.000170367	0.000426977
Minnesota	Clearwater County	11	0.105105	0.236756	0.0537009	0.0453105	0.0715016
Minnesota	Cook County	14	0.00150935	0.000576111	0.000662882	0.00145659	0.00344551
Minnesota	Cottonwood County	16	0.000784897	0.000317684	0.000592059	0.00162538	0.00336135
Minnesota	Crow Wing County	16	0.000674552	0.0001301	0.000104265	0.000191725	0.000450528
Minnesota	Dakota County	16	0.000786425	0.000257352	0.000391591	0.000984736	0.00234976
Minnesota	Dodge County	16	0.0223586	0.0328265	0.0590547	0.113943	0.185563
Minnesota	Douglas County	16	0.00181596	0.000951891	0.00150545	0.00339552	0.00725942
Minnesota	Faribault County	16	0.00934989	0.00940175	0.0226486	0.0443356	0.0708827
Minnesota	Fillmore County	16	0.20312	0.421086	0.615153	0.700653	0.790815
Minnesota	Freeborn County	16	0.000720845	0.000108514	6.51755e-05	0.000114009	0.000287051
Minnesota	Goodhue County	16	0.0174234	0.0250457	0.0409183	0.0789446	0.136285
Minnesota	Grant County	15	0.00950295	0.0232919	0.0562713	0.0875274	0.0739962
Minnesota	Hennepin County	16	0.000225388	1.23915e-05	4.31508e-06	5.00272e-06	1.29e-05
Minnesota	Houston County	16	0.0992874	0.17197	0.23235	0.365552	0.505418
Minnesota	Hubbard County	13	0.0251659	0.0472774	0.0916511	0.167696	0.259929
Minnesota	Isanti County	16	0.00195105	0.000996373	0.00165965	0.00416542	0.00924133
Minnesota	Itasca County	16	0.000188311	7.87267e-06	2.65722e-06	4.39774e-06	1.27004e-05
Minnesota	Jackson County	16	0.00104121	0.000622578	0.00171654	0.00398086	0.00592861
Minnesota	Kanabec County	16	0.000512432	8.92507e-05	9.18486e-05	0.000223886	0.000575401
Minnesota	Kandiyohi County	16	0.000581372	0.000119588	9.97967e-05	0.000180075	0.000404
Minnesota	Kittson County	14	0.01916	0.0367728	0.0846458	0.10123	0.0608845
Minnesota	Koochiching County	11	0.190017	0.318005	0.45677	0.500522	0.303409
Minnesota	Lac qui Parle County	14	0.0107932	0.0191858	0.0474956	0.0781379	0.0529217
Minnesota	Lake County	16	0.000388608	7.04356e-05	8.19239e-05	0.000180389	0.000449712
Minnesota	Lake of the Woods County	9	0.385409	0.665344	0.679785	0.581774	0.697667
Minnesota	Le Sueur County	16	0.0123612	0.0204441	0.0448945	0.0887252	0.149073
Minnesota	Lincoln County	14	0.0107592	0.0228956	0.0556223	0.0586172	0.0259248
Minnesota	Lyon County	14	0.00280086	0.00147328	0.00187161	0.00418952	0.00930072
Minnesota	Mahnomen County	11	0.279166	0.491863	0.231488	0.166371	0.136497
Minnesota	Marshall County	14	0.0406887	0.101735	0.20045	0.203079	0.167182
Minnesota	Martin County	16	0.000500332	6.20241e-05	6.34188e-05	0.00016863	0.000441234
Minnesota	McLeod County	16	0.00146182	0.000706211	0.00102484	0.00209161	0.00452642
Minnesota	Meeker County	16	0.00533545	0.00689206	0.015526	0.0335074	0.0626039
Minnesota	Mille Lacs County	16	0.000796277	0.000162502	0.000156176	0.000368397	0.000924864
Minnesota	Morrison County	16	0.000770116	0.000305221	0.00061737	0.00167106	0.0039037
Minnesota	Mower County	16	0.000562933	7.68202e-05	4.53364e-05	7.2274e-05	0.000176881
Minnesota	Murray County	16	0.000647029	0.000291097	0.00073888	0.00191806	0.00293103
Minnesota	Nicollet County	16	0.00106395	0.000204902	0.000127074	0.000184854	0.000386757
Minnesota	Nobles County	16	0.000402282	7.01201e-05	7.51508e-05	0.000182218	0.000475467
Minnesota	Norman County	13	0.00346779	0.000923432	0.00167834	0.00431079	0.00547536
Minnesota	Olmsted County	16	0.000656793	8.87444e-05	5.30441e-05	8.56756e-05	0.000220938
Minnesota	Otter Tail County	16	0.00137854	0.0012983	0.0033409	0.00830984	0.0171011
Minnesota	Pennington County	11	0.282299	0.194192	0.296546	0.446346	0.460159
Minnesota	Pine County	16	0.000860183	0.000342493	0.000706836	0.00193259	0.00409498
Minnesota	Pipestone County	14	0.00893157	0.0137352	0.0321582	0.0560763	0.05395
Minnesota	Polk County	16	0.001525	0.00231303	0.00691208	0.0151957	0.0264587
Minnesota	Pope County	15	0.0152714	0.040771	0.0897136	0.135369	0.136468
Minnesota	Ramsey County	16	0.000238053	1.57801e-05	7.36197e-06	9.88518e-06	2.54984e-05
Minnesota	Red Lake County	12	0.278406	0.300571	0.431481	0.537987	0.681172
Minnesota	Redwood County	15	0.0029152	0.00289055	0.00822203	0.018301	0.0242214
Minnesota	Renville County	16	0.00194832	0.00243597	0.00709197	0.0140648	0.0203919
Minnesota	Rice County	16	0.00181678	0.000607043	0.000508431	0.000812381	0.00167789
Minnesota	Rock County	15	0.00921771	0.0155509	0.0387743	0.0776606	0.121028
Minnesota	Roseau County	12	0.143199	0.333417	0.437835	0.366864	0.506405
Minnesota	Scott County	16	0.00741409	0.00841401	0.0160228	0.0341178	0.0636583
Minnesota	Sherburne County	16	0.00456258	0.00459755	0.00939072	0.0212748	0.0415875
Minnesota	Sibley County	16	0.00699422	0.0156578	0.0393184	0.0742825	0.126478
Minnesota	St. Louis County	16	0.000234856	2.22632e-05	2.25717e-05	6.17646e-05	0.000158073
Minnesota	Stearns County	16	0.000711903	0.000115221	8.54552e-05	0.000148273	0.000355818
Minnesota	Steele County	16	0.00116704	0.000243771	0.000162513	0.000275732	0.000618696
Minnesota	Stevens County	15	0.00663136	0.00417773	0.00913804	0.0193977	0.0368656
Minnesota	Swift County	14	0.0293256	0.0441384	0.0994465	0.117114	0.0639218
Minnesota	Todd County	16	0.000861347	0.000440918	0.00111687	0.00285712	0.00519196
Minnesota	Traverse County	15	0.00401792	0.00821315	0.0216322	0.0341157	0.0300793
Minnesota	Wabasha County	16	0.198296	0.421333	0.619762	0.692647	0.767496
Minnesota	Wadena County	15	0.00161532	0.000605002	0.000973978	0.00225153	0.00516792
Minnesota	Waseca County	16	0.00909978	0.0121815	0.0221427	0.0434431	0.0747693
Minnesota	Washington County	16	0.00134909	0.000636636	0.000988096	0.0023942	0.00544281
Minnesota	Watonwan County	15	0.00466894	0.0052225	0.013481	0.0301261	0.0498002
Minnesota	Wilkin County	15	0.00267509	0.00318248	0.00921318	0.0186004	0.0210683
Minnesota	Winona County	16	0.00467723	0.00273031	0.00426196	0.00795082	0.0146478
Minnesota	Wright County	16	0.00574168	0.00519991	0.00988349	0.0225249	0.0435373
Minnesota	Yellow Medicine County	14	0.0154304	0.0377596	0.0870694	0.11034	0.0700896
Mississippi	Adams County	20	8.12738e-05	4.97143e-06	2.05397e-06	2.53219e-06	4.92379e-06
Mississippi	Alcorn County	15	0.00118956	0.00019909	0.000143175	0.000313041	0.0007913
Mississippi	Amite County	20	0.000102013	8.76376e-06	6.21674e-06	1.59702e-05	4.43405e-05
Mississippi	Attala County	18	0.00161634	0.000788115	0.00115265	0.0030641	0.0046439
Mississippi	Benton County	14	0.00140219	0.000516255	0.000629543	0.00137372	0.00312181
Mississippi	Bolivar County	18	7.57278e-05	2.97663e-06	1.45877e-06	3.73056e-06	1.05542e-05
Mississippi	Calhoun County	16	0.00327064	0.00548892	0.0143499	0.0288046	0.0276809
Mississippi	Carroll County	18	0.000509475	0.000149487	0.000144032	0.000246993	0.000634014
Mississippi	Chickasaw County	18	0.236792	0.302364	0.493559	0.658455	0.737519
Mississippi	Choctaw County	18	0.0808125	0.191966	0.322091	0.251614	0.361122
Mississippi	Claiborne County	20	0.014394	0.0192518	0.0449962	0.083399	0.143745
Mississippi	Clarke County	18	0.00215523	0.000853983	0.000878526	0.00237366	0.0051954
Mississippi	Clay County	14	0.0332729	0.0657405	0.141998	0.244105	0.298169
Mississippi	Coahoma County	18	5.43705e-05	1.23493e-06	3.82451e-07	7.85736e-07	2.49489e-06
Mississippi	Copiah County	19	0.000239461	4.9699e-05	7.5294e-05	0.000226837	0.000452997
Mississippi	Covington County	20	4.53029e-05	1.17668e-06	1.99646e-07	1.51787e-07	2.79023e-07
Mississippi	DeSoto County	18	0.00951199	0.0140158	0.0294807	0.0612641	0.106494
Mississippi	Forrest County	11	0.0034102	0.00195512	0.00376334	0.00915831	0.0115857
Mississippi	Franklin County	20	7.28852e-05	4.06397e-06	3.86817e-06	1.20643e-05	2.73975e-05
Mississippi	George County	11	0.00756353	0.00655297	0.0129181	0.0288989	0.042008
Mississippi	Greene County	20	0.000118177	5.62558e-06	1.60688e-06	1.45926e-06	2.51624e-06
Mississippi	Grenada County	15	0.00173256	0.000626311	0.000486749	0.000755327	0.00153403
Mississippi	Hancock County	20	0.000171378	3.50793e-05	3.86902e-05	8.47248e-05	0.000211394
Mississippi	Harrison County	17	0.000114171	4.16835e-06	1.09912e-06	1.34258e-06	3.50363e-06
Mississippi	Hinds County	19	3.22321e-05	3.16628e-07	3.43177e-08	2.65708e-08	5.96566e-08
Mississippi	Holmes County	18	0.000358224	7.96658e-05	0.000132781	0.000387646	0.000379559
Mississippi	Humphreys County	10	0.00552458	0.00628821	0.0171571	0.026274	0.0116176
Mississippi	Issaquena County	17	0.000297669	1.58466e-05	8.92177e-06	2.27393e-05	6.48518e-05
Mississippi	Itawamba County	18	0.0230762	0.0365825	0.0188845	0.0270208	0.0448398
Mississippi	Jackson County	20	5.24741e-05	1.52095e-06	4.22843e-07	6.88757e-07	2.00708e-06
Mississippi	Jasper County	18	0.000757928	0.000257115	0.000211162	0.000439225	0.00110452
Mississippi	Jefferson County	20	0.000162688	1.08464e-05	9.41398e-06	2.41099e-05	6.36644e-05
Mississippi	Jefferson Davis County	11	0.155461	0.122583	0.0365678	0.0744944	0.0942963
Mississippi	Jones County	19	2.74521e-05	1.71514e-07	7.86053e-09	2.35723e-09	2.90156e-09
Mississippi	Kemper County	18	0.000366937	6.78989e-05	0.000115955	0.000341329	0.000279434
Mississippi	Lafayette County	18	0.00523878	0.00435443	0.00713178	0.0164567	0.033135
Mississippi	Lamar County	11	0.0273645	0.0403025	0.0873398	0.145105	0.17618
Mississippi	Lauderdale County	18	8.60252e-05	1.79408e-06	2.48551e-07	2.04808e-07	4.11591e-07
Mississippi	Lawrence County	20	0.000285406	5.16304e-05	4.45373e-05	7.42557e-05	0.000182234
Mississippi	Leake County	18	0.00105881	0.000367583	0.000329844	0.000709333	0.00164117
Mississippi	Lee County	15	0.0011626	0.000324523	0.000393714	0.000919911	0.00220675
Mississippi	Leflore County	14	0.00400132	0.00372254	0.010639	0.017008	0.00557495
Mississippi	Lincoln County	15	0.00537913	0.00567612	0.012636	0.0284252	0.0538339
Mississippi	Lowndes County	19	0.000216085	1.62291e-05	8.01509e-06	1.31028e-05	2.97382e-05
Mississippi	Madison County	19	0.00385909	0.00448648	0.0101549	0.0224831	0.042439
Mississippi	Marion County	20	1.86788e-05	7.76324e-08	2.42716e-09	5.0706e-10	4.55014e-10
Mississippi	Marshall County	18	0.113541	0.230949	0.391314	0.365612	0.447191
Mississippi	Monroe County	20	0.000134493	1.45628e-05	1.01225e-05	1.28719e-05	2.69132e-05
Mississippi	Montgomery County	14	0.0278611	0.0529554	0.0828543	0.109061	0.173581
Mississippi	Neshoba County	18	0.000231842	2.32876e-05	1.11354e-05	1.55717e-05	3.31729e-05
Mississippi	Newton County	18	0.000412757	9.32139e-05	8.44799e-05	0.00020272	0.00052601
Mississippi	Noxubee County	18	0.000633516	0.000101192	0.000108751	0.000324984	0.000662642
Mississippi	Oktibbeha County	18	0.000541156	9.14128e-05	6.41397e-05	0.000113398	0.000262747
Mississippi	Panola County	18	0.00237215	0.00186153	0.00429703	0.0105058	0.0218817
Mississippi	Pearl River County	13	0.0043774	0.00325036	0.00581378	0.0132678	0.0269013
Mississippi	Perry County	20	0.000855732	0.00014041	0.000109022	0.0001483	0.000313361
Mississippi	Pike County	20	4.73155e-05	6.36683e-07	6.37925e-08	3.62674e-08	5.10121e-08
Mississippi	Pontotoc County	18	0.100694	0.25609	0.348212	0.498002	0.631762
Mississippi	Prentiss County	15	0.00243117	0.00132903	0.00194285	0.00441681	0.00971662
Mississippi	Quitman County	14	0.00121005	0.00111646	0.0034646	0.00172345	0.000106743
Mississippi	Rankin County	19	0.000654589	0.000206604	0.000271786	0.000641031	0.0015461
Mississippi	Scott County	18	0.000264628	2.34996e-05	7.0743e-06	7.50099e-06	1.3394e-05
Mississippi	Sharkey County	14	0.00323851	0.00355148	0.00920287	0.0192827	0.0116611
Mississippi	Simpson County	19	6.22018e-05	1.46655e-06	2.25472e-07	1.47395e-07	2.32628e-07
Mississippi	Smith County	18	0.00038931	7.28126e-05	5.19306e-05	0.000112012	0.000299861
Mississippi	Stone County	10	0.030267	0.0502356	0.105065	0.17173	0.159537
Mississippi	Sunflower County	17	0.000133257	1.2762e-05	1.74338e-05	5.63241e-05	9.10913e-05
Mississippi	Tallahatchie County	18	8.40439e-05	7.05569e-06	9.05137e-06	3.00872e-05	3.34465e-05
Mississippi	Tate County	14	0.0278296	0.0663833	0.1431	0.213051	0.246597
Mississippi	Tippah County	18	0.129226	0.256041	0.135086	0.201455	0.300842
Mississippi	Tishomingo County	18	0.257186	0.469874	0.5818	0.743464	0.852862
Mississippi	Tunica County	18	9.71413e-05	1.04348e-05	1.4947e-05	4.87464e-05	5.67863e-05
Mississippi	Union County	14	0.0134167	0.0249322	0.0604924	0.100639	0.155366
Mississippi	Walthall County	10	0.328028	0.128193	0.0413968	0.0712662	0.114664
Mississippi	Warren County	20	0.000126126	7.6119e-06	2.16245e-06	2.49723e-06	5.82741e-06
Mississippi	Washington County	19	3.93384e-05	4.36745e-07	5.37959e-08	3.34366e-08	7.51049e-08
Mississippi	Wayne County	20	2.06206e-05	1.51176e-07	1.10368e-08	5.47345e-09	8.58151e-09
Mississippi	Webster County	13	0.00937395	0.0105852	0.0115147	0.023616	0.030251
Mississippi	Wilkinson County	20	0.00113848	0.000517603	0.00103509	0.00178984	0.00373126
Mississippi	Winston County	18	0.000186261	1.00511e-05	2.78252e-06	3.46878e-06	9.04849e-06
Mississippi	Yalobusha County	18	0.00276785	0.00204389	0.00291298	0.00730271	0.010757
Mississippi	Yazoo County	19	0.000487022	9.06918e-05	0.0001422	0.000408542	0.000569791
Missouri	Adair County	17	0.00251665	0.00151065	0.00314424	0.0078292	0.0146433
Missouri	Andrew County	17	0.00763504	0.023559	0.0425872	0.0129034	0.000715039
Missouri	Atchison County	17	0.00195213	0.00287998	0.00841691	0.0157592	0.0194645
Missouri	Audrain County	18	0.000419486	0.000122894	0.000196059	0.000534513	0.00132091
Missouri	Barry County	18	0.00056452	0.000374205	0.000919584	0.00243422	0.00461305
Missouri	Barton County	16	0.00768016	0.0244521	0.0327421	0.0265768	0.0200153
Missouri	Bates County	17	0.00146109	0.00323258	0.00765409	0.00536248	0.0031947
Missouri	Benton County	18	0.00248359	0.00604361	0.0150802	0.00839861	0.000974179
Missouri	Bollinger County	16	0.00292773	0.00784768	0.0151641	0.00502153	0.000622951
Missouri	Boone County	19	0.000303259	3.31324e-05	1.93088e-05	3.41576e-05	8.9486e-05
Missouri	Buchanan County	18	0.000565309	0.00012992	0.000169505	0.000475383	0.0010042
Missouri	Butler County	17	0.000162827	6.88545e-06	1.75935e-06	1.86512e-06	4.31383e-06
Missouri	Caldwell County	18	0.000495055	0.000419489	0.00139945	0.00196832	0.000811484
Missouri	Callaway County	19	0.00128321	0.00067808	0.00119186	0.00308086	0.00671727
Missouri	Camden County	17	0.00196827	0.00176929	0.00442477	0.0106268	0.0191377
Missouri	Cape Girardeau County	19	0.000130484	5.8612e-06	1.44097e-06	1.42137e-06	2.7878e-06
Missouri	Carroll County	18	0.000367827	0.000190212	0.00060715	0.00119527	0.000871526
Missouri	Carter County	16	0.00920079	0.0159919	0.0308501	0.01829	0.0120977
Missouri	Cass County	17	0.00161018	0.000956286	0.00172375	0.00424508	0.00920712
Missouri	Cedar County	17	0.00539889	0.0130026	0.0273346	0.00484262	0.000480636
Missouri	Chariton County	19	0.000120905	1.81509e-05	3.86699e-05	0.000114031	0.000101295
Missouri	Christian County	16	0.0120005	0.0241648	0.0575254	0.1085	0.170284
Missouri	Clark County	18	0.00123926	0.00158975	0.00460282	0.00965895	0.00933296
Missouri	Clay County	19	0.000200431	1.46489e-05	6.05054e-06	8.45681e-06	2.26438e-05
Missouri	Clinton County	18	0.00225244	0.00493852	0.0122665	0.0110967	0.00735905
Missouri	Cole County	19	0.000109548	3.81437e-06	9.98849e-07	9.65696e-07	1.86259e-06
Missouri	Cooper County	19	0.000730929	0.000507664	0.00160338	0.00268621	0.00160727
Missouri	Crawford County	19	0.000486524	0.000124862	0.000121652	0.000299476	0.000767974
Missouri	Dade County	17	0.000457428	0.000234162	0.000751331	0.0012093	0.000646075
Missouri	Dallas County	17	0.00676539	0.0158533	0.0395762	0.0328046	0.0229981
Missouri	Daviess County	18	0.000277609	0.000105935	0.000315083	0.000705023	0.000510606
Missouri	DeKalb County	17	0.00489717	0.0150895	0.022403	0.00808764	0.00190067
Missouri	Dent County	16	0.00976992	0.0283389	0.0661851	0.0779749	0.0861771
Missouri	Douglas County	16	0.00423694	0.0125462	0.0205609	0.0132159	0.00771589
Missouri	Dunklin County	17	0.00016545	9.24989e-06	4.74208e-06	1.01598e-05	2.97172e-05
Missouri	Franklin County	19	0.000227853	2.94388e-05	2.51852e-05	5.57014e-05	0.000143612
Missouri	Gasconade County	19	0.00127734	0.000319277	0.000590078	0.00145348	0.00342025
Missouri	Gentry County	17	0.00118715	0.000202176	0.000413091	0.00116067	0.00173701
Missouri	Greene County	18	0.000226947	1.52061e-05	6.06013e-06	8.02123e-06	1.86629e-05
Missouri	Grundy County	17	0.003144	0.0034893	0.0101205	0.0165641	0.0144797
Missouri	Harrison County	17	0.00156995	0.000711956	0.00189327	0.00468047	0.00431607
Missouri	Henry County	17	0.00467329	0.0118788	0.0248902	0.0161921	0.00804903
Missouri	Hickory County	17	0.00647414	0.018908	0.0302241	0.0046693	0.000383412
Missouri	Holt County	17	0.00052111	0.000215713	0.000477873	0.00133197	0.00212221
Missouri	Howard County	19	5.19998e-05	1.02396e-06	4.04365e-07	8.9136e-07	2.79886e-06
Missouri	Howell County	16	0.00187673	0.00171799	0.00416119	0.00998026	0.0205768
Missouri	Iron County	16	0.00748382	0.0199917	0.0456215	0.0813934	0.131403
Missouri	Jackson County	19	2.6464e-05	1.53564e-07	6.61733e-09	1.90196e-09	2.6425e-09
Missouri	Jasper County	17	0.000721747	0.000313558	0.000618724	0.00168133	0.00371462
Missouri	Jefferson County	19	0.000144261	1.1718e-05	8.10419e-06	1.79808e-05	5.09427e-05
Missouri	Johnson County	18	0.000988745	0.000722487	0.00184249	0.00475409	0.00928137
Missouri	Knox County	17	0.000766975	0.000173373	0.000268113	0.000733545	0.00152332
Missouri	Laclede County	17	0.0012143	0.000593015	0.000886048	0.00202896	0.0045117
Missouri	Lafayette County	19	0.000648596	0.000380432	0.000871247	0.00234805	0.00462009
Missouri	Lawrence County	17	0.00290033	0.00409889	0.0114378	0.0204945	0.0302404
Missouri	Lewis County	18	0.00104294	0.0019512	0.0059109	0.00976925	0.00593499
Missouri	Lincoln County	19	0.00465591	0.00606669	0.0152908	0.0334264	0.0557723
Missouri	Linn County	18	0.000343269	0.000154599	0.000449623	0.00105988	0.000769465
Missouri	Livingston County	18	0.000807091	0.00118341	0.00355418	0.00476748	0.00422577
Missouri	Macon County	18	0.000280408	0.000164759	0.000527049	0.00102315	0.000382779
Missouri	Madison County	19	0.000793836	0.000332015	0.000279369	0.000643271	0.00155241
Missouri	Maries County	16	0.00623276	0.0173685	0.0244586	0.00457389	0.000482847
Missouri	Marion County	19	0.000407385	6.93058e-05	9.06435e-05	0.00021543	0.000537477
Missouri	McDonald County	17	0.00157392	0.00132388	0.00325539	0.00808947	0.0167816
Missouri	Mercer County	17	0.000523154	7.87287e-05	0.00011445	0.000312432	0.000697417
Missouri	Miller County	18	0.000585261	0.000206892	0.000337477	0.000942311	0.00217033
Missouri	Mississippi County	17	0.0004155	7.86997e-05	0.000104767	0.000266394	0.000679359
Missouri	Moniteau County	17	0.0150218	0.0372869	0.0525063	0.0135803	0.0017712
Missouri	Monroe County	18	9.27055e-05	7.45378e-06	8.30169e-06	2.62538e-05	5.46768e-05
Missouri	Montgomery County	19	0.000315614	0.000111958	0.000359778	0.000700734	0.000184746
Missouri	Morgan County	18	0.00176901	0.00244586	0.00680422	0.0130472	0.0190902
Missouri	New Madrid County	19	3.72431e-05	9.41382e-07	3.3768e-07	6.65553e-07	2.13012e-06
Missouri	Newton County	18	0.000440753	9.887e-05	0.000102337	0.000226369	0.000550682
Missouri	Nodaway County	17	0.00347111	0.00978518	0.0175546	0.0182891	0.0163841
Missouri	Oregon County	17	0.000777439	0.000511337	0.00155925	0.00272896	0.00179869
Missouri	Osage County	17	0.00481972	0.0122885	0.0300793	0.0197942	0.00444024
Missouri	Ozark County	17	0.00090299	0.00124365	0.00370651	0.00262147	0.000819867
Missouri	Pemiscot County	16	0.000195052	3.43288e-05	6.96582e-05	0.000201149	0.000153364
Missouri	Perry County	19	0.000462258	7.43274e-05	6.20261e-05	0.000115115	0.000287667
Missouri	Pettis County	18	0.000447574	0.00013427	0.000241183	0.000659823	0.00162007
Missouri	Phelps County	16	0.000831317	0.000129704	7.67306e-05	0.000131427	0.000329441
Missouri	Pike County	19	0.000758735	0.00057293	0.00187407	0.00187479	0.000349809
Missouri	Platte County	18	0.000955333	0.000365684	0.000579249	0.00151002	0.00346757
Missouri	Polk County	18	0.00146507	0.00230293	0.0068856	0.00785894	0.00433958
Missouri	Pulaski County	18	0.000444014	7.07896e-05	3.91579e-05	4.65458e-05	0.00011294
Missouri	Putnam County	17	0.00147232	0.000432348	0.000756737	0.00205772	0.00291967
Missouri	Ralls County	19	0.000559303	0.000238825	0.000753126	0.0011696	0.000364197
Missouri	Randolph County	19	0.000311455	4.97717e-05	5.60988e-05	0.000161155	0.000369054
Missouri	Ray County	19	0.000998972	0.00086609	0.00260574	0.00447053	0.00332311
Missouri	Reynolds County	17	0.00134842	0.0010978	0.00331876	0.00514329	0.00172985
Missouri	Ripley County	18	0.000317486	9.047e-05	0.000142699	0.000417445	0.000835746
Missouri	Saline County	19	0.000221761	6.64993e-05	0.000165367	0.000459034	0.00057033
Missouri	Schuyler County	17	0.000436758	0.000109661	0.000209494	0.000608819	0.00115231
Missouri	Scotland County	17	0.00057217	8.72182e-05	0.000116906	0.000320409	0.000658621
Missouri	Scott County	19	3.90999e-05	2.95142e-07	1.84686e-08	7.66611e-09	1.05823e-08
Missouri	Shannon County	17	0.000760871	0.000442899	0.00135079	0.00182801	0.000730148
Missouri	Shelby County	18	0.000252718	9.134e-05	0.000264699	0.000583886	0.000380069
Missouri	St. Charles County	19	0.000735343	0.000274777	0.000460342	0.00117021	0.00279518
Missouri	St. Clair County	17	0.00119643	0.000798213	0.0025413	0.00303974	0.000985461
Missouri	St. Francois County	19	0.000187165	1.11579e-05	4.03871e-06	4.53134e-06	8.58857e-06
Missouri	St. Louis city	14	0.0015025	0.00118776	0.00361632	0.00410621	0.000711855
Missouri	St. Louis County	19	5.80881e-05	1.58845e-06	4.31404e-07	5.67618e-07	1.57305e-06
Missouri	Ste. Genevieve County	19	0.000318555	6.87451e-05	8.04971e-05	0.000175092	0.00043285
Missouri	Stoddard County	18	0.000140493	8.44043e-06	3.5719e-06	6.12387e-06	1.76197e-05
Missouri	Stone County	16	0.00317279	0.00471538	0.0125791	0.026161	0.0458827
Missouri	Sullivan County	17	0.000535229	0.000115927	0.00025112	0.000706362	0.000767499
Missouri	Taney County	18	0.00252822	0.0022936	0.00443336	0.0104742	0.0218226
Missouri	Texas County	17	0.00264809	0.00263465	0.00694875	0.0134012	0.0200842
Missouri	Vernon County	16	0.00891509	0.0289617	0.0352482	0.0345198	0.0385011
Missouri	Warren County	18	0.00417355	0.00465281	0.0116918	0.0253891	0.0440785
Missouri	Washington County	19	0.000559463	0.000195917	0.000287108	0.000643015	0.00139785
Missouri	Wayne County	19	0.00021455	7.27654e-05	0.000170803	0.000483512	0.000498381
Missouri	Webster County	16	0.0065041	0.011054	0.0283347	0.0542687	0.0874534
Missouri	Worth County	15	0.000396308	3.4754e-05	3.22408e-05	7.41722e-05	0.000196982
Missouri	Wright County	17	0.000765327	0.00048086	0.00143909	0.00307731	0.0040838
Montana	Beaverhead County	13	0.0103165	0.0136133	0.0274423	0.0499051	0.0908743
Montana	Big Horn County	10	0.0552708	0.131482	0.237523	0.375266	0.492312
Montana	Blaine County	10	0.0107443	0.00681413	0.0186094	0.0327161	0.0107206
Montana	Broadwater County	12	0.166068	0.371926	0.574615	0.529229	0.58381
Montana	Carbon County	12	0.0301065	0.0758234	0.158313	0.133807	0.0534097
Montana	Carter County	10	0.00736765	0.00866754	0.0206753	0.0409581	0.0339012
Montana	Cascade County	13	0.00234142	0.000673509	0.000773105	0.00168033	0.00379973
Montana	Chouteau County	13	0.048934	0.143774	0.270694	0.407635	0.540868
Montana	Custer County	13	0.259009	0.296088	0.47889	0.583128	0.675012
Montana	Daniels County	9	0.0312981	0.0468673	0.1014	0.152146	0.10752
Montana	Dawson County	13	0.246314	0.456908	0.660993	0.80963	0.846983
Montana	Deer Lodge County	13	0.0261943	0.0640387	0.138824	0.130305	0.111258
Montana	Fallon County	10	0.030493	0.09361	0.180963	0.299884	0.426292
Montana	Fergus County	13	0.127546	0.155965	0.0803245	0.144031	0.225282
Montana	Flathead County	12	0.00877835	0.00737469	0.0124781	0.0279802	0.0475293
Montana	Gallatin County	13	0.00797482	0.00721336	0.0124672	0.0271621	0.0505264
Montana	Garfield County	10	0.0382055	0.0930427	0.190035	0.301959	0.364495
Montana	Glacier County	10	0.0271705	0.0645504	0.139386	0.231503	0.337872
Montana	Golden Valley County	9	0.0971636	0.176609	0.324325	0.370245	0.345124
Montana	Granite County	12	0.979382	0.0479142	0.101965	0.160808	0.166791
Montana	Hill County	10	0.0269136	0.0535646	0.108788	0.0502385	0.0285089
Montana	Jefferson County	13	0.00609896	0.00772776	0.0193449	0.0331237	0.028695
Montana	Judith Basin County	9	0.150487	0.261837	0.435644	0.560066	0.557494
Montana	Lake County	9	0.0312739	0.0569142	0.123138	0.161193	0.105098
Montana	Lewis and Clark County	13	0.0027057	0.00126734	0.00188791	0.0047765	0.00895914
Montana	Liberty County	10	0.767909	0.743165	0.368722	0.496669	0.515311
Montana	Lincoln County	11	0.00731027	0.00419666	0.00712636	0.0167929	0.0143199
Montana	Madison County	13	0.304803	0.555006	0.439094	0.411755	0.0887301
Montana	McCone County	10	0.0124997	0.0207014	0.0474042	0.0930208	0.108948
Montana	Meagher County	13	0.52819	0.122609	0.237472	0.366996	0.507154
Montana	Mineral County	10	0.0189196	0.0176718	0.0404771	0.0710564	0.0579394
Montana	Missoula County	13	0.00232919	0.000940658	0.00111687	0.00272482	0.00564527
Montana	Musselshell County	10	0.193505	0.371274	0.570363	0.707417	0.611768
Montana	Park County	13	0.0109992	0.0232461	0.0504773	0.0917065	0.154035
Montana	Petroleum County	9	0.21896	0.32791	0.517343	0.619393	0.597141
Montana	Phillips County	10	0.01874	0.021953	0.0521493	0.0982641	0.105135
Montana	Pondera County	10	0.532876	0.798103	0.855796	0.319564	0.359932
Montana	Powder River County	10	0.0182994	0.0453114	0.102748	0.185439	0.283926
Montana	Powell County	11	0.759207	0.61847	0.793147	0.740673	0.655844
Montana	Prairie County	10	0.0217623	0.0449228	0.0908919	0.162535	0.179223
Montana	Ravalli County	12	0.00934588	0.0120377	0.0261833	0.0531174	0.0816221
Montana	Richland County	10	0.630995	0.756879	0.877358	0.953334	0.952212
Montana	Roosevelt County	10	0.378971	0.357496	0.259585	0.343346	0.395701
Montana	Rosebud County	11	0.0205665	0.0574385	0.10784	0.0503473	0.0262213
Montana	Sanders County	11	0.0211047	0.0312693	0.0641532	0.122837	0.194974
Montana	Sheridan County	10	0.062439	0.118164	0.227135	0.360395	0.438457
Montana	Silver Bow County	13	0.0256047	0.0521068	0.114081	0.152821	0.123676
Montana	Stillwater County	10	0.0518483	0.145176	0.186407	0.113015	0.0651069
Montana	Sweet Grass County	12	0.0760874	0.206938	0.361027	0.35128	0.174962
Montana	Teton County	12	0.0850907	0.219951	0.381669	0.527725	0.655206
Montana	Toole County	10	0.419325	0.70758	0.735595	0.137675	0.155334
Montana	Treasure County	10	0.0210895	0.0219023	0.0441751	0.0867584	0.0670151
Montana	Valley County	12	0.652464	0.555769	0.758955	0.457634	0.53068
Montana	Wheatland County	10	0.11984	0.199707	0.327259	0.483894	0.476339
Montana	Wibaux County	10	0.0161113	0.0259639	0.0585681	0.109357	0.123783
Montana	Yellowstone County	13	0.00199821	0.000624364	0.000659173	0.00148997	0.00343352
Montana	Yellowstone National Park	7	0.655043	0.86695	0.957671	0.940893	0.946153
Nebraska	Adams County	15	0.0226465	0.0406854	0.041231	0.0601765	0.106023
Nebraska	Antelope County	14	0.0132112	0.0142124	0.0365471	0.0457049	0.0209187
Nebraska	Arthur County	11	0.298419	0.581245	0.753565	0.826879	0.822529
Nebraska	Banner County	13	0.318174	0.260526	0.356373	0.421532	0.558498
Nebraska	Blaine County	13	0.0214761	0.0276631	0.059622	0.105466	0.114579
Nebraska	Boone County	14	0.00430614	0.00475396	0.0129294	0.0195776	0.00896328
Nebraska	Box Butte County	13	0.00576869	0.00565639	0.0136765	0.027411	0.0516649
Nebraska	Boyd County	13	0.0366059	0.0736077	0.155464	0.243019	0.272734
Nebraska	Brown County	13	0.0194414	0.0396948	0.0881947	0.142702	0.11875
Nebraska	Buffalo County	15	0.00631314	0.00768651	0.0113895	0.0224747	0.0439527
Nebraska	Burt County	15	0.0115458	0.0269931	0.0647671	0.106133	0.0926875
Nebraska	Butler County	15	0.0330413	0.0935212	0.189455	0.265669	0.255172
Nebraska	Cass County	15	0.131329	0.270768	0.390685	0.470544	0.559572
Nebraska	Cedar County	15	0.00243065	0.00395901	0.0110551	0.0129193	0.00743588
Nebraska	Chase County	14	0.878759	0.505907	0.692809	0.754491	0.698173
Nebraska	Cherry County	13	0.00516155	0.0113104	0.0294141	0.0460396	0.0385082
Nebraska	Cheyenne County	15	0.00351134	0.00295144	0.00260547	0.00506511	0.00931527
Nebraska	Clay County	15	0.0363641	0.0849895	0.176124	0.258407	0.260375
Nebraska	Colfax County	15	0.0928514	0.243545	0.369926	0.397236	0.384053
Nebraska	Cuming County	15	0.0186409	0.0613597	0.120023	0.18476	0.200919
Nebraska	Custer County	14	0.0777755	0.069551	0.148872	0.19885	0.12556
Nebraska	Dakota County	15	0.00100566	0.000252109	0.000207274	0.000403073	0.000983243
Nebraska	Dawes County	13	0.22084	0.313984	0.172397	0.277144	0.400132
Nebraska	Dawson County	15	0.00329465	0.00270468	0.00423056	0.00940819	0.0195059
Nebraska	Deuel County	13	0.0265191	0.0785144	0.160776	0.187945	0.108329
Nebraska	Dixon County	15	0.00493017	0.0101628	0.0261234	0.0287643	0.012425
Nebraska	Dodge County	15	0.00284274	0.0017402	0.00206282	0.00355232	0.00763376
Nebraska	Douglas County	15	0.00122995	0.00032747	0.000201309	0.000302744	0.000732387
Nebraska	Dundy County	14	0.149207	0.0967278	0.197063	0.21661	0.0792177
Nebraska	Fillmore County	15	0.03767	0.0965284	0.195526	0.302164	0.339536
Nebraska	Franklin County	15	0.00756463	0.00876742	0.0227218	0.037383	0.0260737
Nebraska	Frontier County	14	0.0330727	0.0368092	0.0706428	0.130193	0.134925
Nebraska	Furnas County	14	0.00150641	0.000634018	0.00109284	0.00291467	0.00379263
Nebraska	Gage County	15	0.137812	0.258388	0.428686	0.56817	0.650915
Nebraska	Garden County	11	0.00307161	0.00246502	0.00652845	0.0130134	0.00888427
Nebraska	Garfield County	13	0.0135294	0.0383874	0.0883936	0.109542	0.0508097
Nebraska	Gosper County	14	0.00645605	0.00489903	0.00951658	0.0218529	0.0266666
Nebraska	Grant County	13	0.0128713	0.0345738	0.0574477	0.0539946	0.0484824
Nebraska	Greeley County	14	0.00393974	0.00329184	0.00955224	0.0134096	0.00666808
Nebraska	Hall County	15	0.00125906	0.0002799	0.000189986	0.000332591	0.000818427
Nebraska	Hamilton County	15	0.112284	0.273319	0.402315	0.38001	0.273011
Nebraska	Harlan County	14	0.000575612	7.43289e-05	8.5328e-05	0.000245743	0.000445839
Nebraska	Hayes County	14	0.181737	0.130145	0.196483	0.321056	0.289506
Nebraska	Hitchcock County	14	0.164072	0.140445	0.263948	0.369295	0.156748
Nebraska	Holt County	14	0.317622	0.367204	0.556587	0.519968	0.458541
Nebraska	Hooker County	13	0.0274839	0.0870179	0.106255	0.129922	0.0987093
Nebraska	Howard County	14	0.0186888	0.02501	0.0599328	0.0893142	0.0724953
Nebraska	Jefferson County	15	0.00955352	0.0198644	0.0485759	0.0762577	0.0609765
Nebraska	Johnson County	15	0.00330007	0.00411014	0.0103041	0.0235774	0.0370758
Nebraska	Kearney County	15	0.0755252	0.171974	0.175588	0.178225	0.185398
Nebraska	Keith County	14	0.0021133	0.000419402	0.000559804	0.00144459	0.00319973
Nebraska	Keya Paha County	13	0.00206497	0.000330575	0.000305971	0.000765963	0.00169825
Nebraska	Kimball County	13	0.01766	0.0472214	0.106568	0.190654	0.231776
Nebraska	Knox County	14	0.00715901	0.0160463	0.0368844	0.0358321	0.0166579
Nebraska	Lancaster County	15	0.00168476	0.000566615	0.000464588	0.000814825	0.00190346
Nebraska	Lincoln County	15	0.00113826	0.000268972	0.000196899	0.000435174	0.00109623
Nebraska	Logan County	13	0.00662871	0.00617241	0.0170305	0.0327609	0.0355524
Nebraska	Loup County	13	0.00354539	0.000639418	0.000907128	0.00244186	0.00362025
Nebraska	Madison County	15	0.00193173	0.00115736	0.00175546	0.00392876	0.00875701
Nebraska	McPherson County	13	0.0984294	0.253151	0.431262	0.527745	0.565738
Nebraska	Merrick County	15	0.0627543	0.168634	0.301511	0.322765	0.276088
Nebraska	Morrill County	11	0.0478011	0.107093	0.202391	0.227973	0.167808
Nebraska	Nance County	14	0.0175095	0.0352126	0.0823613	0.118512	0.0785958
Nebraska	Nemaha County	15	0.00196834	0.00160201	0.00366267	0.0086704	0.0153794
Nebraska	Nuckolls County	15	0.00795394	0.0196242	0.0489425	0.0727008	0.0509938
Nebraska	Otoe County	15	0.0369593	0.113435	0.220748	0.34468	0.437404
Nebraska	Pawnee County	15	0.000638138	0.000229605	0.000401025	0.00108553	0.00203423
Nebraska	Perkins County	13	0.0615802	0.172517	0.109599	0.0990824	0.0976546
Nebraska	Phelps County	14	0.954326	0.779932	0.790676	0.85914	0.933204
Nebraska	Pierce County	15	0.00314688	0.00635697	0.0170019	0.0227011	0.0190597
Nebraska	Platte County	15	0.00407624	0.00287106	0.00422363	0.00853255	0.0177829
Nebraska	Polk County	15	0.0472221	0.122732	0.240798	0.338066	0.28654
Nebraska	Red Willow County	14	0.111335	0.14033	0.257101	0.396799	0.37059
Nebraska	Richardson County	15	0.00185816	0.000856964	0.00171521	0.00438265	0.00589206
Nebraska	Rock County	13	0.00509128	0.00243844	0.00388692	0.00952824	0.0135258
Nebraska	Saline County	15	0.240515	0.447029	0.605277	0.660546	0.682844
Nebraska	Sarpy County	15	0.00156806	0.000459149	0.000564008	0.00137703	0.00310892
Nebraska	Saunders County	15	0.252795	0.447959	0.47756	0.468028	0.456363
Nebraska	Scotts Bluff County	13	0.00179809	0.00115805	0.00282238	0.00705593	0.012574
Nebraska	Seward County	15	0.196093	0.405351	0.567478	0.634743	0.662241
Nebraska	Sheridan County	13	0.0178115	0.0416396	0.0944371	0.132881	0.0637718
Nebraska	Sherman County	14	0.00772411	0.00516189	0.0135612	0.0232401	0.0120821
Nebraska	Sioux County	14	0.0215094	0.0152482	0.0365336	0.0497951	0.0287423
Nebraska	Stanton County	15	0.00779679	0.0232533	0.0445185	0.0439046	0.037406
Nebraska	Thayer County	14	0.00381025	0.00213411	0.00415209	0.0101653	0.0136077
Nebraska	Thomas County	13	0.0120488	0.0363424	0.0577525	0.058339	0.0387323
Nebraska	Thurston County	13	0.0406865	0.117162	0.152117	0.0566041	0.0213033
Nebraska	Valley County	14	0.0234985	0.0252257	0.0612376	0.0816343	0.0512521
Nebraska	Washington County	15	0.0124894	0.023216	0.0536566	0.10453	0.17171
Nebraska	Wayne County	15	0.00621888	0.0178578	0.0440591	0.0840608	0.135457
Nebraska	Webster County	15	0.012659	0.0224971	0.0536427	0.0911203	0.100855
Nebraska	Wheeler County	14	0.00879982	0.00461018	0.0128834	0.0172148	0.0103519
Nebraska	York County	15	0.162005	0.364659	0.436427	0.40462	0.427413
Nevada	Carson City	5	0.270249	0.513968	0.234209	0.0638062	NA
Nevada	Churchill County	15	0.00087559	0.000299998	0.000402181	0.000943445	0.0022837
Nevada	Clark County	11	0.0206779	0.0374918	0.082418	0.148013	0.183354
Nevada	Douglas County	15	0.00192663	0.00150066	0.00345655	0.00853152	0.0164061
Nevada	Elko County	15	0.00224644	0.00226278	0.00579544	0.0136791	0.0278801
Nevada	Esmeralda County	15	0.471882	0.761957	0.730004	0.808066	0.856479
Nevada	Eureka County	14	0.144846	0.299741	0.477204	0.64047	0.755769
Nevada	Humboldt County	15	0.00209189	0.00164878	0.00385268	0.00949134	0.0197108
Nevada	Lander County	15	0.00110751	0.000607656	0.00179088	0.00420679	0.00599938
Nevada	Lincoln County	15	0.161933	0.343714	0.534898	0.6903	0.789616
Nevada	Lyon County	15	0.011286	0.0167239	0.0356147	0.072708	0.124241
Nevada	Mineral County	10	0.0126129	0.0266246	0.0451267	0.0321817	0.0125464
Nevada	Nye County	15	0.00972603	0.0196753	0.0481965	0.0929901	0.149412
Nevada	Ormsby County	10	0.404211	0.685084	0.615248	0.407031	0.428611
Nevada	Pershing County	10	0.020974	0.0585818	0.12307	0.18977	0.262234
Nevada	Storey County	15	0.00210998	0.00394855	0.01077	0.0238231	0.0365587
Nevada	Washoe County	15	0.00176562	0.000752235	0.00113577	0.00277168	0.00625812
Nevada	White Pine County	15	0.00160383	0.00169503	0.00518497	0.00718403	0.00657922
New Hampshire	Belknap County	17	0.000393978	6.62199e-05	6.8201e-05	0.000162917	0.0004193
New Hampshire	Carroll County	17	0.00101074	0.000705642	0.00183176	0.00457027	0.00838076
New Hampshire	Cheshire County	23	4.87423e-05	2.18974e-06	1.14565e-06	1.83521e-06	5.02932e-06
New Hampshire	Coos County	21	1.2155e-05	4.37287e-08	1.42363e-09	3.38867e-10	3.64347e-10
New Hampshire	Grafton County	23	0.000137877	1.66139e-05	1.56922e-05	3.52235e-05	9.00266e-05
New Hampshire	Hillsborough County	23	2.14919e-05	4.14956e-07	8.63955e-08	6.94597e-08	1.15564e-07
New Hampshire	Merrimack County	19	0.00021127	2.82366e-05	2.5983e-05	5.35154e-05	0.000136503
New Hampshire	Rockingham County	23	3.50556e-05	1.82037e-06	1.33879e-06	3.04921e-06	8.99851e-06
New Hampshire	Strafford County	23	0.000102352	1.27686e-05	1.61666e-05	4.0799e-05	0.000109424
New Hampshire	Sullivan County	19	9.40351e-05	2.76296e-06	7.00609e-07	8.13491e-07	1.83262e-06
New Jersey	Atlantic County	18	0.000115942	3.81818e-06	7.98419e-07	6.34877e-07	1.20347e-06
New Jersey	Bergen County	23	4.20632e-06	6.81006e-09	9.48112e-11	1.17595e-11	1.07352e-11
New Jersey	Burlington County	23	1.24261e-05	1.14956e-07	1.47026e-08	1.2472e-08	3.06602e-08
New Jersey	Camden County	17	9.47511e-05	2.16278e-06	3.86756e-07	3.45045e-07	8.42549e-07
New Jersey	Cape May County	23	8.72468e-06	7.05244e-08	9.11485e-09	7.13722e-09	1.25861e-08
New Jersey	Cumberland County	23	7.68171e-06	2.20165e-08	5.39457e-10	9.3049e-11	6.91822e-11
New Jersey	Essex County	23	1.87803e-06	8.02481e-10	2.90734e-12	1.06359e-13	3.40838e-14
New Jersey	Gloucester County	23	2.0642e-05	2.45263e-07	3.02229e-08	1.95928e-08	3.57532e-08
New Jersey	Hudson County	18	7.8076e-05	2.57491e-06	8.48581e-07	1.29071e-06	3.8634e-06
New Jersey	Hunterdon County	23	3.65833e-05	1.9478e-06	1.29213e-06	2.66423e-06	7.5838e-06
New Jersey	Mercer County	18	7.40376e-05	1.37775e-06	1.6731e-07	9.70273e-08	1.83762e-07
New Jersey	Middlesex County	23	1.24165e-05	8.90677e-08	5.92484e-09	2.22799e-09	3.50031e-09
New Jersey	Monmouth County	23	9.72636e-06	6.56976e-08	5.24913e-09	2.84936e-09	5.45137e-09
New Jersey	Morris County	23	1.05223e-05	7.45598e-08	5.54789e-09	3.07681e-09	6.46597e-09
New Jersey	Ocean County	17	0.000373332	6.17202e-05	7.11843e-05	0.000189171	0.00049111
New Jersey	Passaic County	18	6.08094e-05	9.48606e-07	9.86371e-08	5.4324e-08	1.06784e-07
New Jersey	Salem County	23	4.98876e-06	7.93524e-09	1.29878e-10	1.77843e-11	1.25652e-11
New Jersey	Somerset County	23	2.3945e-05	4.64213e-07	6.61502e-08	3.94713e-08	7.54883e-08
New Jersey	Sussex County	23	2.4381e-05	8.50356e-07	4.74337e-07	1.11548e-06	3.433e-06
New Jersey	Union County	16	0.000150454	4.849e-06	9.92991e-07	1.03243e-06	2.90514e-06
New Jersey	Warren County	19	0.000116793	6.06381e-06	2.20519e-06	2.762e-06	6.10807e-06
New Mexico	Bernalillo County	10	0.00868758	0.00753369	0.0171775	0.033672	0.0304223
New Mexico	Catron County	9	0.23417	0.450141	0.220878	0.154764	0.145937
New Mexico	Chaves County	10	0.023855	0.0395946	0.0906008	0.149564	0.232754
New Mexico	Colfax County	10	0.0183584	0.0217072	0.0535086	0.062742	0.0305804
New Mexico	Curry County	10	0.00806135	0.00685723	0.015822	0.0297455	0.0192918
New Mexico	De Baca County	10	0.0204826	0.0212561	0.0518108	0.0766136	0.0308283
New Mexico	Doña Ana County	10	0.0131555	0.0167801	0.0397957	0.0728844	0.0771161
New Mexico	Eddy County	10	0.0216295	0.0420767	0.0959644	0.150366	0.224893
New Mexico	Grant County	10	0.00868399	0.0136486	0.0343185	0.0405421	0.0200773
New Mexico	Guadalupe County	10	0.0152737	0.00930632	0.0244992	0.0319784	0.0138758
New Mexico	Harding County	9	0.0147103	0.0308207	0.0726463	0.0975936	0.0655058
New Mexico	Hidalgo County	10	0.245692	0.469892	0.558922	0.714015	0.831947
New Mexico	Lea County	10	0.0131115	0.0166972	0.0407426	0.0635416	0.0734036
New Mexico	Lincoln County	10	0.0223691	0.0525586	0.116972	0.161633	0.164492
New Mexico	Los Alamos County	7	0.0752792	0.189665	0.234481	0.13038	0.0535694
New Mexico	Luna County	10	0.00858775	0.0140218	0.0352804	0.0545364	0.0362386
New Mexico	McKinley County	10	0.00712282	0.00648077	0.0149295	0.0289309	0.0234073
New Mexico	Mora County	10	0.0210688	0.0169444	0.0408314	0.0562843	0.0314904
New Mexico	Otero County	10	0.00688292	0.00658993	0.0154695	0.0299398	0.0243272
New Mexico	Quay County	10	0.0666821	0.185425	0.269171	0.34497	0.238484
New Mexico	Rio Arriba County	10	0.0127866	0.0270537	0.0649358	0.114028	0.147357
New Mexico	Roosevelt County	10	0.0948143	0.230458	0.39324	0.557041	0.691053
New Mexico	San Juan County	10	0.010739	0.00958238	0.0213256	0.0389018	0.0379671
New Mexico	San Miguel County	10	0.0913795	0.117913	0.038417	0.0504951	0.0748893
New Mexico	Sandoval County	10	0.0308555	0.0550766	0.121813	0.180391	0.190678
New Mexico	Santa Fe County	10	0.0108051	0.0148281	0.0354598	0.0664932	0.0719494
New Mexico	Sierra County	10	0.0157968	0.0373034	0.0858811	0.151047	0.198236
New Mexico	Socorro County	10	0.0283795	0.0556331	0.107412	0.0974689	0.0497814
New Mexico	Taos County	10	0.0289902	0.0724339	0.154122	0.246335	0.298727
New Mexico	Torrance County	10	0.0335253	0.104415	0.0918873	0.0506845	0.0540278
New Mexico	Union County	10	0.0536222	0.0836837	0.168916	0.262655	0.253985
New Mexico	Valencia County	10	0.0281816	0.0311409	0.0547524	0.096583	0.0952529
New Mexico Territory	Bernalillo County	7	0.0410938	0.104039	0.100042	0.0321856	0.0109061
New Mexico Territory	Colfax County	5	0.309145	0.57716	0.290906	0.0659315	NA
New Mexico Territory	Dona Ana County	6	0.149495	0.349014	0.335796	0.0904122	0.0336854
New Mexico Territory	Grant County	5	0.194259	0.381703	0.151014	0.0451527	NA
New Mexico Territory	Lincoln County	5	0.800314	0.96755	0.751258	0.316641	NA
New Mexico Territory	Mora County	6	0.339003	0.627759	0.714971	0.554596	0.0428115
New Mexico Territory	Rio Arriba County	7	0.129535	0.310238	0.409761	0.182231	0.106792
New Mexico Territory	San Miguel County	7	0.114502	0.240429	0.304583	0.123356	0.0810967
New Mexico Territory	Santa Fe County	7	0.0339087	0.0855019	0.123937	0.0401957	0.00763488
New Mexico Territory	Socorro County	6	0.123744	0.304141	0.304084	0.095301	0.023352
New Mexico Territory	Taos County	7	0.582616	0.514029	0.464857	0.568461	0.54932
New Mexico Territory	Valencia County	7	0.519451	0.241399	0.281923	0.399771	0.532995
New York	Albany County	23	3.09257e-06	3.66814e-09	4.71941e-11	5.07039e-12	3.04057e-12
New York	Allegany County	21	0.00130087	0.00195064	0.00540966	0.0127406	0.0259606
New York	Bronx County	10	0.578283	0.735148	0.645527	0.668574	0.644749
New York	Broome County	21	7.52854e-06	1.30586e-08	2.10123e-10	2.86274e-11	2.33675e-11
New York	Cattaraugus County	20	0.000114286	5.14137e-06	1.28265e-06	9.49948e-07	1.48548e-06
New York	Cayuga County	22	0.000140326	1.03855e-05	4.93112e-06	5.52064e-06	1.06721e-05
New York	Chautauqua County	20	3.89885e-05	3.44415e-07	1.68355e-08	4.53858e-09	4.42554e-09
New York	Chemung County	18	6.40657e-05	8.35641e-07	1.01917e-07	7.11861e-08	1.49582e-07
New York	Chenango County	22	0.000302133	0.000173232	0.000445132	0.00124542	0.00256138
New York	Clinton County	23	1.51798e-05	1.01583e-07	1.27706e-08	1.23897e-08	2.85289e-08
New York	Columbia County	23	9.81087e-05	5.42135e-06	7.23674e-06	2.29503e-05	5.85061e-05
New York	Cortland County	21	8.82822e-05	3.21988e-06	5.75666e-07	4.08064e-07	6.79251e-07
New York	Delaware County	22	0.000536166	0.000157148	0.000216749	0.000484367	0.00120555
New York	Dutchess County	23	1.15719e-05	7.6491e-08	5.41619e-09	2.74468e-09	4.8408e-09
New York	Erie County	19	2.2814e-05	1.27385e-07	5.67477e-09	1.79393e-09	2.79048e-09
New York	Essex County	21	0.000411541	0.000133899	0.000162603	0.00036251	0.000730772
New York	Franklin County	21	5.50967e-05	2.40203e-06	7.63734e-07	8.3184e-07	1.54116e-06
New York	Fulton County	18	0.000117816	4.91929e-06	1.42292e-06	1.78032e-06	4.49312e-06
New York	Genesee County	21	0.0502763	0.0330365	0.0736192	0.074235	0.120545
New York	Greene County	22	0.00039448	0.000178078	0.0004764	0.00130318	0.00241808
New York	Hamilton County	20	9.04825e-05	9.79991e-06	9.61064e-06	2.47332e-05	7.02657e-05
New York	Herkimer County	22	3.28046e-05	5.2039e-07	4.17821e-08	1.01113e-08	6.68654e-09
New York	Jefferson County	21	0.000460959	0.000118561	0.000147992	0.000226256	0.000352166
New York	Kings County	23	2.27494e-06	1.33135e-09	6.46883e-12	2.49467e-13	7.61613e-14
New York	Lewis County	21	0.000352981	0.000217903	0.000643792	0.0011626	0.000722563
New York	Livingston County	19	0.000275012	3.92669e-05	3.44067e-05	7.79701e-05	0.000211597
New York	Madison County	21	0.000120956	8.99899e-06	5.91343e-06	1.28639e-05	3.74388e-05
New York	Monroe County	19	3.39343e-05	2.98885e-07	1.91396e-08	7.27978e-09	1.17602e-08
New York	Montgomery County	23	3.09181e-05	5.75478e-07	9.66711e-08	5.30659e-08	5.57601e-08
New York	Nassau County	12	0.00152896	0.000523002	0.000857561	0.00231214	0.00274554
New York	New York County	23	5.634e-06	2.22043e-08	9.50348e-10	2.9614e-10	4.50937e-10
New York	Niagara County	21	9.51496e-06	2.21752e-08	4.54681e-10	7.16733e-11	6.14127e-11
New York	Oneida County	22	8.57278e-06	2.5662e-08	6.77854e-10	1.05011e-10	7.5617e-11
New York	Onondaga County	22	7.13103e-06	1.42535e-08	2.46441e-10	2.98334e-11	2.05789e-11
New York	Ontario County	23	0.00185777	0.0018828	0.00387403	0.00451187	0.00778547
New York	Orange County	23	2.33448e-05	3.5797e-07	5.6475e-08	3.75711e-08	5.81908e-08
New York	Orleans County	19	0.000916412	0.0003408	0.000441477	0.000974599	0.00234583
New York	Oswego County	20	0.000258706	6.32791e-05	0.000110378	0.000309864	0.000792972
New York	Otsego County	22	0.00662077	0.00738594	0.0177177	0.038047	0.0708856
New York	Putnam County	20	7.02452e-05	4.02291e-06	2.48717e-06	6.11074e-06	1.82707e-05
New York	Queens County	23	4.38351e-06	7.71182e-09	1.06916e-10	1.09848e-11	7.35134e-12
New York	Rensselaer County	22	1.59179e-05	1.09801e-07	9.6138e-09	5.26864e-09	9.22178e-09
New York	Richmond County	23	1.19816e-05	8.56217e-08	5.05738e-09	1.8042e-09	2.0685e-09
New York	Rockland County	22	2.05098e-05	2.43362e-07	3.09931e-08	2.75934e-08	7.10969e-08
New York	Saratoga County	22	5.52274e-05	2.46528e-06	1.23106e-06	2.22423e-06	6.10404e-06
New York	Schenectady County	21	8.25935e-06	1.51323e-08	2.41068e-10	2.59139e-11	1.72522e-11
New York	Schoharie County	22	0.000690391	0.000452159	0.00144874	0.00170831	0.000308674
New York	Schuyler County	16	0.000238409	6.84189e-05	0.00021211	0.000355718	5.34772e-05
New York	Seneca County	21	0.00109631	9.88641e-05	0.000146218	0.000367381	0.000858474
New York	St. Lawrence County	21	0.000109163	1.23302e-05	1.02825e-05	2.00639e-05	5.11072e-05
New York	Steuben County	22	3.36552e-05	9.26162e-07	2.28786e-07	2.38537e-07	5.12476e-07
New York	Suffolk County	23	1.15958e-05	1.18287e-07	1.76393e-08	1.95725e-08	5.71276e-08
New York	Sullivan County	21	6.41279e-05	3.01558e-06	1.42778e-06	2.67455e-06	6.98896e-06
New York	Tioga County	22	6.74733e-05	7.08282e-06	6.35344e-06	1.33009e-05	3.87003e-05
New York	Tompkins County	20	7.55135e-05	1.64892e-06	3.44669e-07	3.40202e-07	8.30683e-07
New York	Ulster County	23	1.26133e-05	1.41407e-07	2.21833e-08	2.31962e-08	5.9132e-08
New York	Warren County	20	5.71442e-05	1.39073e-06	2.86345e-07	2.44861e-07	4.4423e-07
New York	Washington County	23	0.00924286	0.0090253	0.00914851	0.015585	0.0278398
New York	Wayne County	19	0.000111631	5.68587e-06	2.46952e-06	4.10582e-06	1.17525e-05
New York	Westchester County	23	4.07235e-06	5.05811e-09	4.83407e-11	3.68994e-12	1.99363e-12
New York	Wyoming County	17	0.000149628	1.1869e-05	9.99846e-06	2.656e-05	7.44574e-05
New York	Yates County	19	0.000410241	0.000223568	0.00065512	0.00138723	0.000758632
North Carolina	Alamance County	17	0.000278988	1.92758e-05	5.81181e-06	5.51338e-06	1.19716e-05
North Carolina	Alexander County	17	0.000563916	0.000120642	0.000113888	0.000248356	0.000622481
North Carolina	Alleghany County	16	0.00194372	0.00176021	0.00353364	0.00839278	0.0174194
North Carolina	Anson County	23	1.60841e-05	1.05039e-07	7.22762e-09	2.34506e-09	1.82387e-09
North Carolina	Ashe County	22	2.41103e-05	1.98327e-07	1.21848e-08	3.22519e-09	2.28294e-09
North Carolina	Avery County	10	0.0439767	0.114876	0.226065	0.353161	0.442911
North Carolina	Beaufort County	23	7.71417e-06	2.14193e-08	4.62905e-10	5.12271e-11	1.75087e-11
North Carolina	Bertie County	23	2.60371e-06	2.27487e-09	2.65673e-11	4.50262e-12	4.00768e-12
North Carolina	Bladen County	23	1.03479e-05	2.76654e-08	4.33429e-10	4.09932e-11	1.19975e-11
North Carolina	Brunswick County	23	0.00101942	0.00048268	0.000716555	0.00151122	0.00318775
North Carolina	Buncombe County	22	2.60104e-05	2.43022e-07	1.28476e-08	2.89279e-09	2.13877e-09
North Carolina	Burke County	23	1.16997e-05	9.06021e-08	5.87908e-09	2.34699e-09	2.70415e-09
North Carolina	Cabarrus County	22	0.000207624	1.58262e-05	4.21665e-06	2.72687e-06	3.1844e-06
North Carolina	Caldwell County	17	0.000154385	5.74806e-06	1.39082e-06	1.55183e-06	3.7129e-06
North Carolina	Camden County	23	0.0967113	0.250371	0.402983	0.487178	0.62814
North Carolina	Carteret County	23	3.38276e-05	8.57531e-07	2.2163e-07	2.01054e-07	3.28571e-07
North Carolina	Caswell County	23	5.57694e-05	6.49051e-06	4.0839e-06	5.12868e-06	5.84157e-06
North Carolina	Catawba County	17	0.000249365	1.92139e-05	7.98823e-06	1.07415e-05	2.61868e-05
North Carolina	Chatham County	23	0.000510801	0.000134533	0.000116343	0.00018853	0.000383594
North Carolina	Cherokee County	18	0.00081137	0.000191432	0.000107967	0.0001374	0.000248399
North Carolina	Chowan County	23	1.38487e-05	1.22206e-07	8.77021e-09	1.94234e-09	6.88758e-10
North Carolina	Clay County	15	0.00885232	0.0116941	0.0227393	0.044953	0.0789555
North Carolina	Cleveland County	17	0.000137362	4.88849e-06	1.04997e-06	9.96461e-07	2.13033e-06
North Carolina	Columbus County	21	1.28701e-05	4.05652e-08	7.81004e-10	1.03927e-10	5.86314e-11
North Carolina	Craven County	23	2.40027e-05	3.14515e-07	3.31057e-08	1.53136e-08	1.94251e-08
North Carolina	Cumberland County	23	1.24876e-05	1.20873e-07	1.61638e-08	1.42512e-08	3.47537e-08
North Carolina	Currituck County	23	0.00172807	0.00171693	0.00432525	0.0102574	0.020339
North Carolina	Dare County	15	0.00219847	0.00208839	0.00553706	0.0132027	0.0258136
North Carolina	Davidson County	19	0.000103266	3.91296e-06	9.66033e-07	9.52375e-07	2.03733e-06
North Carolina	Davie County	18	0.000830009	0.000260475	0.000300332	0.000666006	0.00155829
North Carolina	Duplin County	23	2.3181e-05	1.92746e-07	6.36189e-09	8.40231e-10	2.78241e-10
North Carolina	Durham County	13	0.00335319	0.00165852	0.00241659	0.00550094	0.0118243
North Carolina	Edgecombe County	23	3.64997e-06	3.71515e-09	3.04666e-11	1.86529e-12	5.29687e-13
North Carolina	Forsyth County	17	0.000224609	1.16336e-05	3.23441e-06	3.39317e-06	7.70009e-06
North Carolina	Franklin County	23	0.000193549	2.09681e-05	8.82738e-06	6.4606e-06	5.39644e-06
North Carolina	Gaston County	17	0.000133284	3.98083e-06	7.83487e-07	7.11758e-07	1.65838e-06
North Carolina	Gates County	23	0.000178968	3.13325e-05	3.39937e-05	7.26604e-05	0.000153601
North Carolina	Graham County	14	0.00469182	0.00310742	0.00390406	0.00778552	0.0165789
North Carolina	Granville County	23	0.000520932	0.000147667	0.000113427	0.000123205	0.000161213
North Carolina	Greene County	22	2.57399e-05	2.71411e-07	1.77043e-08	4.68124e-09	2.73035e-09
North Carolina	Guilford County	23	2.1324e-05	2.22826e-07	1.47557e-08	4.76165e-09	5.30288e-09
North Carolina	Halifax County	23	2.65402e-06	2.01729e-09	1.34313e-11	5.95857e-13	1.36335e-13
North Carolina	Harnett County	16	0.00166297	0.000630709	0.000640241	0.00113817	0.00239461
North Carolina	Haywood County	21	2.33798e-05	1.58029e-07	5.85818e-09	1.21456e-09	8.70349e-10
North Carolina	Henderson County	18	0.000527827	0.000100004	7.63975e-05	0.000139705	0.000324692
North Carolina	Hertford County	23	5.18336e-06	5.58007e-09	4.33134e-11	2.34301e-12	6.72351e-13
North Carolina	Hoke County	10	0.0672088	0.150105	0.282815	0.405163	0.481598
North Carolina	Hyde County	23	9.17845e-05	7.36767e-06	3.17771e-06	6.51898e-06	1.94032e-05
North Carolina	Iredell County	23	0.00013754	9.04258e-06	2.17894e-06	1.40188e-06	1.73958e-06
North Carolina	Jackson County	16	0.00167162	0.000571185	0.000524547	0.000993798	0.00225358
North Carolina	Johnston County	23	0.000302145	4.82246e-05	1.95907e-05	1.40897e-05	1.28736e-05
North Carolina	Jones County	23	4.95107e-06	6.75732e-09	7.07773e-11	4.25016e-12	1.20093e-12
North Carolina	Lee County	11	0.00861818	0.00757299	0.0147196	0.032651	0.0480998
North Carolina	Lenoir County	22	5.91457e-06	8.8038e-09	1.05325e-10	1.05309e-11	5.90361e-12
North Carolina	Lincoln County	23	0.000231162	4.04393e-05	3.19491e-05	5.54014e-05	0.00011224
North Carolina	Macon County	19	0.000376323	8.08361e-05	6.7171e-05	0.000114125	0.000227392
North Carolina	Madison County	16	0.00470998	0.0116343	0.0286086	0.0427308	0.0583958
North Carolina	Martin County	23	2.52725e-06	1.73804e-09	9.51739e-12	4.6152e-13	1.13021e-13
North Carolina	McDowell County	17	0.000230091	1.44117e-05	4.28371e-06	4.75018e-06	1.0439e-05
North Carolina	Mecklenburg County	23	0.000156496	1.42994e-05	5.83111e-06	5.73817e-06	1.0725e-05
North Carolina	Mitchell County	15	0.138089	0.327546	0.449021	0.594421	0.575858
North Carolina	Montgomery County	23	2.89168e-05	4.91647e-07	5.27053e-08	2.57713e-08	2.15931e-08
North Carolina	Moore County	23	7.12196e-05	3.64557e-06	1.00892e-06	8.20056e-07	1.06749e-06
North Carolina	Nash County	23	1.03114e-05	4.58498e-08	1.47144e-09	2.00997e-10	7.64367e-11
North Carolina	New Hanover County	23	0.00012817	1.02951e-05	3.57963e-06	3.51508e-06	5.84388e-06
North Carolina	Northampton County	23	6.14761e-06	1.51024e-08	3.30316e-10	4.63679e-11	2.71366e-11
North Carolina	Onslow County	23	2.66274e-05	3.69486e-07	8.40319e-08	8.50325e-08	2.1183e-07
North Carolina	Orange County	23	7.54319e-05	6.54954e-06	4.38855e-06	8.55368e-06	2.31208e-05
North Carolina	Pamlico County	14	0.00808346	0.0140653	0.0347215	0.0677652	0.117253
North Carolina	Pasquotank County	23	2.27478e-05	1.98013e-07	9.78178e-09	1.8214e-09	1.01023e-09
North Carolina	Pender County	14	0.0109296	0.0188214	0.0433846	0.0868411	0.14866
North Carolina	Perquimans County	23	0.000159596	1.87143e-05	1.54244e-05	2.94348e-05	5.65468e-05
North Carolina	Person County	22	3.72875e-05	6.21716e-07	4.5548e-08	1.16983e-08	7.22808e-09
North Carolina	Pitt County	23	7.28923e-05	2.65405e-06	5.30157e-07	3.07464e-07	3.12292e-07
North Carolina	Polk County	16	0.00113154	0.000429394	0.000473067	0.0008687	0.00184506
North Carolina	Randolph County	23	2.82155e-05	6.75033e-07	1.25855e-07	9.56479e-08	1.62939e-07
North Carolina	Richmond County	23	5.81945e-06	1.20058e-08	1.71859e-10	1.46813e-11	4.62375e-12
North Carolina	Robeson County	23	9.87882e-06	3.63561e-08	7.84663e-10	9.06102e-11	3.13138e-11
North Carolina	Rockingham County	23	5.59903e-06	1.0916e-08	1.72217e-10	1.87332e-11	8.17812e-12
North Carolina	Rowan County	23	1.23489e-05	8.295e-08	3.79522e-09	7.51797e-10	4.98908e-10
North Carolina	Rutherford County	23	1.22825e-05	6.86231e-08	2.62399e-09	4.75973e-10	2.31706e-10
North Carolina	Sampson County	23	1.07794e-05	4.87523e-08	1.02289e-09	1.03589e-10	2.97455e-11
North Carolina	Scotland County	12	0.00330423	0.0016433	0.00314547	0.00780655	0.0151937
North Carolina	Stanly County	17	0.000153797	6.38334e-06	1.62953e-06	1.63857e-06	3.58905e-06
North Carolina	Stokes County	23	7.5108e-05	7.07812e-06	5.10052e-06	8.84051e-06	1.5554e-05
North Carolina	Surry County	23	1.10831e-05	5.90458e-08	2.20323e-09	4.49192e-10	2.60764e-10
North Carolina	Swain County	14	0.0300394	0.0870467	0.0862981	0.0185507	0.0178535
North Carolina	Transylvania County	15	0.000854676	0.000135583	9.30703e-05	0.000175425	0.000451372
North Carolina	Tyrrell County	23	0.00406394	0.011682	0.02966	0.0303373	0.0211794
North Carolina	Union County	17	0.0108107	0.0114867	0.0189336	0.0371395	0.0691319
North Carolina	Vance County	13	0.00196458	0.00095524	0.00161667	0.00401612	0.00886603
North Carolina	Wake County	23	0.000632731	0.000218774	0.000247488	0.000447484	0.000962724
North Carolina	Warren County	23	3.65384e-05	1.28982e-06	4.62747e-07	5.31406e-07	9.27911e-07
North Carolina	Washington County	22	8.62933e-06	2.03628e-08	3.72042e-10	5.04378e-11	3.49809e-11
North Carolina	Watauga County	17	0.00080606	0.000185354	0.000201814	0.000449541	0.00109672
North Carolina	Wayne County	23	9.22586e-06	3.21596e-08	9.24592e-10	1.63967e-10	1.08259e-10
North Carolina	Wilkes County	23	8.33113e-06	2.85049e-08	6.67086e-10	1.01742e-10	5.12507e-11
North Carolina	Wilson County	16	0.000372307	3.07932e-05	1.24411e-05	1.66533e-05	3.93668e-05
North Carolina	Yadkin County	16	0.00056728	0.00010912	7.88634e-05	0.000133872	0.000313014
North Carolina	Yancey County	18	0.000461698	5.97786e-05	3.07297e-05	5.32771e-05	0.000130133
[truncated: 1,188 more rows]
