# Supplementary material for: Spatial and temporal autocorrelations affect Taylor's law for US county populations: Descriptive and predictive models
Source: PLoS One. 2021 Jan 7;16(1):e0245062. doi: 10.1371/journal.pone.0245062 (PMC7790542; doi:10.1371/journal.pone.0245062)
Supplement: S21 Table — size is the number of counties. lik_max is the approximate maximum likelihood of the Tweedie model. aicc_xxx gives the AICc of the Tweedie model (xxx = tweedie) and of each of the other four distributions models: log series distribution (xxx = logseries), negative binomial distribution (xxx = negbinom), Poisson-lognormal distribution (xxx = poilog), and Zipf distribution (xxx = zipf). wt_xxx gives the AICc weight of each of the five distribution models. (XLSX) [file pone.0245062.s024.xlsx]

## Sheet: SHTL_T_mod_aicc
Table S21. Summary statistics of five distribution models of county population counts within each census (year). size is the number of counties. lik_max is the approximate maximum likelihood of the Tweedie model. aicc_xxx gives the AICc of the Tweedie model (xxx=tweedie) and of each of the other four distributions models: log series distribution (xxx=logseries), negative binomial distribution (xx…
year	size	lik_max	aicc_tweedie	aicc_logseries	aicc_negbinom	aicc_poilog	aicc_zipf	wt_logseries	wt_negbinom	wt_poilog	wt_tweedie	wt_zipf
1790	289	-3076.01	6157.93	6861.9	7322.76	6105.33	6247.35	5.18e-165	4.36e-265	1	3.79e-12	1.45e-31
1800	424	-4435.19	8876.33	9901.4	9401.04	8847.34	8936.83	1.3e-229	5.82e-121	0.999999	5.05e-07	3.68e-20
1810	582	-6099.22	12204.4	13514.1	12275.3	12162.5	12248.8	3.24e-294	3.24e-25	1	7.96e-10	1.84e-19
1820	761	-7920.45	15846.9	17613.6	17560.2	15856.4	15897.2	0	0	0.00830502	0.991695	1.15e-11
1830	994	-10396.6	20799.1	22904	21008.3	20856.2	20810.6	0	3.77e-46	3.91e-13	0.996876	0.00312379
1840	1280	-13407	26820	29635.1	27190.8	26814.5	26875.2	0	1.83e-82	0.940197	0.0598028	6.26e-14
1850	1623	-17130.7	34267.3	37586.9	36508.2	34299	34303	0	0	1.3e-07	1	1.75e-08
1860	2077	-22034.9	44075.7	47700	46751.7	44491.8	44128.5	0	0	4.45e-91	1	3.53e-12
1870	2290	-24533.7	49073.4	53067.2	51391.1	49353.2	49153.1	0	0	1.69e-61	1	4.92e-18
1880	2570	-27920.7	55847.4	60458.9	57685.3	56448.1	55906.9	0	0	3.65e-131	1	1.2e-13
1890	2779	-30617.7	61241.3	66397.5	63858.4	61458.2	61272.5	0	0	8.32e-48	1	1.72e-07
1900	2857	-31888.6	63783.1	69586	69520.7	63550.9	63933.9	0	0	1	3.79e-51	6.77e-84
1910	2956	-33225.2	66456.4	73186.3	69677.3	65904.7	67094.6	0	0	1	1.65e-120	4.2e-259
1920	3074	-34789.8	69585.7	76271	78955.3	68962.9	70393.8	0	0	1	5.93e-136	2.01E-311
1930	3109	-35358.1	70722.3	77542.5	73613.7	70164.6	72060.5	0	0	1	8.01e-122	0
1940	3107	-35562.4	71130.8	77849.1	74058.3	70554	72454.3	0	0	1	5.58e-126	0
1950	3110	-35837	71680.1	78160	79594.5	71234	73361	0	0	1	1.33e-97	0
1960	3133	-36320.3	72646.5	78967.7	81167.9	72408.7	74921.5	0	0	1	2.29e-52	0
1970	3141	-36641	73288.1	79449.9	82756.7	73152.8	75882.2	0	0	1	4.22e-30	0
1980	3137	-37074.6	74155.2	80287.2	87751.4	74016.7	76473.8	0	0	1	8.2e-31	0
1990	3141	-37377.5	74761	80613.1	87394.4	74546.4	77150.1	0	0	1	2.43e-47	0
2000	3141	-37735.5	75476.9	81273.3	89554.9	75306.9	77925.8	0	0	1	1.21e-37	0
2010	3221	-38940.7	77887.4	83682.8	86014.7	77712	80422	0	0	1	8.36e-39	0
