# Supplementary material for: Spatial and temporal autocorrelations affect Taylor's law for US county populations: Descriptive and predictive models
Source: PLoS One. 2021 Jan 7;16(1):e0245062. doi: 10.1371/journal.pone.0245062 (PMC7790542; doi:10.1371/journal.pone.0245062)
Supplement: S22 Table — size is the number of combinations of censuses and counties. Other columns are defined in S21 Table. (XLSX) [file pone.0245062.s025.xlsx]

## Sheet: STL_T_mod_aicc
Table S22. Summary statistics of five distribution models of county population counts within each state (within at least five censuses in each state). size is the number of combinations of censuses and counties. Other columns are defined in Table S21.
state	size	lik_max	aicc_tweedie	aicc_logseries	aicc_poilog	aicc_zipf	aicc_nbinom	wt_logseries	wt_negbinom	wt_poilog	wt_tweedie	wt_zipf
Alabama	1216	-13812.9	27631.7	30950.6	27549.6	28030.9	32815.5	0	0	1	1.48e-18	3.15e-105
Alaska	157	-1632.09	3270.01	3585.82	3277.62	3393.95	3394.52	2.6e-69	9.01e-28	0.0218696	0.97813	1.19e-27
Alaska Territory	22	-230.477	465.621	546.858	464.439	479.313	NA	8.15e-19	NA	0.64335	0.35627	0.000379
Arizona	143	-1768.28	3542.38	3860.67	3558.25	3722.94	NA	7.64e-70	NA	0.000358	0.99964	6.2e-40
Arizona Territory	48	-480.528	966.51	1085.65	974.749	970.825	1069.02	1.19e-26	4.85e-23	0.0143591	0.883495	0.102146
Arkansas	1255	-13632.4	27270.8	30662.6	27254.3	27592.9	31698.4	0	0	0.999735	0.000264551	3.09e-74
California	918	-11316.5	22638.9	24126.3	22804.2	24357.8	28689.1	9.88131291682493e-324	0	1.24e-36	1	0
Colorado	834	-8967.68	17941.3	19419.8	18000.7	18923.7	19712.8	8.94258818972656e-322	0	1.26e-13	1	4.78e-214
Connecticut	184	-2364.77	4735.41	5208.49	4754.35	4809.67	7026.96	1.86e-103	0	7.7e-05	0.999923	7.49e-17
Delaware	69	-840.903	1687.44	1887.03	1697.94	1717.73	NA	4.54e-44	NA	0.0052251	0.99477	2.63e-07
Florida	937	-10939.9	21885.8	23527.7	22009.9	23127.9	23716.6	0	0	1.16e-27	1	1.92e-270
Georgia	2793	-30202.4	60410.8	67289.3	60178.7	61682.3	64452.9	0	0	1	3.94e-51	0
Hawaii	29	-364.753	734.547	776.939	758.522	769.299	NA	6.23e-10	NA	6.22e-06	0.99999	2.84e-08
Hawaii Territory	28	-334.662	674.324	730.92	691.193	679.084	NA	4.7e-13	NA	0.000199	0.91508	0.084724
Idaho	502	-5323.24	10652.4	11788.4	10658.3	10811.7	12897.4	2e-247	0	0.0502024	0.949798	2.44e-35
Illinois	1886	-21892.5	43791	47652.9	43405.5	45621.9	48458.2	0	0	1	1.94e-84	0
Indiana	1748	-19808	39622	43903.8	39516.2	40099.9	45766.9	0	0	1	1.06e-23	1.78e-127
Iowa	1630	-17847.7	35701.5	39865.2	36146.1	35988.1	40012.1	0	0	2.85e-97	1	5.8e-63
Kansas	1534	-16406.9	32819.8	35864.1	33062.2	33187.4	33988.9	0	1.38e-254	2.27e-53	1	1.51e-80
Kentucky	2334	-24980.4	49966.8	56408.8	49749.6	50919.8	54023.9	0	0	1	6.63e-48	7.75e-255
Louisiana	1118	-12626.9	25259.7	28008.9	25255.1	25740.8	27437.5	0	0	0.908393	0.0916065	3.11e-106
Maine	301	-3502.01	7009.94	8024.63	7014.89	7153.04	8562.99	4.25e-221	0	0.0778243	0.922176	7.78e-32
Maryland	520	-6163.8	12333.6	13692.9	12438	12824.2	16067.6	6.77e-296	0	2.12e-23	1	2.85e-107
Massachusetts	340	-4430.75	8867.43	9563.54	8955.95	9018.3	NA	6.95e-152	NA	6e-20	1	1.73e-33
Michigan	1366	-15969.7	31945.3	34421.3	32048.9	32953.8	38027.4	0	0	3.15e-23	1	1.04e-219
Minnesota	1331	-14901.7	29809.4	32284.3	30043.4	30316.7	34290	0	0	1.49e-51	1	7.04e-111
Mississippi	1406	-15316.8	30639.5	34688	30685.1	31028.3	35035.1	0	0	1.31e-10	1	3.85e-85
Missouri	2031	-22326.8	44659.5	49725.9	44449.1	45931.8	51848.2	0	0	1	2.04e-46	1.09E-322
Montana	631	-6510.32	13026.6	14354.8	13069.1	13159.8	14196.1	3.87e-289	1.13e-254	5.92e-10	1	1.21e-29
Nebraska	1329	-13822.5	27651	30150.8	27775.1	28065.1	29972.7	0	0	1.16e-27	1	1.26e-90
Nevada	243	-2510.14	5026.19	5446.89	5038.33	5579.61	6085.77	4.42e-92	8.21e-231	0.00230698	0.997693	6.69e-121
New Hampshire	208	-2442.98	4891.84	5539.62	4884.77	4967.08	6435.22	6.17e-143	0	0.971632	0.0283675	1.31e-18
New Jersey	440	-5636.19	11278.3	12276.9	11341.3	11450.4	16326	1.43e-217	0	2.07e-14	1	4.29e-38
New Mexico	318	-3571.87	7149.67	7860.5	7152.29	7266.18	9147.6	3.48e-155	0	0.212057	0.787943	3.94e-26
New Mexico Territory	102	-1010.38	2026.51	2372.14	2043.71	2086.63	2600.81	8.88e-76	1.96e-125	0.000184065	0.999816	8.84e-14
New York	1292	-16285.7	32577.4	35527.6	32566.2	33551.3	39420.8	0	0	0.996276	0.00372402	1.21e-214
North Carolina	2010	-22532	45070	50307	45128.4	45869.8	48806.9	0	0	2.07e-13	1	2.13e-174
North Dakota	672	-6882.02	13770	15278.5	13961.8	13875.3	14479.4	0	9.06e-155	2.27e-42	1	1.36e-23
Ohio	1742	-20807.3	41620.5	45681.6	41468.9	42247.7	48197.7	0	0	1	1.2e-33	7.97e-170
Oklahoma	846	-9491.85	18989.7	21292.3	18946.5	19358.1	20272	0	1.44e-288	1	4.17e-10	4.09e-90
Oregon	522	-5918.6	11843.2	12824.2	11887	12195.5	14720	9.28e-214	0	3e-10	1	3.12e-77
Pennsylvania	1385	-17155.4	34316.8	37310.8	34366.5	34862.9	42891.9	0	0	1.62e-11	1	2.55e-119
Rhode Island	115	-1403.72	2813.22	3069.48	2823.61	2875.42	4238.09	2.25e-56	3.91163681299433e-310	0.00551128	0.994489	3.1e-14
South Carolina	860	-9891.83	19789.6	22292.4	19786.9	20091.7	24914	0	0	0.798001	0.201999	5.16e-67
South Dakota	863	-8700.59	17407.1	19382.6	17635.2	17544.4	17698.2	0	6.2e-64	2.96e-50	1	1.54e-30
Tennessee	1817	-20121.6	40249.3	44887.1	40122.2	41022.1	47034.9	0	0	1	2.56e-28	3.86e-196
Texas	3829	-42014.9	84035.8	89846.9	84411.5	87860.2	87614	0	0	2.65e-82	1	0
Utah	344	-3771.47	7548.87	8175.83	7574.25	7945.5	8458.59	7.22e-137	2.86e-198	3.09e-06	0.999997	7.47e-87
Utah Territory	95	-894.447	1794.63	1949.16	1818.71	1818.05	1907.17	2.78e-34	3.66e-25	5.9e-06	0.999986	8.2e-06
Vermont	308	-3390.32	6786.55	7738.42	6841.46	6890.94	7893.16	2.02e-207	5.04e-241	1.2e-12	1	2.16e-23
Virginia	2733	-29601.8	59209.6	66393.3	59118.6	60489.8	63268.7	0	0	1	1.75e-20	1.71e-298
Washington	498	-5860.47	11726.9	12691.7	11774.4	12170.4	NA	3.13e-210	NA	4.77e-11	1	4.9e-97
West Virginia	821	-9067.11	18140.2	20470	18152.5	18392.4	20988.5	0	0	0.00211178	0.997888	1.67e-55
Wisconsin	1134	-13144.6	26295.2	28868.1	26320.4	26557	31388.2	0	0	3.36e-06	0.999997	1.42e-57
Wyoming	274	-2870.4	5746.7	6418.05	5780.78	5789.28	6314.95	1.65e-146	4.04e-124	3.99e-08	1	5.68e-10
District Of Columbia	NA	NA	NA	848.169	816.578	853.177	NA	0	NA	1	NA	0
