# Supplementary material for: Spatial and temporal autocorrelations affect Taylor's law for US county populations: Descriptive and predictive models
Source: PLoS One. 2021 Jan 7;16(1):e0245062. doi: 10.1371/journal.pone.0245062 (PMC7790542; doi:10.1371/journal.pone.0245062)
Supplement: S24 Table — ks_p is the p-value of the KS test. (XLSX) [file pone.0245062.s027.xlsx]

## Sheet: XLW_KS_p_byStateYear
Table S24. p-value of the 2-sample Kolmogorov-Smirnov (KS) test of the null hypothesis that the observed county population count distribution is identical to the predicted county population county distribution from the XLW model (including zero), for each combination of state and year. ks_p is the p-value of the KS test.
state	year	ks_p
Alabama	1820	0.00013589
Alabama	1830	0.000370295
Alabama	1840	5.27027e-07
Alabama	1850	9.99242e-06
Alabama	1860	2.00455e-07
Alabama	1870	5.4855e-09
Alabama	1880	4.17988e-08
Alabama	1890	1.20965e-08
Alabama	1900	2.98174e-10
Alabama	1910	8.38535e-11
Alabama	1920	3.63789e-10
Alabama	1930	6.52323e-08
Alabama	1940	2.43569e-07
Alabama	1950	1.8941e-05
Alabama	1960	0.000765747
Alabama	1970	0.00212852
Alabama	1980	0.0110425
Alabama	1990	0.0126626
Alabama	2000	0.0318581
Alabama	2010	0.101542
Alaska	1960	0.133728
Alaska	1970	0.218204
Alaska	1980	0.0748303
Alaska	1990	0.0129841
Alaska	2000	0.0142139
Alaska	2010	0.000885728
Alaska Territory	1880	0.993121
Alaska Territory	1890	0.997952
Alaska Territory	1900	0.759277
Alaska Territory	1920	0.337381
Alaska Territory	1930	0.418691
Alaska Territory	1940	0.514213
Alaska Territory	1950	0.909478
Arizona	1920	0.268436
Arizona	1930	0.615777
Arizona	1940	0.366089
Arizona	1950	0.0565116
Arizona	1960	0.0339092
Arizona	1970	0.00600023
Arizona	1980	0.00240364
Arizona	1990	0.00112567
Arizona	2000	0.00229635
Arizona	2010	0.00891349
Arizona Territory	1870	0.98008
Arizona Territory	1880	0.525611
Arizona Territory	1890	0.438967
Arizona Territory	1900	0.0439626
Arizona Territory	1910	0.288705
Arkansas	1840	2.62358e-10
Arkansas	1850	1.86484e-12
Arkansas	1860	2.39553e-12
Arkansas	1870	2.60192e-12
Arkansas	1880	0
Arkansas	1890	3.33067e-16
Arkansas	1900	7.88258e-15
Arkansas	1910	8.30447e-14
Arkansas	1920	1.80289e-12
Arkansas	1930	1.66486e-09
Arkansas	1940	1.90665e-09
Arkansas	1950	3.65482e-07
Arkansas	1960	8.93274e-06
Arkansas	1970	2.05297e-05
Arkansas	1980	1.36297e-05
Arkansas	1990	3.21689e-05
Arkansas	2000	5.5544e-05
Arkansas	2010	0.00166944
Arkansas Territory	1820	0.198275
Arkansas Territory	1830	2.87644e-07
California	1850	0.0356562
California	1860	0.00059528
California	1870	0.0173743
California	1880	0.0030477
California	1890	0.264377
California	1900	0.0450664
California	1910	0.0168272
California	1920	0.0150102
California	1930	0.000496112
California	1940	0.000351081
California	1950	7.49986e-05
California	1960	2.7492e-05
California	1970	4.21744e-06
California	1980	7.2549e-05
California	1990	0.00015805
California	2000	0.000174695
California	2010	0.000245879
Colorado	1880	0.0162385
Colorado	1890	0.00116074
Colorado	1900	0.0393317
Colorado	1910	0.0218722
Colorado	1920	0.078954
Colorado	1930	0.233524
Colorado	1940	0.214382
Colorado	1950	0.0273809
Colorado	1960	2.68111e-05
Colorado	1970	5.37944e-07
Colorado	1980	1.40401e-07
Colorado	1990	1.56346e-08
Colorado	2000	6.83358e-09
Colorado	2010	1.21761e-08
Colorado Territory	1870	0.000257051
Connecticut	1790	0.293384
Connecticut	1800	0.288194
Connecticut	1810	0.373922
Connecticut	1820	0.36874
Connecticut	1830	0.233974
Connecticut	1840	0.284639
Connecticut	1850	0.353013
Connecticut	1860	0.602473
Connecticut	1870	0.633941
Connecticut	1880	0.723486
Connecticut	1890	0.83142
Connecticut	1900	0.971682
Connecticut	1910	0.900944
Connecticut	1920	0.852811
Connecticut	1930	0.773956
Connecticut	1940	0.782869
Connecticut	1950	0.717044
Connecticut	1960	0.703509
Connecticut	1970	0.772274
Connecticut	1980	0.775075
Connecticut	1990	0.77731
Connecticut	2000	0.802007
Connecticut	2010	0.803085
Dakota Territory	1870	2.26263e-05
Dakota Territory	1880	1.11022e-16
Delaware	1790	0.362896
Delaware	1800	0.386885
Delaware	1810	0.471459
Delaware	1820	0.501922
Delaware	1830	0.607474
Delaware	1840	0.620068
Delaware	1850	0.646315
Delaware	1860	0.616189
Delaware	1870	0.666752
Delaware	1880	0.75954
Delaware	1890	0.84036
Delaware	1900	0.892435
Delaware	1910	0.967329
Delaware	1920	0.938673
Delaware	1930	0.90703
Delaware	1940	0.937133
Delaware	1950	0.915757
Delaware	1960	0.822025
Delaware	1970	0.7474
Delaware	1980	0.868646
Delaware	1990	0.854786
Delaware	2000	0.943647
Delaware	2010	0.913924
District Of Columbia	1800	0.270573
District Of Columbia	1810	0.853032
District Of Columbia	1830	0.964963
District Of Columbia	1840	0.959369
District Of Columbia	1850	0.836258
District Of Columbia	1870	0.270573
District Of Columbia	1890	0.270573
District Of Columbia	1910	0.270573
District Of Columbia	1920	0.270573
District Of Columbia	1930	0.270573
District Of Columbia	1940	0.270573
District Of Columbia	1950	0.270573
District Of Columbia	1960	0.270573
District Of Columbia	1970	0.270573
District Of Columbia	1980	0.270573
District Of Columbia	1990	0.270573
District Of Columbia	2000	0.270573
District Of Columbia	2010	0.270573
Florida	1850	0.00114244
Florida	1860	6.3363e-06
Florida	1870	4.1227e-06
Florida	1880	0.000688525
Florida	1890	0.000736197
Florida	1900	5.4781e-05
Florida	1910	4.21505e-05
Florida	1920	0.00016027
Florida	1930	0.0084741
Florida	1940	0.0616773
Florida	1950	0.0201619
Florida	1960	0.000146623
Florida	1970	1.90526e-05
Florida	1980	0.000304983
Florida	1990	0.000458992
Florida	2000	0.000791362
Florida	2010	0.00214589
Florida Territory	1830	0.0151543
Florida Territory	1840	0.0107456
Georgia	1790	0.987712
Georgia	1800	0.0263645
Georgia	1810	2.39929e-05
Georgia	1820	9.43417e-05
Georgia	1830	4.75864e-12
Georgia	1840	0
Georgia	1850	1.11022e-16
Georgia	1860	0
Georgia	1870	0
Georgia	1880	0
Georgia	1890	0
Georgia	1900	0
Georgia	1910	0
Georgia	1920	0
Georgia	1930	0
Georgia	1940	0
Georgia	1950	2.22045e-16
Georgia	1960	2.82852e-12
Georgia	1970	3.27868e-08
Georgia	1980	5.11087e-06
Georgia	1990	0.000498444
Georgia	2000	0.000252051
Georgia	2010	2.70725e-05
Hawaii	1960	0.225627
Hawaii	1970	0.228161
Hawaii	1980	0.236297
Hawaii	1990	0.316824
Hawaii	2000	0.435687
Hawaii	2010	0.536705
Hawaii Territory	1900	0.868271
Hawaii Territory	1910	0.978075
Hawaii Territory	1920	0.98872
Hawaii Territory	1930	0.940832
Hawaii Territory	1940	0.853931
Hawaii Territory	1950	0.578473
Idaho	1890	0.0086876
Idaho	1900	0.0415014
Idaho	1910	0.0478596
Idaho	1920	0.00155229
Idaho	1930	0.00177277
Idaho	1940	0.0151769
Idaho	1950	0.0207408
Idaho	1960	0.163408
Idaho	1970	0.251053
Idaho	1980	0.578377
Idaho	1990	0.453287
Idaho	2000	0.15145
Idaho	2010	0.0607963
Idaho Territory	1870	0.10187
Idaho Territory	1880	0.0891147
Illinois	1820	0.020213
Illinois	1830	3.56639e-10
Illinois	1840	0
Illinois	1850	0
Illinois	1860	4.66294e-15
Illinois	1870	2.2482e-13
Illinois	1880	9.2984e-11
Illinois	1890	2.14001e-07
Illinois	1900	2.35019e-05
Illinois	1910	5.09533e-05
Illinois	1920	1.22765e-05
Illinois	1930	5.19947e-08
Illinois	1940	6.58016e-08
Illinois	1950	1.52528e-09
Illinois	1960	2.11258e-11
Illinois	1970	9.98013e-12
Illinois	1980	3.49722e-11
Illinois	1990	5.02065e-12
Illinois	2000	4.78173e-13
Illinois	2010	4.79616e-13
Illinois Territory	1810	0.863301
Indian Territory	1900	0.00124623
Indiana	1820	6.44915e-06
Indiana	1830	8.48295e-10
Indiana	1840	1.48588e-11
Indiana	1850	0
Indiana	1860	0
Indiana	1870	1.88738e-15
Indiana	1880	7.21645e-15
Indiana	1890	5.76206e-14
Indiana	1900	5.71321e-13
Indiana	1910	2.2854e-10
Indiana	1920	6.51352e-08
Indiana	1930	4.65347e-06
Indiana	1940	7.293e-06
Indiana	1950	0.000117711
Indiana	1960	0.00319097
Indiana	1970	0.0116786
Indiana	1980	0.0121555
Indiana	1990	0.0162772
Indiana	2000	0.0157689
Indiana	2010	0.0161723
Indiana Territory	1800	0.763362
Indiana Territory	1810	0.597608
Iowa	1850	2.72417e-06
Iowa	1860	9.73045e-09
Iowa	1870	2.80144e-05
Iowa	1880	1.17869e-11
Iowa	1890	0
Iowa	1900	0
Iowa	1910	0
Iowa	1920	0
Iowa	1930	0
Iowa	1940	0
Iowa	1950	2.08722e-14
Iowa	1960	4.65061e-12
Iowa	1970	5.39963e-10
Iowa	1980	3.88986e-10
Iowa	1990	1.37239e-09
Iowa	2000	9.45482e-07
Iowa	2010	1.36673e-06
Iowa Territory	1840	0.00408367
Kansas	1870	1.84913e-05
Kansas	1880	4.65928e-07
Kansas	1890	3.22135e-06
Kansas	1900	7.96515e-06
Kansas	1910	4.7211e-07
Kansas	1920	1.43863e-07
Kansas	1930	2.60361e-08
Kansas	1940	7.74417e-07
Kansas	1950	1.0581e-06
Kansas	1960	1.17746e-05
Kansas	1970	0.000200772
Kansas	1980	0.000464522
Kansas	1990	0.00206488
Kansas	2000	0.0006458
Kansas	2010	0.00013513
Kansas Territory	1860	4.12567e-06
Kentucky	1800	6.42429e-06
Kentucky	1810	2.05025e-09
Kentucky	1820	8.66407e-12
Kentucky	1830	1.9984e-15
Kentucky	1840	0
Kentucky	1850	0
Kentucky	1860	0
Kentucky	1870	0
Kentucky	1880	0
Kentucky	1890	0
Kentucky	1900	0
Kentucky	1910	0
Kentucky	1920	0
Kentucky	1930	1.88738e-15
Kentucky	1940	6.66134e-15
Kentucky	1950	3.65141e-12
Kentucky	1960	1.00192e-09
Kentucky	1970	1.14189e-08
Kentucky	1980	5.1751e-07
Kentucky	1990	1.30217e-07
Kentucky	2000	8.8442e-07
Kentucky	2010	1.13902e-05
Louisiana	1820	0.000573161
Louisiana	1830	0.000154394
Louisiana	1840	0.000495161
Louisiana	1850	4.48914e-06
Louisiana	1860	9.86141e-06
Louisiana	1870	1.63044e-05
Louisiana	1880	1.73982e-06
Louisiana	1890	8.63151e-05
Louisiana	1900	1.79206e-05
Louisiana	1910	5.98947e-05
Louisiana	1920	1.36447e-05
Louisiana	1930	0.000153551
Louisiana	1940	0.000289781
Louisiana	1950	0.00124025
Louisiana	1960	0.0155857
Louisiana	1970	0.0462656
Louisiana	1980	0.125484
Louisiana	1990	0.137344
Louisiana	2000	0.137106
Louisiana	2010	0.14967
Louisiana Territory	1810	0.610852
Maine	1820	0.393816
Maine	1830	0.0768151
Maine	1840	0.235591
Maine	1850	0.202571
Maine	1860	0.0451355
Maine	1870	0.078894
Maine	1880	0.10158
Maine	1890	0.0565988
Maine	1900	0.0829904
Maine	1910	0.0529294
Maine	1920	0.175429
Maine	1930	0.195579
Maine	1940	0.18874
Maine	1950	0.168215
Maine	1960	0.272454
Maine	1970	0.337068
Maine	1980	0.34052
Maine	1990	0.243178
Maine	2000	0.301235
Maine	2010	0.307944
Maryland	1790	0.00483486
Maryland	1800	0.00779295
Maryland	1810	0.0205918
Maryland	1820	0.0097496
Maryland	1830	0.0171011
Maryland	1840	0.0449341
Maryland	1850	0.0625711
Maryland	1860	0.0327033
Maryland	1870	0.088519
Maryland	1880	0.0896545
Maryland	1890	0.0822681
Maryland	1900	0.0836341
Maryland	1910	0.0697603
Maryland	1920	0.0533997
Maryland	1930	0.0929861
Maryland	1940	0.0933626
Maryland	1950	0.0768304
Maryland	1960	0.0377303
Maryland	1970	0.0223309
Maryland	1980	0.0684438
Maryland	1990	0.153874
Maryland	2000	0.185584
Maryland	2010	0.385253
Massachusetts	1790	0.361747
Massachusetts	1800	0.344707
Massachusetts	1810	0.158941
Massachusetts	1820	0.0901686
Massachusetts	1830	0.0932081
Massachusetts	1840	0.26362
Massachusetts	1850	0.643213
Massachusetts	1860	0.902502
Massachusetts	1870	0.979092
Massachusetts	1880	0.99305
Massachusetts	1890	0.992435
Massachusetts	1900	0.989348
Massachusetts	1910	0.957981
Massachusetts	1920	0.94079
Massachusetts	1930	0.883817
Massachusetts	1940	0.876794
Massachusetts	1950	0.89697
Massachusetts	1960	0.918719
Massachusetts	1970	0.89697
Massachusetts	1980	0.700747
Massachusetts	1990	0.654027
Massachusetts	2000	0.656731
Massachusetts	2010	0.706993
Michigan	1840	0.192906
Michigan	1850	0.0580001
Michigan	1860	0.0645051
Michigan	1870	0.140259
Michigan	1880	0.0305231
Michigan	1890	0.101038
Michigan	1900	0.0157558
Michigan	1910	0.0201112
Michigan	1920	0.0235306
Michigan	1930	6.1808e-05
Michigan	1940	2.00686e-05
Michigan	1950	6.71366e-07
Michigan	1960	2.22315e-07
Michigan	1970	1.18939e-06
Michigan	1980	1.87394e-05
Michigan	1990	0.000116629
Michigan	2000	9.30291e-05
Michigan	2010	0.000703424
Michigan Territory	1810	0.61855
Michigan Territory	1820	0.126913
Michigan Territory	1830	0.00830407
Minnesota	1860	2.10942e-15
Minnesota	1870	1.36148e-05
Minnesota	1880	0.000171287
Minnesota	1890	3.23571e-05
Minnesota	1900	5.90066e-08
Minnesota	1910	1.60461e-08
Minnesota	1920	8.56045e-08
Minnesota	1930	1.25395e-06
Minnesota	1940	3.3716e-06
Minnesota	1950	2.19809e-05
Minnesota	1960	0.00109468
Minnesota	1970	0.000657865
Minnesota	1980	0.0012281
Minnesota	1990	0.00109014
Minnesota	2000	0.000594822
Minnesota	2010	0.000567188
Minnesota Territory	1850	0.00106516
Mississippi	1820	0.0099248
Mississippi	1830	0.000685954
Mississippi	1840	2.11406e-07
Mississippi	1850	3.9678e-06
Mississippi	1860	3.26954e-06
Mississippi	1870	4.84215e-09
Mississippi	1880	1.69131e-10
Mississippi	1890	1.32339e-13
Mississippi	1900	7.50511e-14
Mississippi	1910	2.21934e-13
Mississippi	1920	1.65423e-14
Mississippi	1930	3.47866e-12
Mississippi	1940	5.04482e-11
Mississippi	1950	1.19079e-09
Mississippi	1960	2.00137e-08
Mississippi	1970	1.54601e-08
Mississippi	1980	8.42036e-07
Mississippi	1990	9.20943e-07
Mississippi	2000	1.49521e-05
Mississippi	2010	0.000125019
Mississippi Territory	1800	0.884038
Mississippi Territory	1810	0.0503741
Missouri	1830	5.4215e-07
Missouri	1840	8.53762e-14
Missouri	1850	0
Missouri	1860	0
Missouri	1870	1.00364e-13
Missouri	1880	7.77156e-16
Missouri	1890	2.22045e-16
Missouri	1900	7.77156e-16
Missouri	1910	9.57012e-14
Missouri	1920	6.61227e-12
Missouri	1930	4.45001e-10
Missouri	1940	1.11864e-08
Missouri	1950	8.12365e-07
Missouri	1960	0.000223882
Missouri	1970	6.11744e-06
Missouri	1980	5.07551e-05
Missouri	1990	6.9307e-05
Missouri	2000	5.91429e-05
Missouri	2010	0.000805349
Missouri Territory	1820	0.0290746
Montana	1890	0.0726956
Montana	1900	0.0188403
Montana	1910	0.0483303
Montana	1920	2.63221e-05
Montana	1930	4.0186e-06
Montana	1940	4.68646e-05
Montana	1950	0.000280608
Montana	1960	0.0116693
Montana	1970	0.0550056
Montana	1980	0.142189
Montana	1990	0.246467
Montana	2000	0.0808853
Montana	2010	0.0308795
Montana Territory	1870	0.0775435
Montana Territory	1880	0.0218362
Nebraska	1870	2.22045e-16
Nebraska	1880	3.97362e-06
Nebraska	1890	2.69869e-06
Nebraska	1900	1.27864e-06
Nebraska	1910	9.84364e-07
Nebraska	1920	8.77282e-08
Nebraska	1930	7.98325e-07
Nebraska	1940	1.00791e-06
Nebraska	1950	1.50554e-05
Nebraska	1960	0.000402038
Nebraska	1970	0.0242542
Nebraska	1980	0.025679
Nebraska	1990	0.0218709
Nebraska	2000	0.00253684
Nebraska	2010	0.000242194
Nebraska Territory	1860	7.77156e-16
Nevada	1870	0.106258
Nevada	1880	0.215178
Nevada	1890	0.0572058
Nevada	1900	0.0158289
Nevada	1910	0.0886228
Nevada	1920	0.0158919
Nevada	1930	0.1202
Nevada	1940	0.128869
Nevada	1950	0.294747
Nevada	1960	0.018511
Nevada	1970	0.00161561
Nevada	1980	0.000784943
Nevada	1990	0.00191335
Nevada	2000	0.000138302
Nevada	2010	1.10021e-05
New Hampshire	1790	0.58145
New Hampshire	1800	0.335422
New Hampshire	1810	0.456749
New Hampshire	1820	0.46044
New Hampshire	1830	0.511674
New Hampshire	1840	0.530335
New Hampshire	1850	0.287658
New Hampshire	1860	0.221387
New Hampshire	1870	0.157316
New Hampshire	1880	0.116507
New Hampshire	1890	0.147283
New Hampshire	1900	0.255343
New Hampshire	1910	0.291217
New Hampshire	1920	0.395126
New Hampshire	1930	0.470269
New Hampshire	1940	0.438967
New Hampshire	1950	0.432476
New Hampshire	1960	0.525282
New Hampshire	1970	0.720528
New Hampshire	1980	0.593718
New Hampshire	1990	0.573236
New Hampshire	2000	0.714233
New Hampshire	2010	0.747013
New Jersey	1790	0.0403205
New Jersey	1800	0.0473624
New Jersey	1810	0.0269794
New Jersey	1820	0.0526284
New Jersey	1830	0.0221927
New Jersey	1840	0.0412617
New Jersey	1850	0.0395886
New Jersey	1860	0.034991
New Jersey	1870	0.132225
New Jersey	1880	0.273291
New Jersey	1890	0.45942
New Jersey	1900	0.630711
New Jersey	1910	0.588301
New Jersey	1920	0.7334
New Jersey	1930	0.846166
New Jersey	1940	0.858725
New Jersey	1950	0.84127
New Jersey	1960	0.73017
New Jersey	1970	0.672265
New Jersey	1980	0.653512
New Jersey	1990	0.539145
New Jersey	2000	0.578515
New Jersey	2010	0.455807
New Mexico	1920	0.00272635
New Mexico	1930	0.00764206
New Mexico	1940	0.0307002
New Mexico	1950	0.171016
New Mexico	1960	0.834471
New Mexico	1970	0.678618
New Mexico	1980	0.67951
New Mexico	1990	0.540734
New Mexico	2000	0.416624
New Mexico	2010	0.196093
New Mexico Territory	1850	0.165333
New Mexico Territory	1860	0.059311
New Mexico Territory	1870	0.384981
New Mexico Territory	1880	0.281278
New Mexico Territory	1890	0.0384488
New Mexico Territory	1900	0.0215728
New Mexico Territory	1910	0.00016543
New York	1790	0.517493
New York	1800	0.126034
New York	1810	0.00958504
New York	1820	0.00409995
New York	1830	0.000218404
New York	1840	0.000427292
New York	1850	0.000206744
New York	1860	0.000776068
New York	1870	0.00423183
New York	1880	0.0158639
New York	1890	0.00480939
New York	1900	0.000183927
New York	1910	9.37865e-06
New York	1920	2.1158e-05
New York	1930	8.91809e-06
New York	1940	3.3724e-06
New York	1950	1.93768e-06
New York	1960	9.40229e-06
New York	1970	1.06056e-05
New York	1980	4.31573e-05
New York	1990	6.29763e-05
New York	2000	2.88527e-05
New York	2010	2.96232e-05
North Carolina	1790	5.34017e-14
North Carolina	1800	6.88338e-15
North Carolina	1810	2.75246e-12
North Carolina	1820	2.88458e-12
North Carolina	1830	1.71463e-12
North Carolina	1840	1.62159e-12
North Carolina	1850	0
North Carolina	1860	0
North Carolina	1870	2.22045e-16
North Carolina	1880	6.55032e-15
North Carolina	1890	4.55191e-15
North Carolina	1900	7.41629e-14
North Carolina	1910	6.45528e-12
North Carolina	1920	2.84451e-10
North Carolina	1930	3.5441e-07
North Carolina	1940	1.47641e-05
North Carolina	1950	0.00011913
North Carolina	1960	0.00459973
North Carolina	1970	0.0430662
North Carolina	1980	0.0429471
North Carolina	1990	0.0843809
North Carolina	2000	0.220228
North Carolina	2010	0.348132
North Dakota	1890	4.53661e-08
North Dakota	1900	0.000803494
North Dakota	1910	9.27901e-08
North Dakota	1920	2.59383e-07
North Dakota	1930	9.55414e-08
North Dakota	1940	5.49544e-06
North Dakota	1950	2.71364e-06
North Dakota	1960	6.24286e-06
North Dakota	1970	0.000125838
North Dakota	1980	0.000699097
North Dakota	1990	0.000697567
North Dakota	2000	0.00570125
North Dakota	2010	0.0692118
Northwest Territory	1800	0.678938
Ohio	1810	0.000186772
Ohio	1820	3.48689e-07
Ohio	1830	1.37442e-05
Ohio	1840	3.20678e-09
Ohio	1850	2.86393e-09
Ohio	1860	5.30687e-14
Ohio	1870	1.33227e-15
Ohio	1880	5.70655e-14
Ohio	1890	9.49074e-12
Ohio	1900	3.54673e-09
Ohio	1910	1.82954e-06
Ohio	1920	0.000175563
Ohio	1930	0.000302069
Ohio	1940	0.000187234
Ohio	1950	0.00108624
Ohio	1960	0.000723698
Ohio	1970	0.000833316
Ohio	1980	0.00804237
Ohio	1990	0.00803099
Ohio	2000	0.0157664
Ohio	2010	0.0116765
Oklahoma	1910	7.91589e-14
Oklahoma	1920	2.6197e-11
Oklahoma	1930	6.29069e-08
Oklahoma	1940	9.15518e-07
Oklahoma	1950	6.59143e-06
Oklahoma	1960	0.0007419
Oklahoma	1970	0.00837907
Oklahoma	1980	0.0832772
Oklahoma	1990	0.0881263
Oklahoma	2000	0.0358565
Oklahoma	2010	0.036581
Oklahoma Territory	1890	0.206958
Oklahoma Territory	1900	0.10223
Oregon	1860	0.0170331
Oregon	1870	0.0408746
Oregon	1880	0.0311065
Oregon	1890	0.05484
Oregon	1900	0.0624313
Oregon	1910	0.274631
Oregon	1920	0.225025
Oregon	1930	0.225649
Oregon	1940	0.400531
Oregon	1950	0.53722
Oregon	1960	0.261701
Oregon	1970	0.270931
Oregon	1980	0.289437
Oregon	1990	0.235338
Oregon	2000	0.0896185
Oregon	2010	0.0613697
Oregon Territory	1850	0.0244059
Orleans Territory	1810	0.000526795
Pennsylvania	1790	0.0648642
Pennsylvania	1800	0.132598
Pennsylvania	1810	0.505585
Pennsylvania	1820	0.0115826
Pennsylvania	1830	0.000511669
Pennsylvania	1840	0.00537092
Pennsylvania	1850	0.00419023
Pennsylvania	1860	0.0210943
Pennsylvania	1870	0.0714959
Pennsylvania	1880	0.052648
Pennsylvania	1890	0.106669
Pennsylvania	1900	0.104419
Pennsylvania	1910	0.0987892
Pennsylvania	1920	0.110897
Pennsylvania	1930	0.0673726
Pennsylvania	1940	0.0940369
Pennsylvania	1950	0.103432
Pennsylvania	1960	0.0666052
Pennsylvania	1970	0.0685813
Pennsylvania	1980	0.217287
Pennsylvania	1990	0.173788
Pennsylvania	2000	0.162305
Pennsylvania	2010	0.178806
Puerto Rico	2010	8.09833e-05
Rhode Island	1790	0.953583
Rhode Island	1800	0.970039
Rhode Island	1810	0.872062
Rhode Island	1820	0.913296
Rhode Island	1830	0.84059
Rhode Island	1840	0.709024
Rhode Island	1850	0.583678
Rhode Island	1860	0.450243
Rhode Island	1870	0.221876
Rhode Island	1880	0.202668
Rhode Island	1890	0.158667
Rhode Island	1900	0.134754
Rhode Island	1910	0.106277
Rhode Island	1920	0.106277
Rhode Island	1930	0.113367
Rhode Island	1940	0.150855
Rhode Island	1950	0.235863
Rhode Island	1960	0.520161
Rhode Island	1970	0.678317
Rhode Island	1980	0.790746
Rhode Island	1990	0.792131
Rhode Island	2000	0.792131
Rhode Island	2010	0.745157
South Carolina	1790	0.0542543
South Carolina	1800	0.0011646
South Carolina	1810	0.00660327
South Carolina	1820	0.00673946
South Carolina	1830	0.00116907
South Carolina	1840	0.00179799
South Carolina	1850	0.000785502
South Carolina	1860	0.000201199
South Carolina	1870	4.62814e-05
South Carolina	1880	2.75705e-05
South Carolina	1890	4.06628e-06
South Carolina	1900	9.73088e-07
South Carolina	1910	8.01207e-07
South Carolina	1920	2.73277e-06
South Carolina	1930	0.000133506
South Carolina	1940	0.00041954
South Carolina	1950	0.0106985
South Carolina	1960	0.042033
South Carolina	1970	0.148477
South Carolina	1980	0.274279
South Carolina	1990	0.322895
South Carolina	2000	0.406956
South Carolina	2010	0.456157
South Dakota	1890	2.34272e-06
South Dakota	1900	6.5733e-08
South Dakota	1910	3.42619e-08
South Dakota	1920	1.59556e-07
South Dakota	1930	7.40805e-09
South Dakota	1940	4.82293e-08
South Dakota	1950	2.77975e-07
South Dakota	1960	6.383e-07
South Dakota	1970	3.96066e-06
South Dakota	1980	5.54666e-06
South Dakota	1990	7.06967e-05
South Dakota	2000	0.00014169
South Dakota	2010	0.000587238
Tennessee	1800	0.00994048
Tennessee	1810	1.88336e-06
Tennessee	1820	0.0001231
Tennessee	1830	9.83001e-09
Tennessee	1840	3.45252e-10
Tennessee	1850	4.23408e-11
Tennessee	1860	1.2808e-11
Tennessee	1870	4.14119e-09
Tennessee	1880	1.45516e-10
Tennessee	1890	4.57913e-10
Tennessee	1900	1.25286e-09
Tennessee	1910	2.23609e-08
Tennessee	1920	4.1517e-09
Tennessee	1930	8.26428e-07
Tennessee	1940	7.25835e-06
Tennessee	1950	0.000530288
Tennessee	1960	0.00495181
Tennessee	1970	0.00652114
Tennessee	1980	0.0251443
Tennessee	1990	0.0174828
Tennessee	2000	0.0304308
Tennessee	2010	0.0167039
Texas	1850	0
Texas	1860	0
Texas	1870	0
Texas	1880	0
Texas	1890	0
Texas	1900	0
Texas	1910	8.88178e-16
Texas	1920	1.02807e-13
Texas	1930	2.10942e-15
Texas	1940	6.77236e-14
Texas	1950	8.26473e-09
Texas	1960	1.67237e-06
Texas	1970	5.02932e-08
Texas	1980	1.95567e-10
Texas	1990	2.88769e-13
Texas	2000	1.11022e-16
Texas	2010	0
Utah	1900	0.14635
Utah	1910	0.18498
Utah	1920	0.221448
Utah	1930	0.0929433
Utah	1940	0.0466835
Utah	1950	0.026906
Utah	1960	0.000394871
Utah	1970	0.000262992
Utah	1980	0.000739469
Utah	1990	0.00017157
Utah	2000	0.00100216
Utah	2010	0.000805365
Utah Territory	1850	0.246519
Utah Territory	1860	0.00433511
Utah Territory	1870	0.0359292
Utah Territory	1880	0.270089
Utah Territory	1890	0.439034
Vermont	1790	0.200533
Vermont	1800	0.351119
Vermont	1810	0.170283
Vermont	1820	0.137049
Vermont	1830	0.137225
Vermont	1840	0.2088
Vermont	1850	0.195888
Vermont	1860	0.0719247
Vermont	1870	0.0314076
Vermont	1880	0.0336
Vermont	1890	0.0730216
Vermont	1900	0.0939502
Vermont	1910	0.15311
Vermont	1920	0.191872
Vermont	1930	0.282998
Vermont	1940	0.226851
Vermont	1950	0.284184
Vermont	1960	0.426836
Vermont	1970	0.574323
Vermont	1980	0.388387
Vermont	1990	0.435405
Vermont	2000	0.289264
Vermont	2010	0.252266
Virginia	1790	7.74074e-06
Virginia	1800	0
Virginia	1810	0
Virginia	1820	0
Virginia	1830	0
Virginia	1840	0
Virginia	1850	0
Virginia	1860	0
Virginia	1870	4.44089e-16
Virginia	1880	1.11022e-16
Virginia	1890	2.22045e-16
Virginia	1900	1.11022e-16
Virginia	1910	1.11022e-16
Virginia	1920	1.45994e-13
Virginia	1930	3.21965e-15
Virginia	1940	8.09841e-12
Virginia	1950	5.96353e-09
Virginia	1960	7.6867e-07
Virginia	1970	3.80345e-06
Virginia	1980	0.000153694
Virginia	1990	0.00141545
Virginia	2000	0.0130449
Virginia	2010	0.00275864
Washington	1890	0.266137
Washington	1900	0.394968
Washington	1910	0.239779
Washington	1920	0.224143
Washington	1930	0.148049
Washington	1940	0.243097
Washington	1950	0.0844883
Washington	1960	0.0586001
Washington	1970	0.0142329
Washington	1980	0.0179102
Washington	1990	0.0045558
Washington	2000	0.00194106
Washington	2010	0.00198314
Washington Territory	1860	4.88905e-09
Washington Territory	1870	6.1158e-08
Washington Territory	1880	0.0027665
West Virginia	1870	5.96912e-08
West Virginia	1880	1.40278e-07
West Virginia	1890	2.66356e-09
West Virginia	1900	2.00436e-08
West Virginia	1910	4.89324e-07
West Virginia	1920	3.28679e-05
West Virginia	1930	0.00145139
West Virginia	1940	0.0031668
West Virginia	1950	0.0116348
West Virginia	1960	0.0140482
West Virginia	1970	0.00719723
West Virginia	1980	0.00885984
West Virginia	1990	0.00780516
West Virginia	2000	0.00377232
West Virginia	2010	0.00609215
Wisconsin	1850	0.0526606
Wisconsin	1860	0.227124
Wisconsin	1870	0.00525619
Wisconsin	1880	0.000739904
Wisconsin	1890	3.57883e-05
Wisconsin	1900	0.000105129
Wisconsin	1910	0.000284438
Wisconsin	1920	0.000642672
Wisconsin	1930	0.00540621
Wisconsin	1940	0.00844227
Wisconsin	1950	0.0340669
Wisconsin	1960	0.0875518
Wisconsin	1970	0.150211
Wisconsin	1980	0.114968
Wisconsin	1990	0.160197
Wisconsin	2000	0.154357
Wisconsin	2010	0.190614
Wisconsin Territory	1840	2.34269e-06
Wyoming	1890	0.159671
Wyoming	1900	0.410744
Wyoming	1910	0.220602
Wyoming	1920	0.00401315
Wyoming	1930	0.0119721
Wyoming	1940	0.0359462
Wyoming	1950	0.106836
Wyoming	1960	0.129596
Wyoming	1970	0.168178
Wyoming	1980	0.418369
Wyoming	1990	0.325791
Wyoming	2000	0.488229
Wyoming	2010	0.279127
Wyoming Territory	1870	0.561507
Wyoming Territory	1880	0.61783
