# Supplementary material for: Spatial and temporal autocorrelations affect Taylor's law for US county populations: Descriptive and predictive models
Source: PLoS One. 2021 Jan 7;16(1):e0245062. doi: 10.1371/journal.pone.0245062 (PMC7790542; doi:10.1371/journal.pone.0245062)
Supplement: S25 Table — ks_p is the p-value of the KS test. (XLSX) [file pone.0245062.s028.xlsx]

## Sheet: XLW_KS_p_byStateCounty
Table S25. p-value of the 2-sample Kolmogorov-Smirnov (KS) test of the null hypothesis that the observed historical county population count distribution is identical to the predicted historical county population county distribution from the XLW model (including zero), for every county. ks_p is the p-value of the KS test.
state	county	ks_p
Alabama	Autauga County	0.00436917
Alabama	Baker County	0.270573
Alabama	Baldwin County	0.425267
Alabama	Barbour County	0.000297844
Alabama	Benton County	0.769464
Alabama	Bibb County	0.00843882
Alabama	Blount County	0.135735
Alabama	Bullock County	0.00800482
Alabama	Butler County	0.0129999
Alabama	Cahawba County	0.270573
Alabama	Calhoun County	0.541543
Alabama	Chambers County	0.00281053
Alabama	Cherokee County	0.00341536
Alabama	Chilton County	0.0465578
Alabama	Choctaw County	0.000800152
Alabama	Clarke County	0.043569
Alabama	Clay County	0.00105163
Alabama	Cleburne County	0.000729785
Alabama	Coffee County	0.142109
Alabama	Colbert County	0.123214
Alabama	Conecuh County	0.00798062
Alabama	Coosa County	0.00016695
Alabama	Cotaco County	0.270573
Alabama	Covington County	0.0431447
Alabama	Crenshaw County	0.000937613
Alabama	Cullman County	0.341247
Alabama	Dale County	0.281528
Alabama	Dallas County	0.0144714
Alabama	DeKalb County	0.459984
Alabama	Elmore County	0.0752841
Alabama	Escambia County	0.268046
Alabama	Etowah County	0.484201
Alabama	Fayette County	0.018355
Alabama	Franklin County	0.0319481
Alabama	Geneva County	0.018543
Alabama	Greene County	0.00479748
Alabama	Hale County	0.000723813
Alabama	Hancock County	0.270573
Alabama	Henry County	0.0059416
Alabama	Houston County	0.0546413
Alabama	Jackson County	0.0733768
Alabama	Jefferson County	0.185578
Alabama	Lamar County	0.000444786
Alabama	Lauderdale County	0.394877
Alabama	Lawrence County	0.00207245
Alabama	Lee County	0.087149
Alabama	Limestone County	0.0312162
Alabama	Lowndes County	0.00843882
Alabama	Macon County	0.000542003
Alabama	Madison County	0.506299
Alabama	Marengo County	0.0027389
Alabama	Marion County	0.220656
Alabama	Marshall County	0.574624
Alabama	Mobile County	0.700069
Alabama	Monroe County	0.0108705
Alabama	Montgomery County	0.951031
Alabama	Morgan County	0.504376
Alabama	Perry County	0.00839315
Alabama	Pickens County	7.55354e-05
Alabama	Pike County	0.0104912
Alabama	Randolph County	0.00459137
Alabama	Russell County	0.00832995
Alabama	Sanford County	0.270573
Alabama	Shelby County	0.385046
Alabama	St. Clair County	0.484602
Alabama	Sumter County	0.00105087
Alabama	Talladega County	0.125361
Alabama	Tallapoosa County	0.0105803
Alabama	Tuscaloosa County	0.915902
Alabama	Walker County	0.174025
Alabama	Washington County	0.0824153
Alabama	Wilcox County	0.0216745
Alabama	Winston County	0.177757
Alaska	Aleutian Islands	0.829886
Alaska	Aleutian Islands - Elec District 14	0.270573
Alaska	Aleutians East Borough	0.358365
Alaska	Aleutians West Census Area	0.541641
Alaska	Anchorage - Elec District 10	0.270573
Alaska	Anchorage Municipality	0.418827
Alaska	Angoon	0.270573
Alaska	Barrow	0.270573
Alaska	Barrow - Elec District 21	0.270573
Alaska	Bethel - Elec District 16	0.270573
Alaska	Bethel Census Area	0.425914
Alaska	Bristol Bay - Elec District 15	0.270573
Alaska	Bristol Bay Borough	0.18405
Alaska	Cordova-McCarthy	0.270573
Alaska	Cordova-McCarthy - Elec District 07	0.270573
Alaska	Denali Borough	0.327649
Alaska	Dillingham Census Area	0.135314
Alaska	Fairbanks North Star Borough	0.32385
Alaska	Fairbanks Northstar - Elec District 19	0.270573
Alaska	Haines Borough	0.1416
Alaska	Hoonah-Angoon Census Area	0.270573
Alaska	Juneau - Elec District 05	0.270573
Alaska	Juneau City and Borough	0.467773
Alaska	Kenai-Cook Inlet	0.270573
Alaska	Kenai-Cook Inlet - Elec District 12	0.270573
Alaska	Kenai Peninsula Borough	0.579301
Alaska	Ketchikan - Elec District 02	0.270573
Alaska	Ketchikan Gateway Borough	0.117555
Alaska	Kobuk	0.699965
Alaska	Kobuk - Elec District 22	0.270573
Alaska	Kodiak - Elec District 13	0.270573
Alaska	Kodiak Island Borough	0.16253
Alaska	Kuskokwim	0.270573
Alaska	Kuskokwim - Elec District 17	0.270573
Alaska	Lake and Peninsula Borough	0.364414
Alaska	Lynn Canal-Icy Straits - Elec District 06	0.270573
Alaska	Matanuska-Susitna Borough	0.998742
Alaska	Nome - Elec District 23	0.270573
Alaska	Nome Census Area	0.208923
Alaska	North Slope Borough	0.457646
Alaska	Northwest Arctic Borough	0.400448
Alaska	Outer Ketchikan	0.270573
Alaska	Palmer-Wasilla-Talkeetna - Elec District 09	0.270573
Alaska	Petersburg Census Area	0.270573
Alaska	Prince Of Wales	0.270573
Alaska	Prince of Wales-Hyder Census Area	0.270573
Alaska	Prince Of Wales-Outer Ketchikan	0.735137
Alaska	Prince Of Wales - Elec District 01	0.270573
Alaska	Seward	0.270573
Alaska	Seward - Elec District 11	0.270573
Alaska	Sitka - Elec District 04	0.270573
Alaska	Sitka City and Borough	0.132257
Alaska	Skagway-Hoonah-Angoon	0.270573
Alaska	Skagway-Yakutat-Angoon	0.917178
Alaska	Skagway Municipality	0.999513
Alaska	Southeast Fairbanks Census Area	0.153631
Alaska	Upper Yukon	0.270573
Alaska	Upper Yukon - Elec District 20	0.270573
Alaska	Valdez-Chitina-Whittier	0.270573
Alaska	Valdez-Chitina-Whittier - Elec District 08	0.270573
Alaska	Valdez-Cordova Census Area	0.183284
Alaska	Wade Hampton Census Area	0.337098
Alaska	Wade Hapton - Elec District 24	0.270573
Alaska	Wrangell-Petersburg	0.374309
Alaska	Wrangell-Petersburg - Elec District 03	0.270573
Alaska	Wrangell City and Borough	0.270573
Alaska	Yakutat City and Borough	0.699965
Alaska	Yukon-Koyukuk - Elec District 18	0.270573
Alaska	Yukon-Koyukuk Census Area	0.245996
Alaska Territory	First Judicicial Dist	0.324409
Alaska Territory	Fourth Judicicial Dist	0.555403
Alaska Territory	Northern District	0.934518
Alaska Territory	Second Judicicial Dist	0.175043
Alaska Territory	Southern District	0.45571
Alaska Territory	Third Judicicial Dist	0.604296
Arizona	Apache County	0.451635
Arizona	Cochise County	0.16531
Arizona	Coconino County	0.985068
Arizona	Gila County	0.0194664
Arizona	Graham County	0.0676476
Arizona	Greenlee County	0.00484964
Arizona	La Paz County	0.625892
Arizona	Maricopa County	0.896377
Arizona	Mohave County	0.135373
Arizona	Navajo County	0.519206
Arizona	Pima County	0.988159
Arizona	Pinal County	0.984502
Arizona	Santa Cruz County	0.12991
Arizona	Yavapai County	0.452108
Arizona	Yuma County	0.935266
Arizona Territory	Apache County	0.455391
Arizona Territory	Cochise County	0.920541
Arizona Territory	Coconino County	0.926464
Arizona Territory	Gila County	0.950199
Arizona Territory	Graham County	0.99175
Arizona Territory	Maricopa County	0.990197
Arizona Territory	Mohave County	0.703804
Arizona Territory	Navajo County	0.891856
Arizona Territory	Pima County	0.629342
Arizona Territory	Pinal County	0.553766
Arizona Territory	San Carlos Indian Reservation	0.270573
Arizona Territory	Santa Cruz County	0.890162
Arizona Territory	Yavapai County	0.95491
Arizona Territory	Yuma County	0.614307
Arkansas	Arkansas County	0.0518067
Arkansas	Ashley County	0.0413399
Arkansas	Baxter County	0.0820967
Arkansas	Benton County	0.428558
Arkansas	Boone County	0.00966757
Arkansas	Bradley County	0.00911032
Arkansas	Calhoun County	0.00277555
Arkansas	Carroll County	0.027289
Arkansas	Chicot County	0.0465743
Arkansas	Clark County	0.00871464
Arkansas	Clay County	0.0263849
Arkansas	Cleburne County	0.0177008
Arkansas	Cleveland County	0.00360395
Arkansas	Columbia County	0.0108922
Arkansas	Conway County	0.0271761
Arkansas	Craighead County	0.421563
Arkansas	Crawford County	0.0703067
Arkansas	Crittenden County	0.27023
Arkansas	Cross County	0.0902333
Arkansas	Dallas County	0.00216634
Arkansas	Desha County	0.110575
Arkansas	Dorsey County	0.270573
Arkansas	Drew County	0.00786124
Arkansas	Faulkner County	0.140754
Arkansas	Franklin County	0.0179839
Arkansas	Fulton County	0.0160604
Arkansas	Garland County	0.582739
Arkansas	Grant County	0.00795008
Arkansas	Greene County	0.0989603
Arkansas	Hempstead County	0.00922885
Arkansas	Hot Spring County	0.263432
Arkansas	Howard County	0.00193046
Arkansas	Independence County	0.0108414
Arkansas	Izard County	0.00665987
Arkansas	Jackson County	0.0545045
Arkansas	Jefferson County	0.194924
Arkansas	Johnson County	0.0421362
Arkansas	Lafayette County	0.00557378
Arkansas	Lawrence County	0.0341683
Arkansas	Lee County	0.0116619
Arkansas	Lincoln County	0.0021915
Arkansas	Little River County	0.0173765
Arkansas	Logan County	0.00186614
Arkansas	Lonoke County	0.0380464
Arkansas	Madison County	0.00838208
Arkansas	Marion County	0.00834296
Arkansas	Miller County	0.0992843
Arkansas	Mississippi County	0.22304
Arkansas	Monroe County	0.0342142
Arkansas	Montgomery County	0.0128383
Arkansas	Nevada County	0.00492987
Arkansas	Newton County	0.0190677
Arkansas	Ouachita County	0.0321168
Arkansas	Perry County	0.049566
Arkansas	Phillips County	0.0639652
Arkansas	Pike County	0.0269517
Arkansas	Poinsett County	0.225903
Arkansas	Polk County	0.0751396
Arkansas	Pope County	0.167172
Arkansas	Prairie County	0.00169728
Arkansas	Pulaski County	0.975375
Arkansas	Randolph County	0.0171935
Arkansas	Saline County	0.979154
Arkansas	Scott County	0.00465207
Arkansas	Searcy County	0.00606063
Arkansas	Sebastian County	0.239234
Arkansas	Sevier County	0.0114677
Arkansas	Sharp County	0.00937827
Arkansas	St. Francis County	0.124945
Arkansas	Stone County	0.0017716
Arkansas	Union County	0.280726
Arkansas	Van Buren County	0.0280519
Arkansas	Washington County	0.828861
Arkansas	White County	0.298234
Arkansas	Woodruff County	0.0197479
Arkansas	Yell County	0.0392654
Arkansas Territory	Arkansas County	0.699965
Arkansas Territory	Chicot County	0.270573
Arkansas Territory	Clark County	0.211024
Arkansas Territory	Conway County	0.270573
Arkansas Territory	Crawford County	0.270573
Arkansas Territory	Crittenden County	0.270573
Arkansas Territory	Hempstead County	0.699965
Arkansas Territory	Hot Spring County	0.270573
Arkansas Territory	Independence County	0.270573
Arkansas Territory	Izard County	0.270573
Arkansas Territory	Jackson County	0.270573
Arkansas Territory	Jefferson County	0.270573
Arkansas Territory	Lafayette County	0.270573
Arkansas Territory	Lawrence County	0.992832
Arkansas Territory	Miller County	0.699965
Arkansas Territory	Monroe County	0.270573
Arkansas Territory	Phillips County	0.204178
Arkansas Territory	Pope County	0.270573
Arkansas Territory	Pulaski County	0.974303
Arkansas Territory	Sevier County	0.270573
Arkansas Territory	St Francis County	0.270573
Arkansas Territory	Union County	0.270573
Arkansas Territory	Washington County	0.270573
California	Alameda County	0.919029
California	Alpine County	3.38741e-07
California	Amador County	0.00872581
California	Butte County	0.859138
California	Calaveras County	0.0237752
California	Colusa County	0.0207673
California	Contra Costa County	0.110565
California	Del Norte County	0.477431
California	El Dorado County	0.154893
California	Fresno County	0.589687
California	Glenn County	0.20123
California	Humboldt County	0.79058
California	Imperial County	0.208034
California	Inyo County	0.384038
California	Kern County	0.568649
California	Kings County	0.956479
California	Klamath County	0.589151
California	Lake County	0.664668
California	Lassen County	0.678578
California	Los Angeles County	0.0778873
California	Madera County	0.988086
California	Marin County	0.376757
California	Mariposa County	0.0123906
California	Mendocino County	0.809923
California	Merced County	0.58179
California	Modoc County	0.00315337
California	Mono County	0.191278
California	Monterey County	0.119374
California	Napa County	0.843472
California	Nevada County	0.159799
California	Orange County	0.0716592
California	Placer County	0.241693
California	Plumas County	0.0200225
California	Riverside County	0.393232
California	Sacramento County	0.176715
California	San Benito County	0.299001
California	San Bernardino County	0.0981603
California	San Diego County	0.0344244
California	San Francisco County	0.269732
California	San Joaquin County	0.547749
California	San Luis Obispo County	0.297243
California	San Mateo County	0.0888034
California	Santa Barbara County	0.303408
California	Santa Clara County	0.094021
California	Santa Cruz County	0.518784
California	Shasta County	0.333157
California	Sierra County	0.00138187
California	Siskiyou County	0.309712
California	Solano County	0.22367
California	Sonoma County	0.420982
California	Stanislaus County	0.30677
California	Sutter County	0.64959
California	Tehama County	0.426255
California	Trinity County	0.0416199
California	Tulare County	0.850502
California	Tuolumne County	0.0760777
California	Ventura County	0.220379
California	Yolo County	0.512602
California	Yuba County	0.136197
Colorado	Adams County	0.553302
Colorado	Alamosa County	0.0449816
Colorado	Arapahoe County	0.793374
Colorado	Archuleta County	0.0189133
Colorado	Baca County	0.20329
Colorado	Bent County	0.0230981
Colorado	Boulder County	0.626558
Colorado	Broomfield County	0.270573
Colorado	Chaffee County	0.00146867
Colorado	Cheyenne County	0.0116536
Colorado	Clear Creek County	0.0143192
Colorado	Conejos County	0.00108645
Colorado	Costilla County	0.00115358
Colorado	Crowley County	0.0388745
Colorado	Custer County	0.00058363
Colorado	Delta County	0.0255648
Colorado	Denver County	0.0815602
Colorado	Dolores County	0.000191723
Colorado	Douglas County	0.000669572
Colorado	Eagle County	0.416744
Colorado	El Paso County	0.305827
Colorado	Elbert County	0.192537
Colorado	Fremont County	0.0602415
Colorado	Garfield County	0.396041
Colorado	Gilpin County	0.0970956
Colorado	Grand County	0.637808
Colorado	Greenwood County	1
Colorado	Gunnison County	0.00397686
Colorado	Hinsdale County	2.60794e-06
Colorado	Huerfano County	0.00817265
Colorado	Jackson County	0.000173346
Colorado	Jefferson County	0.0765023
Colorado	Kiowa County	0.00267767
Colorado	Kit Carson County	0.00802626
Colorado	La Plata County	0.53756
Colorado	Lake County	0.00919696
Colorado	Larimer County	0.642312
Colorado	Las Animas County	0.0292056
Colorado	Lincoln County	0.00644458
Colorado	Logan County	0.0167297
Colorado	Mesa County	0.8013
Colorado	Mineral County	0.00021463
Colorado	Moffat County	0.0604326
Colorado	Montezuma County	0.479856
Colorado	Montrose County	0.183432
Colorado	Morgan County	0.0472189
Colorado	Otero County	0.010658
Colorado	Ouray County	0.0027711
Colorado	Park County	0.0801224
Colorado	Phillips County	0.0111856
Colorado	Pitkin County	0.383093
Colorado	Prowers County	0.0169897
Colorado	Pueblo County	0.425288
Colorado	Rio Blanco County	0.0394542
Colorado	Rio Grande County	0.102177
Colorado	Routt County	0.32467
Colorado	Saguache County	0.00148666
Colorado	San Juan County	0.00189615
Colorado	San Miguel County	0.0102448
Colorado	Sedgwick County	0.0170772
Colorado	Summit County	0.221365
Colorado	Teller County	0.553874
Colorado	Washington County	0.028325
Colorado	Weld County	0.741864
Colorado	Yuma County	0.00735818
Colorado Territory	Arapahoe County	0.270573
Colorado Territory	Bent County	0.270573
Colorado Territory	Boulder County	0.270573
Colorado Territory	Clear Creek County	0.270573
Colorado Territory	Conejos County	0.270573
Colorado Territory	Costilla County	0.270573
Colorado Territory	Douglas County	0.270573
Colorado Territory	El Paso County	0.270573
Colorado Territory	Fremont County	0.270573
Colorado Territory	Gilpin County	0.270573
Colorado Territory	Greenwood County	0.270573
Colorado Territory	Huerfano County	0.270573
Colorado Territory	Jefferson County	0.270573
Colorado Territory	Lake County	0.270573
Colorado Territory	Larimer County	0.270573
Colorado Territory	Las Animas County	0.270573
Colorado Territory	Park County	0.270573
Colorado Territory	Pueblo County	0.270573
Colorado Territory	Saguache County	0.270573
Colorado Territory	Summit County	0.270573
Colorado Territory	Weld County	0.270573
Connecticut	Fairfield County	0.602906
Connecticut	Hartford County	0.766036
Connecticut	Litchfield County	0.00360265
Connecticut	Middlesex County	0.070999
Connecticut	New Haven County	0.785154
Connecticut	New London County	0.127003
Connecticut	Tolland County	0.093677
Connecticut	Windham County	0.000958609
Dakota Territory	Aurora County	0.270573
Dakota Territory	Barnes County	0.270573
Dakota Territory	Beadle County	0.270573
Dakota Territory	Billings County	0.270573
Dakota Territory	Bon Homme County	0.943217
Dakota Territory	Boreman County	0.270573
Dakota Territory	Bottineau County	1
Dakota Territory	Brookings County	0.981473
Dakota Territory	Brown County	0.270573
Dakota Territory	Brule County	0.270573
Dakota Territory	Buffalo County	0.0367777
Dakota Territory	Burleigh County	0.270573
Dakota Territory	Campbell County	0.270573
Dakota Territory	Cass County	0.270573
Dakota Territory	Cavalier County	1
Dakota Territory	Charles Mix County	0.699965
Dakota Territory	Cheyenne County	1
Dakota Territory	Clark County	0.270573
Dakota Territory	Clay County	0.992228
Dakota Territory	Codington County	0.270573
Dakota Territory	Custer County	0.270573
Dakota Territory	Davison County	0.270573
Dakota Territory	Day County	0.270573
Dakota Territory	Delano County	1
Dakota Territory	Desmet County	1
Dakota Territory	Deuel County	0.699965
Dakota Territory	Douglas County	0.270573
Dakota Territory	Edmunds County	1
Dakota Territory	Emmons County	0.270573
Dakota Territory	Faulk County	0.270573
Dakota Territory	Forsythe County	1
Dakota Territory	Fort Sisseton County	0.270573
Dakota Territory	Foster County	0.270573
Dakota Territory	Gingras County	1
Dakota Territory	Grand Forks County	0.270573
Dakota Territory	Grant County	0.270573
Dakota Territory	Gregory County	1
Dakota Territory	Hamlin County	0.270573
Dakota Territory	Hand County	0.270573
Dakota Territory	Hanson County	0.270573
Dakota Territory	Howard County	0.270573
Dakota Territory	Hughes County	0.270573
Dakota Territory	Hutchinson County	0.934501
Dakota Territory	Hyde County	1
Dakota Territory	Jayne County	0.270573
Dakota Territory	Kidder County	0.270573
Dakota Territory	Kingsbury County	0.270573
Dakota Territory	La Moure County	0.270573
Dakota Territory	Lake County	0.270573
Dakota Territory	Lawrence County	0.270573
Dakota Territory	Lincoln County	0.946155
Dakota Territory	Logan County	1
Dakota Territory	Lugenbeel County	1
Dakota Territory	Lyman County	0.270573
Dakota Territory	Mandan County	1
Dakota Territory	McCook County	0.270573
Dakota Territory	McHenry County	1
Dakota Territory	McPherson County	1
Dakota Territory	Mercer County	1
Dakota Territory	Meyer County	0.270573
Dakota Territory	Miner County	0.270573
Dakota Territory	Minnehaha County	0.931216
Dakota Territory	Moody County	0.270573
Dakota Territory	Morton County	0.270573
Dakota Territory	Mountraille County	0.270573
Dakota Territory	Pembina County	0.999357
Dakota Territory	Pennington County	0.270573
Dakota Territory	Potter County	1
Dakota Territory	Pratt County	1
Dakota Territory	Presho County	1
Dakota Territory	Ramsey County	0.270573
Dakota Territory	Ransom County	0.270573
Dakota Territory	Renville County	1
Dakota Territory	Richland County	0.270573
Dakota Territory	Rolette County	1
Dakota Territory	Rusk County	0.270573
Dakota Territory	Shannon County	0.270573
Dakota Territory	Sheridan County	1
Dakota Territory	Sisseton and Wahpeton Indian Reservations	0.270573
Dakota Territory	Spink County	0.270573
Dakota Territory	Stanley County	0.270573
Dakota Territory	Stark County	1
Dakota Territory	Stevens County	0.270573
Dakota Territory	Stutsman County	0.270573
Dakota Territory	Sully County	0.270573
Dakota Territory	Todd County	0.699965
Dakota Territory	Traill County	0.270573
Dakota Territory	Tripp County	1
Dakota Territory	Turner County	0.270573
Dakota Territory	Union County	0.989234
Dakota Territory	Unorganized Territory	0.699965
Dakota Territory	Wallette County	0.270573
Dakota Territory	Walworth County	0.270573
Dakota Territory	White River County	1
Dakota Territory	Williams County	0.270573
Dakota Territory	Yankton County	0.985235
Dakota Territory	Ziebach County	1
Delaware	Kent County	0.0138657
Delaware	New Castle County	0.95339
Delaware	Sussex County	0.034762
District Of Columbia	Alexandria	0.365175
District Of Columbia	District of Columbia	0.172605
District Of Columbia	District of Columbia (old)	0.270573
District Of Columbia	Georgetown	0.503128
District Of Columbia	Rural Alexandria County	0.699965
District Of Columbia	Rural Fairfax County	0.270573
District Of Columbia	Rural Washington county	0.2412
District Of Columbia	Washington City	0.936867
Florida	Alachua County	0.584091
Florida	Baker County	0.491423
Florida	Bay County	0.953149
Florida	Benton County	0.270573
Florida	Bradford County	0.0715827
Florida	Brevard County	0.00197621
Florida	Broward County	0.358155
Florida	Calhoun County	0.0507544
Florida	Charlotte County	0.583727
Florida	Citrus County	0.0445631
Florida	Clay County	0.0131748
Florida	Collier County	0.384212
Florida	Columbia County	0.519171
Florida	Dade County	0.00470274
Florida	DeSoto County	0.178171
Florida	Dixie County	0.219156
Florida	Duval County	0.339214
Florida	Escambia County	0.847535
Florida	Flagler County	0.0815188
Florida	Franklin County	0.0748601
Florida	Gadsden County	0.138972
Florida	Gilchrist County	0.310795
Florida	Glades County	0.157542
Florida	Gulf County	0.1753
Florida	Hamilton County	0.0137146
Florida	Hardee County	0.0458442
Florida	Hendry County	0.900908
Florida	Hernando County	0.00460615
Florida	Highlands County	0.900144
Florida	Hillsborough County	0.238489
Florida	Holmes County	0.102466
Florida	Indian River County	0.980223
Florida	Jackson County	0.132866
Florida	Jefferson County	0.00105606
Florida	Lafayette County	0.00353085
Florida	Lake County	0.793205
Florida	Lee County	0.0370681
Florida	Leon County	0.201721
Florida	Levy County	0.479192
Florida	Liberty County	0.00445601
Florida	Madison County	0.00211263
Florida	Manatee County	0.17009
Florida	Marion County	0.267453
Florida	Martin County	0.814813
Florida	Miami-Dade County	0.773956
Florida	Monroe County	0.971384
Florida	Nassau County	0.784222
Florida	New River County	0.270573
Florida	Okaloosa County	0.956863
Florida	Okeechobee County	0.938389
Florida	Orange County	0.00940463
Florida	Osceola County	0.089238
Florida	Palm Beach County	0.527869
Florida	Pasco County	0.0534205
Florida	Pinellas County	0.887707
Florida	Polk County	0.533655
Florida	Putnam County	0.953252
Florida	Santa Rosa County	0.323028
Florida	Sarasota County	0.930248
Florida	Seminole County	0.571668
Florida	St Lucie County (old)	0.270573
Florida	St. Johns County	0.449765
Florida	St. Lucie County	0.607275
Florida	Sumter County	0.452767
Florida	Suwannee County	0.0870464
Florida	Taylor County	0.201962
Florida	Union County	0.0286617
Florida	Volusia County	0.174274
Florida	Wakulla County	0.155062
Florida	Walton County	0.502243
Florida	Washington County	0.058867
Florida Territory	Alachua County	0.345316
Florida Territory	Calhoun County	0.270573
Florida Territory	Columbia County	0.270573
Florida Territory	Dade County	0.270573
Florida Territory	Duval County	0.999419
Florida Territory	Escambia (part) and Walton (part)	0.270573
Florida Territory	Escambia County	0.699965
Florida Territory	Franklin County	0.270573
Florida Territory	Gadsden County	0.699965
Florida Territory	Hamilton County	0.998663
Florida Territory	Hillsborough County	0.270573
Florida Territory	Jackson County	0.699965
Florida Territory	Jefferson County	0.907304
Florida Territory	Leon County	0.908861
Florida Territory	Madison County	0.999312
Florida Territory	Monroe County	0.699965
Florida Territory	Mosquito County	0.699965
Florida Territory	Nassau County	0.699965
Florida Territory	St Johns County	0.699965
Florida Territory	Walton County	0.699965
Florida Territory	Washington County	0.223918
Georgia	Appling County	0.1124
Georgia	Atkinson County	0.00396543
Georgia	Bacon County	0.00652542
Georgia	Baker County	0.000250808
Georgia	Baldwin County	0.0595072
Georgia	Banks County	0.00638414
Georgia	Barrow County	0.099088
Georgia	Bartow County	0.0354171
Georgia	Ben Hill County	0.00356692
Georgia	Berrien County	0.022587
Georgia	Bibb County	0.802479
Georgia	Bleckley County	0.0015777
Georgia	Brantley County	0.0520565
Georgia	Brooks County	0.0136196
Georgia	Bryan County	0.00519761
Georgia	Bulloch County	0.385271
Georgia	Burke County	0.000991946
Georgia	Butts County	0.00646092
Georgia	Calhoun County	0.00108882
Georgia	Camden County	0.0644658
Georgia	Campbell County	0.053851
Georgia	Candler County	0.00452992
Georgia	Carroll County	0.729001
Georgia	Cass County	0.596852
Georgia	Catoosa County	0.430613
Georgia	Charlton County	0.0462656
Georgia	Chatham County	0.924487
Georgia	Chattahoochee County	0.0222846
Georgia	Chattooga County	0.0535468
Georgia	Cherokee County	0.1107
Georgia	Clarke County	0.367762
Georgia	Clay County	0.000290695
Georgia	Clayton County	0.0115975
Georgia	Clinch County	0.00211263
Georgia	Cobb County	0.00799825
Georgia	Coffee County	0.0936731
Georgia	Colquitt County	0.0776001
Georgia	Columbia County	0.0181399
Georgia	Cook County	0.00248938
Georgia	Coweta County	0.228155
Georgia	Crawford County	4.29586e-05
Georgia	Crisp County	0.00165067
Georgia	Dade County	0.0272137
Georgia	Dawson County	0.00146583
Georgia	Decatur County	0.0195213
Georgia	DeKalb County	0.0248746
Georgia	Dodge County	0.0141994
Georgia	Dooly County	0.00401627
Georgia	Dougherty County	0.728792
Georgia	Douglas County	0.336549
Georgia	Early County	0.0238337
Georgia	Echols County	0.000197932
Georgia	Effingham County	0.0719215
Georgia	Elbert County	9.95404e-05
Georgia	Emanuel County	0.0756835
Georgia	Evans County	0.00401882
Georgia	Fannin County	0.0173433
Georgia	Fayette County	0.014579
Georgia	Floyd County	0.669495
Georgia	Forsyth County	0.0265813
Georgia	Franklin County	0.00180865
Georgia	Fulton County	0.889352
Georgia	Gilmer County	0.00170598
Georgia	Glascock County	2.34644e-05
Georgia	Glynn County	0.599419
Georgia	Gordon County	0.0557572
Georgia	Grady County	0.00134974
Georgia	Greene County	4.32437e-06
Georgia	Gwinnett County	0.000474005
Georgia	Habersham County	0.0776081
Georgia	Hall County	0.884191
Georgia	Hancock County	9.54985e-06
Georgia	Haralson County	0.0228931
Georgia	Harris County	0.000162057
Georgia	Hart County	0.0227566
Georgia	Heard County	0.000132909
Georgia	Henry County	0.0804259
Georgia	Houston County	0.273511
Georgia	Irwin County	0.0584936
Georgia	Jackson County	0.0134017
Georgia	Jasper County	0.000815393
Georgia	Jeff Davis County	0.0115269
Georgia	Jefferson County	0.0076691
Georgia	Jenkins County	0.00164693
Georgia	Johnson County	0.0326266
Georgia	Jones County	0.000171416
Georgia	Lamar County	0.0131609
Georgia	Lanier County	0.00284511
Georgia	Laurens County	0.0957213
Georgia	Lee County	0.00594861
Georgia	Liberty County	0.0237447
Georgia	Lincoln County	2.43845e-06
Georgia	Long County	0.0532869
Georgia	Lowndes County	0.980637
Georgia	Lumpkin County	0.00167008
Georgia	Macon County	0.00192675
Georgia	Madison County	0.0607538
Georgia	Marion County	0.000250321
Georgia	McDuffie County	0.00295369
Georgia	McIntosh County	6.28032e-05
Georgia	Meriwether County	0.000525828
Georgia	Miller County	0.0094412
Georgia	Milton County	0.0236599
Georgia	Mitchell County	0.0611273
Georgia	Monroe County	0.000174073
Georgia	Montgomery County	0.042859
Georgia	Morgan County	2.79056e-05
Georgia	Murray County	0.0233463
Georgia	Muscogee County	0.596702
Georgia	Newton County	0.00889771
Georgia	Oconee County	0.0100707
Georgia	Oglethorpe County	6.20759e-05
Georgia	Paulding County	0.157756
Georgia	Peach County	0.0526213
Georgia	Pickens County	0.0242983
Georgia	Pierce County	0.0414245
Georgia	Pike County	0.00100324
Georgia	Polk County	0.188331
Georgia	Pulaski County	0.00512656
Georgia	Putnam County	6.41052e-05
Georgia	Quitman County	3.66385e-05
Georgia	Rabun County	0.0582855
Georgia	Randolph County	0.000747553
Georgia	Randolph County (old)	0.270573
Georgia	Richmond County	0.943603
Georgia	Rockdale County	0.226851
Georgia	Schley County	2.36889e-05
Georgia	Screven County	0.047688
Georgia	Seminole County	0.00968596
Georgia	Spalding County	0.245918
Georgia	Stephens County	0.0460156
Georgia	Stewart County	0.00242886
Georgia	Sumter County	0.0250742
Georgia	Talbot County	0.000479851
Georgia	Taliaferro County	0.00896508
Georgia	Tattnall County	0.0817393
Georgia	Taylor County	0.000241907
Georgia	Telfair County	0.0625302
Georgia	Terrell County	0.0020932
Georgia	Thomas County	0.058454
Georgia	Tift County	0.125676
Georgia	Toombs County	0.0278433
Georgia	Towns County	0.00212835
Georgia	Treutlen County	0.00283171
Georgia	Troup County	0.0458461
Georgia	Turner County	0.00130085
Georgia	Twiggs County	3.41952e-06
Georgia	Union County	0.00453886
Georgia	Upson County	0.00677893
Georgia	Walker County	0.362365
Georgia	Walton County	0.0499231
Georgia	Ware County	0.17036
Georgia	Warren County	2.78547e-05
Georgia	Washington County	0.00122364
Georgia	Wayne County	0.323398
Georgia	Webster County	0.000334446
Georgia	Wheeler County	0.0167988
Georgia	White County	0.0152017
Georgia	Whitfield County	0.250197
Georgia	Wilcox County	0.0241544
Georgia	Wilkes County	3.04936e-06
Georgia	Wilkinson County	6.21002e-05
Georgia	Worth County	0.0372929
Hawaii	Hawaii County	0.324591
Hawaii	Honolulu County	0.217307
Hawaii	Kalawao County	0.00334443
Hawaii	Kauai County	0.236921
Hawaii	Maui County	0.511055
Hawaii Territory	Hawaii County	0.124609
Hawaii Territory	Honolulu County	0.828412
Hawaii Territory	Kalawao County	0.699965
Hawaii Territory	Kauai County	0.138096
Hawaii Territory	Maui County	0.222943
Hawaii Territory	Molokai County	0.270573
Hawaii Territory	Niihau County	0.270573
Hawaii Territory	Oahu County	0.270573
Idaho	Ada County	0.993146
Idaho	Adams County	0.00274857
Idaho	Alturas County	0.270573
Idaho	Bannock County	0.35201
Idaho	Bear Lake County	0.000400245
Idaho	Benewah County	0.00171899
Idaho	Bingham County	0.100524
Idaho	Blaine County	0.0856462
Idaho	Boise County	0.0133753
Idaho	Bonner County	0.0264052
Idaho	Bonneville County	0.441298
Idaho	Boundary County	0.0157771
Idaho	Butte County	0.0199971
Idaho	Camas County	0.00887954
Idaho	Canyon County	0.545395
Idaho	Caribou County	0.0885381
Idaho	Cassia County	0.0475063
Idaho	Clark County	0.0069863
Idaho	Clearwater County	0.0417209
Idaho	Custer County	0.000293742
Idaho	Elmore County	0.751882
Idaho	Franklin County	0.00521262
Idaho	Fremont County	0.0029334
Idaho	Gem County	0.0260562
Idaho	Gooding County	0.0133551
Idaho	Idaho County	0.00495864
Idaho	Jefferson County	0.017433
Idaho	Jerome County	0.104744
Idaho	Kootenai County	0.809293
Idaho	Latah County	0.0480856
Idaho	Lemhi County	0.0197955
Idaho	Lewis County	0.00223726
Idaho	Lincoln County	0.00397091
Idaho	Logan County	0.270573
Idaho	Madison County	0.0848326
Idaho	Minidoka County	0.0413555
Idaho	Nez Perce County	0.0853634
Idaho	Oneida County	0.0184072
Idaho	Owyhee County	0.0453874
Idaho	Payette County	0.0503299
Idaho	Power County	0.0173991
Idaho	Shoshone County	0.0144696
Idaho	Teton County	0.0188753
Idaho	Twin Falls County	0.0912082
Idaho	Valley County	0.0555576
Idaho	Washington County	0.00532271
Idaho	Yellowstone National Park	1
Idaho Territory	Ada County	0.938949
Idaho Territory	Alturas County	0.999547
Idaho Territory	Bear Lake County	0.270573
Idaho Territory	Boise County	0.699965
Idaho Territory	Cassia County	0.270573
Idaho Territory	Idaho County	0.999579
Idaho Territory	Kootenai County	0.270573
Idaho Territory	Lemhi County	0.999579
Idaho Territory	Nez Perce County	0.939569
Idaho Territory	Oneida County	0.991587
Idaho Territory	Owyhee County	0.699965
Idaho Territory	Shoshone County	0.699965
Idaho Territory	Washington County	0.270573
Illinois	Adams County	0.00233707
Illinois	Alexander County	0.121612
Illinois	Bond County	0.00219232
Illinois	Boone County	0.0250393
Illinois	Brown County	0.000710579
Illinois	Bureau County	0.0011101
Illinois	Calhoun County	0.000315012
Illinois	Carroll County	0.000829797
Illinois	Cass County	0.000831341
Illinois	Champaign County	0.775075
Illinois	Christian County	0.00664928
Illinois	Clark County	0.00275674
Illinois	Clay County	0.00213313
Illinois	Clinton County	0.0186145
Illinois	Coles County	0.0211469
Illinois	Cook County	0.295802
Illinois	Crawford County	0.0166581
Illinois	Cumberland County	0.000469877
Illinois	De Witt County	0.00156374
Illinois	DeKalb County	0.192564
Illinois	Douglas County	0.00118315
Illinois	DuPage County	0.0243835
Illinois	Edgar County	0.00355566
Illinois	Edwards County	0.00234925
Illinois	Effingham County	0.0116954
Illinois	Fayette County	0.00289953
Illinois	Ford County	0.000440302
Illinois	Franklin County	0.223121
Illinois	Fulton County	0.00151822
Illinois	Gallatin County	0.000761008
Illinois	Greene County	0.00121541
Illinois	Grundy County	0.0208893
Illinois	Hamilton County	0.00513852
Illinois	Hancock County	0.00456027
Illinois	Hardin County	0.00267449
Illinois	Henderson County	0.000121716
Illinois	Henry County	0.00760821
Illinois	Iroquois County	0.00268368
Illinois	Jackson County	0.179787
Illinois	Jasper County	0.0034791
Illinois	Jefferson County	0.06728
Illinois	Jersey County	0.000885477
Illinois	Jo Daviess County	0.00025375
Illinois	Johnson County	0.0262162
Illinois	Kane County	0.999992
Illinois	Kankakee County	0.233648
Illinois	Kendall County	0.0743038
Illinois	Knox County	0.007266
Illinois	Lake County	0.269939
Illinois	LaSalle County	0.0339393
Illinois	Lawrence County	0.0137017
Illinois	Lee County	0.00168197
Illinois	Livingston County	0.001218
Illinois	Logan County	0.0022081
Illinois	Macon County	0.601686
Illinois	Macoupin County	0.0132522
Illinois	Madison County	0.843738
Illinois	Marion County	0.076939
Illinois	Marshall County	9.9929e-05
Illinois	Mason County	0.000375782
Illinois	Massac County	0.0037008
Illinois	McDonough County	0.000951628
Illinois	McHenry County	0.243663
Illinois	McLean County	0.0466948
Illinois	Menard County	0.000337886
Illinois	Mercer County	0.000279561
Illinois	Monroe County	0.00278821
Illinois	Montgomery County	0.00342447
Illinois	Morgan County	0.00530368
Illinois	Moultrie County	0.000661019
Illinois	Ogle County	0.00609965
Illinois	Peoria County	0.532615
Illinois	Perry County	0.0137216
Illinois	Piatt County	0.00210506
Illinois	Pike County	0.00188036
Illinois	Pope County	0.0025289
Illinois	Pulaski County	0.0128383
Illinois	Putnam County	0.000344009
Illinois	Randolph County	0.0184687
Illinois	Richland County	0.00120645
Illinois	Rock Island County	0.544453
Illinois	Saline County	0.0652863
Illinois	Sangamon County	0.637523
Illinois	Schuyler County	0.00157186
Illinois	Scott County	5.72497e-05
Illinois	Shelby County	0.00190302
Illinois	St. Clair County	0.808875
Illinois	Stark County	0.00258425
Illinois	Stephenson County	0.00538752
Illinois	Tazewell County	0.739173
Illinois	Union County	0.00274335
Illinois	Vermilion County	0.104957
Illinois	Wabash County	0.0136621
Illinois	Warren County	0.000687301
Illinois	Washington County	0.000852147
Illinois	Wayne County	0.00392637
Illinois	White County	0.0128713
Illinois	Whiteside County	0.0360493
Illinois	Will County	0.886737
Illinois	Williamson County	0.094476
Illinois	Winnebago County	0.876466
Illinois	Woodford County	0.00262985
Illinois Territory	Randolph County	0.270573
Illinois Territory	St Clair County	0.270573
Indian Territory	Cherokee Nation	0.270573
Indian Territory	Chickasaw Nation	0.270573
Indian Territory	Choctaw Nation	0.270573
Indian Territory	Creek Nation	0.270573
Indian Territory	Modoc Indian Reservation	0.270573
Indian Territory	Ottawa Indian Reservation	0.270573
Indian Territory	Peroria Indian Reservation	0.270573
Indian Territory	Quapaw Indian Reservation	0.270573
Indian Territory	Seminole Nation	0.270573
Indian Territory	Seneca Indian Reservation	0.270573
Indian Territory	Shawnee Indian Reservation	0.270573
Indian Territory	Wyandotte Indian Reservation	0.270573
Indiana	Adams County	0.0312949
Indiana	Allen County	0.968248
Indiana	Bartholomew County	0.160885
Indiana	Benton County	0.00392313
Indiana	Blackford County	0.0335758
Indiana	Boone County	0.00994332
Indiana	Brown County	0.00590685
Indiana	Carroll County	0.00157186
Indiana	Cass County	0.0196579
Indiana	Clark County	0.468114
Indiana	Clay County	0.00673711
Indiana	Clinton County	0.0165334
Indiana	Crawford County	0.00119675
Indiana	Daviess County	0.0193723
Indiana	Dearborn County	0.00112078
Indiana	Decatur County	0.00050094
Indiana	DeKalb County	0.023248
Indiana	Delaware County	0.750246
Indiana	Dubois County	0.102313
Indiana	Elkhart County	0.992587
Indiana	Fayette County	0.00284294
Indiana	Floyd County	0.182977
Indiana	Fountain County	0.000801022
Indiana	Franklin County	0.000136752
Indiana	Fulton County	0.00491032
Indiana	Gibson County	0.03827
Indiana	Grant County	0.0620143
Indiana	Greene County	0.029469
Indiana	Hamilton County	0.178648
Indiana	Hancock County	0.126566
Indiana	Harrison County	0.0042477
Indiana	Hendricks County	0.307935
Indiana	Henry County	0.0393523
Indiana	Howard County	0.627116
Indiana	Huntington County	0.0189424
Indiana	Jackson County	0.0305386
Indiana	Jasper County	0.152639
Indiana	Jay County	0.00441361
Indiana	Jefferson County	0.0012907
Indiana	Jennings County	0.00392018
Indiana	Johnson County	0.438535
Indiana	Knox County	0.0883549
Indiana	Kosciusko County	0.0570351
Indiana	LaGrange County	0.01042
Indiana	Lake County	0.233974
Indiana	LaPorte County	0.479037
Indiana	Lawrence County	0.121998
Indiana	Madison County	0.342072
Indiana	Marion County	0.83572
Indiana	Marshall County	0.0117841
Indiana	Martin County	0.00135634
Indiana	Miami County	0.0104519
Indiana	Monroe County	0.929797
Indiana	Montgomery County	0.00506575
Indiana	Morgan County	0.0640887
Indiana	Newton County	0.00308754
Indiana	Noble County	0.00646124
Indiana	Ohio County	2.84305e-05
Indiana	Orange County	0.0031017
Indiana	Owen County	0.000548226
Indiana	Parke County	8.54906e-05
Indiana	Perry County	0.0052478
Indiana	Pike County	0.005264
Indiana	Porter County	0.509991
Indiana	Posey County	0.00393878
Indiana	Pulaski County	0.00759456
Indiana	Putnam County	0.000470063
Indiana	Randolph County	0.00471618
Indiana	Ripley County	0.000824076
Indiana	Rush County	2.17112e-05
Indiana	Scott County	0.0628662
Indiana	Shelby County	0.0174722
Indiana	Spencer County	0.00255379
Indiana	St. Joseph County	0.518944
Indiana	Starke County	0.159267
Indiana	Steuben County	0.0130906
Indiana	Sullivan County	0.00967873
Indiana	Switzerland County	0.000146147
Indiana	Tippecanoe County	0.512003
Indiana	Tipton County	0.00171282
Indiana	Union County	2.17605e-06
Indiana	Vanderburgh County	0.589628
Indiana	Vermillion County	0.00489182
Indiana	Vigo County	0.131571
Indiana	Wabash County	0.00704042
Indiana	Wabash New Purchase *	0.270573
Indiana	Warren County	0.000189531
Indiana	Warrick County	0.0627923
Indiana	Washington County	0.000153442
Indiana	Wayne County	0.0625712
Indiana	Wells County	0.00627807
Indiana	White County	0.02763
Indiana	Whitley County	0.00724375
Indiana Territory	Clark County	0.270573
Indiana Territory	Dearborn County	0.270573
Indiana Territory	Harrison County	0.270573
Indiana Territory	Knox County	0.99942
Indiana Territory	Randolph County	0.270573
Indiana Territory	St Clair County	0.270573
Indiana Territory	Unorganized	0.270573
Iowa	Adair County	0.00859729
Iowa	Adams County	0.00856897
Iowa	Allamakee County	0.000231929
Iowa	Appanoose County	0.0042291
Iowa	Audubon County	0.0078355
Iowa	Benton County	0.000103405
Iowa	Black Hawk County	0.758413
Iowa	Boone County	0.00578968
Iowa	Bremer County	0.00290401
Iowa	Buchanan County	0.000513589
Iowa	Buena Vista County	0.0159536
Iowa	Butler County	0.000942739
Iowa	Calhoun County	0.0330028
Iowa	Carroll County	0.00334095
Iowa	Cass County	0.00267658
Iowa	Cedar County	0.000266186
Iowa	Cerro Gordo County	0.194949
Iowa	Cherokee County	0.00919704
Iowa	Chickasaw County	0.000972679
Iowa	Clarke County	0.000717019
Iowa	Clay County	0.0275407
Iowa	Clayton County	0.000239709
Iowa	Clinton County	0.00247626
Iowa	Crawford County	0.00324666
Iowa	Dallas County	0.0242949
Iowa	Davis County	0.000266186
Iowa	Decatur County	0.000699228
Iowa	Delaware County	0.000123549
Iowa	Des Moines County	0.00410137
Iowa	Dickinson County	0.110831
Iowa	Dubuque County	0.0463903
Iowa	Emmet County	0.0153926
Iowa	Fayette County	0.00610434
Iowa	Floyd County	0.00230396
Iowa	Franklin County	0.00170174
Iowa	Fremont County	0.011883
Iowa	Greene County	0.00599519
Iowa	Grundy County	0.000289476
Iowa	Guthrie County	0.00560876
Iowa	Hamilton County	0.0042953
Iowa	Hancock County	0.0100775
Iowa	Hardin County	0.00159618
Iowa	Harrison County	0.00473616
Iowa	Henry County	5.31414e-05
Iowa	Howard County	0.00185143
Iowa	Humboldt County	0.0052815
Iowa	Ida County	0.00721987
Iowa	Iowa County	0.000395894
Iowa	Jackson County	5.61777e-05
Iowa	Jasper County	0.0030532
Iowa	Jefferson County	2.96261e-05
Iowa	Johnson County	0.17132
Iowa	Jones County	0.000236763
Iowa	Keokuk County	0.00342436
Iowa	Kossuth County	0.0442122
Iowa	Lee County	0.000596198
Iowa	Linn County	0.767356
Iowa	Louisa County	4.84974e-05
Iowa	Lucas County	0.00387638
Iowa	Lyon County	0.00702116
Iowa	Madison County	0.000794035
Iowa	Mahaska County	0.000642033
Iowa	Marion County	0.0007115
Iowa	Marshall County	0.021857
Iowa	Mills County	0.00238138
Iowa	Mitchell County	0.000868194
Iowa	Monona County	0.00563765
Iowa	Monroe County	0.00530098
Iowa	Montgomery County	0.00436351
Iowa	Muscatine County	0.00856033
Iowa	O'Brien County	0.00461417
Iowa	Osceola County	0.00712427
Iowa	Page County	0.00839728
Iowa	Palo Alto County	0.0102925
Iowa	Plymouth County	0.00420588
Iowa	Pocahontas County	0.0499396
Iowa	Polk County	0.818616
Iowa	Pottawattamie County	0.0868554
Iowa	Poweshiek County	0.000613911
Iowa	Ringgold County	0.00525428
Iowa	Sac County	0.016973
Iowa	Scott County	0.325096
Iowa	Shelby County	0.00135317
Iowa	Sioux County	0.0148494
Iowa	Story County	0.497233
Iowa	Tama County	0.000775948
Iowa	Taylor County	0.0166005
Iowa	Union County	0.00123194
Iowa	Van Buren County	0.000935681
Iowa	Wapello County	0.0201369
Iowa	Warren County	0.00353257
Iowa	Washington County	0.000266731
Iowa	Wayne County	0.00411539
Iowa	Webster County	0.037083
Iowa	Winnebago County	0.0130088
Iowa	Winneshiek County	0.000240203
Iowa	Woodbury County	0.0728829
Iowa	Worth County	0.00127769
Iowa	Wright County	0.0104438
Iowa Territory	Cedar County	0.270573
Iowa Territory	Clayton County	0.270573
Iowa Territory	Clinton County	0.270573
Iowa Territory	Delaware County	0.270573
Iowa Territory	Des Moines County	0.270573
Iowa Territory	Dubuque County	0.270573
Iowa Territory	Henry County	0.270573
Iowa Territory	Jackson County	0.270573
Iowa Territory	Jefferson County	0.270573
Iowa Territory	Johnson County	0.270573
Iowa Territory	Jones County	0.270573
Iowa Territory	Lee County	0.270573
Iowa Territory	Linn County	0.270573
Iowa Territory	Louisa County	0.270573
Iowa Territory	Muscatine County	0.270573
Iowa Territory	Scott County	0.270573
Iowa Territory	Van Buren County	0.270573
Iowa Territory	Washington County	0.270573
Kansas	Allen County	0.00511539
Kansas	Anderson County	0.00250055
Kansas	Arapahoe County	0.270573
Kansas	Atchison County	0.00064487
Kansas	Barber County	0.0111911
Kansas	Barton County	0.0696974
Kansas	Bourbon County	0.00036367
Kansas	Brown County	0.00958641
Kansas	Buffalo County	0.270573
Kansas	Butler County	0.0554651
Kansas	Chase County	0.0104091
Kansas	Chautauqua County	0.0213191
Kansas	Cherokee County	0.0014646
Kansas	Cheyenne County	0.00776237
Kansas	Clark County	0.00317158
Kansas	Clay County	0.00222754
Kansas	Cloud County	0.00634604
Kansas	Coffey County	0.00263101
Kansas	Comanche County	0.0125504
Kansas	Cowley County	0.0027368
Kansas	Crawford County	0.00937827
Kansas	Davis County	0.699965
Kansas	Decatur County	0.0181822
Kansas	Dickinson County	0.00226601
Kansas	Doniphan County	0.00111895
Kansas	Douglas County	0.0435585
Kansas	Edwards County	0.00257379
Kansas	Elk County	0.0511045
Kansas	Ellis County	0.245393
Kansas	Ellsworth County	0.000489573
Kansas	Finney County	0.705296
Kansas	Foote County	0.270573
Kansas	Ford County	0.348253
Kansas	Franklin County	0.00139441
Kansas	Garfield County	0.270573
Kansas	Geary County	0.0356978
Kansas	Gove County	0.00465423
Kansas	Graham County	0.00877093
Kansas	Grant County	0.269007
Kansas	Gray County	0.0177008
Kansas	Greeley County	0.000297765
Kansas	Greenwood County	0.0240862
Kansas	Hamilton County	0.000638773
Kansas	Harper County	0.00849695
Kansas	Harvey County	0.00801476
Kansas	Haskell County	0.0619224
Kansas	Hodgeman County	0.000876357
Kansas	Howard County	0.270573
Kansas	Jackson County	0.000857618
Kansas	Jefferson County	0.00024625
Kansas	Jewell County	0.246685
Kansas	Johnson County	0.0734136
Kansas	Kansas County	0.270573
Kansas	Kearny County	0.00818714
Kansas	Kingman County	0.0028035
Kansas	Kiowa County	0.00273768
Kansas	Labette County	0.00125832
Kansas	Lane County	0.00206941
Kansas	Leavenworth County	0.00165313
Kansas	Lincoln County	0.0166181
Kansas	Linn County	0.00133788
Kansas	Logan County	0.00266689
Kansas	Lyon County	0.00456116
Kansas	Marion County	0.00153207
Kansas	Marshall County	0.0172663
Kansas	McPherson County	0.00202465
Kansas	Meade County	0.00731835
Kansas	Miami County	0.00115525
Kansas	Mitchell County	0.00785509
Kansas	Montgomery County	0.0624882
Kansas	Morris County	0.00554131
Kansas	Morton County	0.0209235
Kansas	Nemaha County	0.00278855
Kansas	Neosho County	0.00116218
Kansas	Ness County	0.00106222
Kansas	Norton County	0.00176099
Kansas	Osage County	0.002799
Kansas	Osborne County	0.0777044
Kansas	Ottawa County	0.00333336
Kansas	Pawnee County	0.00203632
Kansas	Phillips County	0.00664143
Kansas	Pottawatomie County	0.00249113
Kansas	Pratt County	0.0035096
Kansas	Rawlins County	0.0340647
Kansas	Reno County	0.0599016
Kansas	Republic County	0.133767
Kansas	Rice County	0.00158998
Kansas	Riley County	0.533238
Kansas	Rooks County	0.00108195
Kansas	Rush County	0.00197709
Kansas	Russell County	0.0025195
Kansas	Saline County	0.214478
Kansas	Scott County	0.0112104
Kansas	Sedgwick County	0.60255
Kansas	Sequoyah County	0.270573
Kansas	Seward County	0.677438
Kansas	Shawnee County	0.347264
Kansas	Sheridan County	0.00570131
Kansas	Sherman County	0.0114636
Kansas	Smith County	0.16853
Kansas	Stafford County	0.00402964
Kansas	Stanton County	0.00582771
Kansas	Stevens County	0.0437037
Kansas	Sumner County	0.00117849
Kansas	Thomas County	0.0043764
Kansas	Trego County	0.00293281
Kansas	Wabaunsee County	0.00126582
Kansas	Wallace County	0.00143896
Kansas	Washington County	0.0883947
Kansas	Wichita County	0.00104446
Kansas	Wilson County	0.00498022
Kansas	Woodson County	0.00299911
Kansas	Wyandotte County	0.16911
Kansas Territory	Allen County	0.270573
Kansas Territory	Anderson County	0.270573
Kansas Territory	Arapahoe County	0.270573
Kansas Territory	Atchison County	0.270573
Kansas Territory	Bourbon County	0.270573
Kansas Territory	Breckinridge County	0.270573
Kansas Territory	Brown County	0.270573
Kansas Territory	Butler County	0.270573
Kansas Territory	Chase County	0.270573
Kansas Territory	Clay County	0.270573
Kansas Territory	Coffey County	0.270573
Kansas Territory	Davis County	0.270573
Kansas Territory	Dickinson County	0.270573
Kansas Territory	Doniphan County	0.270573
Kansas Territory	Dorn County	0.270573
Kansas Territory	Douglas County	0.270573
Kansas Territory	Franklin County	0.270573
Kansas Territory	Godfrey County	0.270573
Kansas Territory	Greenwood County	0.270573
Kansas Territory	Hunter County	0.270573
Kansas Territory	Jackson County	0.270573
Kansas Territory	Jefferson County	0.270573
Kansas Territory	Johnson County	0.270573
Kansas Territory	Leavenworth County	0.270573
Kansas Territory	Linn County	0.270573
Kansas Territory	Madison County	0.270573
Kansas Territory	Marion County	0.270573
Kansas Territory	Marshall County	0.270573
Kansas Territory	McGhee County	0.270573
Kansas Territory	Miami/Lykins County	0.270573
Kansas Territory	Morris County	0.270573
Kansas Territory	Nemaha County	0.270573
Kansas Territory	Osage County	0.270573
Kansas Territory	Otoe County	0.270573
Kansas Territory	Pottawatomie County	0.270573
Kansas Territory	Riley County	0.270573
Kansas Territory	Shawnee County	0.270573
Kansas Territory	Wabaunsee County	0.270573
Kansas Territory	Washington County	0.270573
Kansas Territory	Wilson County	0.270573
Kansas Territory	Woodson County	0.270573
Kansas Territory	Wyandotte County	0.270573
Kentucky	Adair County	0.000331658
Kentucky	Allen County	0.00390166
Kentucky	Anderson County	0.00265481
Kentucky	Ballard County	0.00031271
Kentucky	Barren County	0.00512169
Kentucky	Bath County	2.58992e-05
Kentucky	Bell County	0.0235442
Kentucky	Boone County	0.0930391
Kentucky	Bourbon County	4.50338e-06
Kentucky	Boyd County	0.210054
Kentucky	Boyle County	0.00280205
Kentucky	Bracken County	0.000334078
Kentucky	Breathitt County	0.0577558
Kentucky	Breckinridge County	0.00627382
Kentucky	Bullitt County	0.187923
Kentucky	Butler County	0.0113455
Kentucky	Caldwell County	8.58109e-05
Kentucky	Calloway County	0.030183
Kentucky	Campbell County	0.283457
Kentucky	Carlisle County	0.000418961
Kentucky	Carroll County	0.000550342
Kentucky	Carter County	0.0345374
Kentucky	Casey County	0.0310343
Kentucky	Christian County	0.249739
Kentucky	Clark County	0.000612304
Kentucky	Clay County	0.204976
Kentucky	Clinton County	0.00285403
Kentucky	Crittenden County	0.000189242
Kentucky	Cumberland County	2.15228e-06
Kentucky	Daviess County	0.609057
Kentucky	Edmonson County	0.013446
Kentucky	Elliott County	0.00137532
Kentucky	Estill County	0.0251473
Kentucky	Fayette County	0.504568
Kentucky	Fleming County	4.42429e-05
Kentucky	Floyd County	0.455611
Kentucky	Franklin County	0.045617
Kentucky	Fulton County	0.00712117
Kentucky	Gallatin County	5.67659e-06
Kentucky	Garrard County	1.90287e-06
Kentucky	Grant County	0.00840557
Kentucky	Graves County	0.0217822
Kentucky	Grayson County	0.0211734
Kentucky	Green County	4.07982e-05
Kentucky	Greenup County	0.444733
Kentucky	Hancock County	0.00103786
Kentucky	Hardin County	0.553255
Kentucky	Harlan County	0.560772
Kentucky	Harrison County	1.74738e-05
Kentucky	Hart County	0.00592351
Kentucky	Henderson County	0.0846369
Kentucky	Henry County	1.28619e-05
Kentucky	Hickman County	0.000248382
Kentucky	Hopkins County	0.172396
Kentucky	Jackson County	0.0127026
Kentucky	Jefferson County	0.827067
Kentucky	Jessamine County	0.00116508
Kentucky	Johnson County	0.111106
Kentucky	Josh Bell County	0.270573
Kentucky	Kenton County	0.504772
Kentucky	Knott County	0.0570288
Kentucky	Knox County	0.234768
Kentucky	Larue County	0.00103244
Kentucky	Laurel County	0.525188
Kentucky	Lawrence County	0.0438068
Kentucky	Lee County	0.00340796
Kentucky	Leslie County	0.072322
Kentucky	Letcher County	0.15866
Kentucky	Lewis County	0.015169
Kentucky	Lincoln County	0.000167497
Kentucky	Livingston County	0.000142804
Kentucky	Logan County	0.000540011
Kentucky	Lyon County	8.46629e-05
Kentucky	Madison County	0.0053447
Kentucky	Magoffin County	0.0142114
Kentucky	Marion County	7.74085e-05
Kentucky	Marshall County	0.0414517
Kentucky	Martin County	0.0638215
Kentucky	Mason County	6.30712e-06
Kentucky	McCracken County	0.41102
Kentucky	McCreary County	0.00692711
Kentucky	McLean County	0.000527952
Kentucky	Meade County	0.0130041
Kentucky	Menifee County	0.00143614
Kentucky	Mercer County	7.56369e-06
Kentucky	Metcalfe County	0.000227926
Kentucky	Monroe County	0.00346949
Kentucky	Montgomery County	9.0167e-05
Kentucky	Morgan County	0.0139618
Kentucky	Muhlenberg County	0.18775
Kentucky	Nelson County	0.000139127
Kentucky	Nicholas County	3.99977e-05
Kentucky	Ohio County	0.0485277
Kentucky	Oldham County	0.0103363
Kentucky	Owen County	0.00114625
Kentucky	Owsley County	0.000357354
Kentucky	Pendleton County	0.00569178
Kentucky	Perry County	0.248781
Kentucky	Pike County	0.22946
Kentucky	Powell County	0.0340568
Kentucky	Pulaski County	0.247803
Kentucky	Robertson County	7.29324e-05
Kentucky	Rockcastle County	0.0634696
Kentucky	Rowan County	0.176202
Kentucky	Russell County	0.0176955
Kentucky	Scott County	0.00016504
Kentucky	Shelby County	3.29061e-05
Kentucky	Simpson County	0.00545358
Kentucky	Spencer County	8.33168e-06
Kentucky	Taylor County	0.00331921
Kentucky	Todd County	0.000329489
Kentucky	Trigg County	0.00125793
Kentucky	Trimble County	1.63887e-05
Kentucky	Union County	0.00349724
Kentucky	Warren County	0.276428
Kentucky	Washington County	1.76289e-06
Kentucky	Wayne County	0.0015721
Kentucky	Webster County	0.00199837
Kentucky	Whitley County	0.085918
Kentucky	Wolfe County	0.00093383
Kentucky	Woodford County	0.000182984
Louisiana	Acadia Parish	0.089485
Louisiana	Allen Parish	0.00871466
Louisiana	Ascension Parish	0.5476
Louisiana	Assumption Parish	0.00745185
Louisiana	Attakapas Parish	0.270573
Louisiana	Avoyelles Parish	0.105474
Louisiana	Beauregard Parish	0.035175
Louisiana	Bienville Parish	0.00295862
Louisiana	Bossier Parish	0.654088
Louisiana	Caddo Parish	0.686539
Louisiana	Calcasieu Parish	0.574624
Louisiana	Caldwell Parish	0.0143552
Louisiana	Cameron Parish	0.0552355
Louisiana	Carroll Parish	0.984826
Louisiana	Catahoula Parish	0.0021422
Louisiana	Claiborne Parish	0.00135304
Louisiana	Concordia Parish	0.0120033
Louisiana	De Soto Parish	0.00899496
Louisiana	East Baton Rouge Parish	0.118558
Louisiana	East Carroll Parish	0.00372239
Louisiana	East Feliciana Parish	0.000595419
Louisiana	Evangeline Parish	0.00970704
Louisiana	Franklin Parish	0.164271
Louisiana	Grant Parish	0.0172114
Louisiana	Iberia Parish	0.251115
Louisiana	Iberville Parish	0.0631624
Louisiana	Jackson Parish	0.0119199
Louisiana	Jefferson Davis Parish	0.020345
Louisiana	Jefferson Parish	0.0138813
Louisiana	Lafayette Parish	0.805617
Louisiana	Lafourche Parish	0.91684
Louisiana	LaSalle Parish	0.00425646
Louisiana	Lincoln Parish	0.0795811
Louisiana	Livingston Parish	0.749755
Louisiana	Madison Parish	0.00124928
Louisiana	Morehouse Parish	0.0830269
Louisiana	Natchitoches Parish	0.043354
Louisiana	Orleans Parish	0.427534
Louisiana	Ouachita Parish	0.792477
Louisiana	Plaquemines Parish	0.0651173
Louisiana	Pointe Coupee Parish	0.00927683
Louisiana	Rapides Parish	0.926561
Louisiana	Red River Parish	0.00049936
Louisiana	Richland Parish	0.0877134
Louisiana	Sabine Parish	0.0723841
Louisiana	St. Bernard Parish	0.0550407
Louisiana	St. Charles Parish	0.284773
Louisiana	St. Helena Parish	0.00126876
Louisiana	St. James Parish	0.0109809
Louisiana	St. John the Baptist Parish	0.134057
Louisiana	St. Landry Parish	0.232199
Louisiana	St. Martin Parish	0.0857083
Louisiana	St. Mary Parish	0.242135
Louisiana	St. Tammany Parish	0.113853
Louisiana	Tangipahoa Parish	0.71486
Louisiana	Tensas Parish	0.0088951
Louisiana	Terrebonne Parish	0.982239
Louisiana	Union Parish	0.011244
Louisiana	Vermilion Parish	0.320675
Louisiana	Vernon Parish	0.412261
Louisiana	Washington Parish	0.542506
Louisiana	Webster Parish	0.180208
Louisiana	West Baton Rouge Parish	0.095383
Louisiana	West Carroll Parish	0.140408
Louisiana	West Feliciana Parish	1.57159e-05
Louisiana	Winn Parish	0.0396153
Louisiana Territory	Arkansas County	0.270573
Louisiana Territory	Cape Girardeau County	0.270573
Louisiana Territory	Hopefield - St Francis County	0.270573
Louisiana Territory	New Madrid County	0.270573
Louisiana Territory	St Charles County	0.270573
Louisiana Territory	St Louis County	0.270573
Louisiana Territory	Ste Genevieve County	0.270573
Maine	Androscoggin County	0.0519395
Maine	Aroostook County	0.140807
Maine	Cumberland County	0.0538647
Maine	Franklin County	2.4895e-05
Maine	Hancock County	0.000112104
Maine	Kennebec County	0.000575647
Maine	Knox County	7.80833e-05
Maine	Lincoln County	0.00244754
Maine	Oxford County	0.000111661
Maine	Penobscot County	0.0177487
Maine	Piscataquis County	1.92147e-05
Maine	Sagadahoc County	0.000579441
Maine	Somerset County	3.71115e-05
Maine	Waldo County	0.00014204
Maine	Washington County	0.00053741
Maine	York County	0.00384657
Maryland	Allegany County	0.336356
Maryland	Anne Arundel County	0.0137568
Maryland	Baltimore city	0.281552
Maryland	Baltimore County	0.58968
Maryland	Calvert County	0.00201655
Maryland	Caroline County	0.000344052
Maryland	Carroll County	0.166124
Maryland	Cecil County	0.0317864
Maryland	Charles County	0.00408368
Maryland	Dorchester County	3.13038e-05
Maryland	Frederick County	0.00693452
Maryland	Garrett County	0.00730526
Maryland	Harford County	0.098712
Maryland	Howard County	0.0497366
Maryland	Kent County	3.09574e-06
Maryland	Montgomery County	0.000156509
Maryland	Prince George's County	0.000628034
Maryland	Queen Anne's County	1.98888e-05
Maryland	Somerset County	3.39594e-06
Maryland	St. Mary's County	0.00444506
Maryland	Talbot County	2.94552e-05
Maryland	Washington County	0.145664
Maryland	Wicomico County	0.145214
Maryland	Worcester County	5.19145e-05
Massachusetts	Barnstable County	0.122475
Massachusetts	Berkshire County	0.0482424
Massachusetts	Bristol County	0.375816
Massachusetts	Cumberland County	0.665779
Massachusetts	Dukes County	6.09144e-06
Massachusetts	Essex County	0.462
Massachusetts	Franklin County	0.000483618
Massachusetts	Hampden County	0.433069
Massachusetts	Hampshire County	0.0372716
Massachusetts	Hancock County	0.905102
Massachusetts	Kennebec County	0.852811
Massachusetts	Lincoln County	0.445366
Massachusetts	Massachusetts (ME part) [multi-county reporting area ]	0.802122
Massachusetts	Massachusetts (non-ME part) [multi-county reporting area]	0.419245
Massachusetts	Middlesex County	0.723948
Massachusetts	Nantucket County	5.56144e-05
Massachusetts	Norfolk County	0.896637
Massachusetts	Oxford County	0.270573
Massachusetts	Plymouth County	0.608492
Massachusetts	Somerset County	0.270573
Massachusetts	Suffolk County	0.131029
Massachusetts	Washington County	0.929658
Massachusetts	Worcester County	0.683947
Massachusetts	York County	0.545395
Michigan	Alcona County	0.0257035
Michigan	Alger County	0.00968713
Michigan	Allegan County	0.0551279
Michigan	Alpena County	0.0333827
Michigan	Antrim County	0.0265495
Michigan	Arenac County	0.00638432
Michigan	Baraga County	0.0177695
Michigan	Barry County	0.0196064
Michigan	Bay County	0.0620203
Michigan	Benzie County	0.0400785
Michigan	Berrien County	0.667907
Michigan	Branch County	0.00597368
Michigan	Calhoun County	0.560248
Michigan	Cass County	0.019189
Michigan	Charlevoix County	0.051313
Michigan	Cheboygan County	0.0214634
Michigan	Chippewa County	0.0586308
Michigan	Clare County	0.0969224
Michigan	Clinton County	0.0381214
Michigan	Crawford County	0.122889
Michigan	Delta County	0.0303161
Michigan	Dickinson County	0.00448409
Michigan	Eaton County	0.178683
Michigan	Emmet County	0.0238334
Michigan	Genesee County	0.392827
Michigan	Gladwin County	0.268873
Michigan	Gogebic County	0.0100981
Michigan	Grand Traverse County	0.523795
Michigan	Gratiot County	0.00965965
Michigan	Hillsdale County	0.00165533
Michigan	Houghton County	0.0300305
Michigan	Huron County	0.00629849
Michigan	Ingham County	0.83834
Michigan	Ionia County	0.0170939
Michigan	Iosco County	0.21408
Michigan	Iron County	0.0364344
Michigan	Isabella County	0.216342
Michigan	Isle Royale County	0.0367777
Michigan	Jackson County	0.658374
Michigan	Kalamazoo County	0.955286
Michigan	Kalkaska County	0.122914
Michigan	Kent County	0.965046
Michigan	Keweenaw County	0.00433648
Michigan	Lake County	0.00674597
Michigan	Lapeer County	0.165775
Michigan	Leelanau County	0.0282332
Michigan	Lenawee County	0.0166517
Michigan	Livingston County	0.234884
Michigan	Luce County	0.0314956
Michigan	Mackinac County	0.00315338
Michigan	Macomb County	0.0151389
Michigan	Manistee County	0.007604
Michigan	Manitou County	0.595939
Michigan	Marquette County	0.0287474
Michigan	Mason County	0.015988
Michigan	Mecosta County	0.0532152
Michigan	Menominee County	0.00115755
Michigan	Michilimackinac County	0.99368
Michigan	Midland County	0.920074
Michigan	Missaukee County	0.0232852
Michigan	Monroe County	0.71724
Michigan	Montcalm County	0.0135268
Michigan	Montmorency County	0.0673653
Michigan	Muskegon County	0.756529
Michigan	Newaygo County	0.0726557
Michigan	Oakland County	0.0358093
Michigan	Oceana County	0.0325055
Michigan	Ogemaw County	0.132012
Michigan	Ontonagon County	0.0698024
Michigan	Osceola County	0.0106487
Michigan	Oscoda County	0.136517
Michigan	Otsego County	0.114605
Michigan	Ottawa County	0.987421
Michigan	Presque Isle County	0.0193939
Michigan	Roscommon County	0.56506
Michigan	Saginaw County	0.365777
Michigan	Sanilac County	0.00563797
Michigan	Schoolcraft County	0.00751567
Michigan	Shiawassee County	0.141879
Michigan	St. Clair County	0.331715
Michigan	St. Joseph County	0.0203492
Michigan	Tuscola County	0.0225678
Michigan	Van Buren County	0.0223484
Michigan	Washtenaw County	0.642877
Michigan	Wayne County	0.186761
Michigan	Wexford County	0.0216527
Michigan Territory	Berrien County	0.270573
Michigan Territory	Brown County	0.999399
Michigan Territory	Cass County	0.270573
Michigan Territory	Chippewa County	0.270573
Michigan Territory	Crawford County	0.699965
Michigan Territory	Detroit District	0.270573
Michigan Territory	Erie District	0.270573
Michigan Territory	Huron District	0.270573
Michigan Territory	Iowa County	0.270573
Michigan Territory	Lenawee County	0.270573
Michigan Territory	Macomb County	0.999609
Michigan Territory	Michilimackinac County	0.430932
Michigan Territory	Monroe County	0.984734
Michigan Territory	Oakland County	0.981761
Michigan Territory	St Clair County	0.270573
Michigan Territory	St Joseph County	0.270573
Michigan Territory	Van Buren County	0.270573
Michigan Territory	Washtenaw County	0.270573
Michigan Territory	Wayne County	0.973572
Minnesota	Aitkin County	0.0471614
Minnesota	Anoka County	0.0418297
Minnesota	Becker County	0.097201
Minnesota	Beltrami County	0.0771949
Minnesota	Benton County	0.394738
Minnesota	Big Stone County	0.00886818
Minnesota	Blue Earth County	0.0316572
Minnesota	Breckinridge County	0.270573
Minnesota	Brown County	0.0401731
Minnesota	Buchanan County	0.270573
Minnesota	Carlton County	0.13188
Minnesota	Carver County	0.148483
Minnesota	Cass County	0.134355
Minnesota	Chippewa County	0.00817112
Minnesota	Chisago County	0.177367
Minnesota	Clay County	0.335216
Minnesota	Clearwater County	0.00387699
Minnesota	Cook County	0.121962
Minnesota	Cottonwood County	0.0133638
Minnesota	Crow Wing County	0.35813
Minnesota	Dakota County	0.247673
Minnesota	Dodge County	0.00311542
Minnesota	Douglas County	0.0430066
Minnesota	Faribault County	0.00807338
Minnesota	Fillmore County	0.000377261
Minnesota	Freeborn County	0.0428876
Minnesota	Goodhue County	0.00191109
Minnesota	Grant County	0.00180383
Minnesota	Hennepin County	0.889352
Minnesota	Houston County	0.000259973
Minnesota	Hubbard County	0.0200639
Minnesota	Isanti County	0.120909
Minnesota	Itasca County	0.287005
Minnesota	Jackson County	0.0420628
Minnesota	Kanabec County	0.112169
Minnesota	Kandiyohi County	0.137344
Minnesota	Kittson County	0.0137525
Minnesota	Koochiching County	0.00898844
Minnesota	Lac qui Parle County	0.0163901
Minnesota	Lac Qui Parle County (old)	0.270573
Minnesota	Lake County	0.105865
Minnesota	Lake of the Woods County	0.00786161
Minnesota	Le Sueur County	0.0022371
Minnesota	Lincoln County	0.008029
Minnesota	Lyon County	0.0325873
Minnesota	Mahnomen County	0.00373092
Minnesota	Manomin County	0.270573
Minnesota	Marshall County	0.00616619
Minnesota	Martin County	0.0329555
Minnesota	McLeod County	0.0214634
Minnesota	Meeker County	0.00669366
Minnesota	Mille Lacs County	0.0889142
Minnesota	Monongalia County	0.978731
Minnesota	Morrison County	0.0135339
Minnesota	Mower County	0.0964867
Minnesota	Murray County	0.040061
Minnesota	Nicollet County	0.0278647
Minnesota	Nobles County	0.0339598
Minnesota	Norman County	0.0100618
Minnesota	Olmsted County	0.346856
Minnesota	Otter Tail County	0.00996344
Minnesota	Pembina County	0.999547
Minnesota	Pennington County	0.00408859
Minnesota	Pierce County	0.270573
Minnesota	Pine County	0.0683225
Minnesota	Pipestone County	0.00440102
Minnesota	Pipestone County (old)	0.270573
Minnesota	Polk County	0.00195792
Minnesota	Pope County	0.00131431
Minnesota	Ramsey County	0.462931
Minnesota	Red Lake County	0.00229816
Minnesota	Redwood County	0.00844086
Minnesota	Renville County	0.0119941
Minnesota	Rice County	0.0331922
Minnesota	Rock County	0.0036679
Minnesota	Roseau County	0.00486904
Minnesota	Scott County	0.2631
Minnesota	Sherburne County	0.453891
Minnesota	Sibley County	0.00201701
Minnesota	St. Louis County	0.0402855
Minnesota	Stearns County	0.4584
Minnesota	Steele County	0.048865
Minnesota	Stevens County	0.00704557
Minnesota	Swift County	0.0045769
Minnesota	Todd County	0.00565699
Minnesota	Toombs County	0.270573
Minnesota	Traverse County	0.0200284
Minnesota	Wabasha County	0.000240882
Minnesota	Wadena County	0.0416074
Minnesota	Waseca County	0.00191466
Minnesota	Washington County	0.381383
Minnesota	Watonwan County	0.00453659
Minnesota	White Earth Indian Reservation	0.270573
Minnesota	Wilkin County	0.0194098
Minnesota	Winona County	0.00989877
Minnesota	Wright County	0.188127
Minnesota	Yellow Medicine County	0.0076389
Minnesota Territory	Benton County	0.270573
Minnesota Territory	Dakotah County	0.270573
Minnesota Territory	Itasca County	0.270573
Minnesota Territory	Mankahta County	0.270573
Minnesota Territory	Pembina County	0.270573
Minnesota Territory	Ramsey County	0.270573
Minnesota Territory	Wabasha County	0.270573
Minnesota Territory	Wahnahta County	0.270573
Minnesota Territory	Washington County	0.270573
Mississippi	Adams County	0.00214575
Mississippi	Alcorn County	0.0310059
Mississippi	Amite County	0.00310669
Mississippi	Attala County	0.00408367
Mississippi	Benton County	0.000176831
Mississippi	Bolivar County	0.162324
Mississippi	Calhoun County	0.00129494
Mississippi	Carroll County	0.000755916
Mississippi	Chickasaw County	4.55999e-05
Mississippi	Choctaw County	0.000151324
Mississippi	Claiborne County	9.77567e-05
Mississippi	Clarke County	0.00273471
Mississippi	Clay County	9.49627e-05
Mississippi	Coahoma County	0.120039
Mississippi	Copiah County	0.0141037
Mississippi	Covington County	0.0438933
Mississippi	DeSoto County	0.0401907
Mississippi	Forrest County	0.187104
Mississippi	Franklin County	0.00388321
Mississippi	George County	0.0887775
Mississippi	Greene County	0.0641335
Mississippi	Grenada County	0.00316509
Mississippi	Hancock County	0.547964
Mississippi	Harrison County	0.835916
Mississippi	Hinds County	0.920868
Mississippi	Holmes County	0.0105641
Mississippi	Humphreys County	0.0565046
Mississippi	Issaquena County	0.0798313
Mississippi	Itawamba County	0.00689682
Mississippi	Jackson County	0.188391
Mississippi	Jasper County	0.00544015
Mississippi	Jefferson County	0.000787064
Mississippi	Jefferson Davis County	0.000909821
Mississippi	Jones County	0.421838
Mississippi	Kemper County	0.000501091
Mississippi	Lafayette County	0.00312838
Mississippi	Lamar County	0.050374
Mississippi	Lauderdale County	0.315371
Mississippi	Lawrence County	0.00321838
Mississippi	Leake County	0.0226981
Mississippi	Lee County	0.0827428
Mississippi	Leflore County	0.0473134
Mississippi	Lincoln County	0.0368973
Mississippi	Lowndes County	0.0286548
Mississippi	Madison County	0.0464855
Mississippi	Marion County	0.183692
Mississippi	Marshall County	6.26613e-05
Mississippi	Monroe County	0.00480494
Mississippi	Montgomery County	0.00058489
Mississippi	Neshoba County	0.171239
Mississippi	Newton County	0.029513
Mississippi	Noxubee County	0.00717539
Mississippi	Oktibbeha County	0.0442782
Mississippi	Panola County	0.00420726
Mississippi	Pearl River County	0.47007
Mississippi	Perry County	0.0301461
Mississippi	Pike County	0.100213
Mississippi	Pontotoc County	0.00173953
Mississippi	Prentiss County	0.00764185
Mississippi	Quitman County	0.332889
Mississippi	Rankin County	0.811501
Mississippi	Scott County	0.153783
Mississippi	Sharkey County	0.0169411
Mississippi	Simpson County	0.160554
Mississippi	Smith County	0.0195783
Mississippi	Stone County	0.0251015
Mississippi	Sumner County	0.270573
Mississippi	Sunflower County	0.204028
Mississippi	Tallahatchie County	0.141266
Mississippi	Tate County	0.000145517
Mississippi	Tippah County	0.000458652
Mississippi	Tishomingo County	0.00758262
Mississippi	Tunica County	0.069794
Mississippi	Union County	0.00260406
Mississippi	Walthall County	0.00278028
Mississippi	Warren County	0.0410489
Mississippi	Washington County	0.0872987
Mississippi	Wayne County	0.135314
Mississippi	Webster County	0.000217978
Mississippi	Wilkinson County	4.11821e-05
Mississippi	Winston County	0.0188608
Mississippi	Yalobusha County	5.83705e-05
Mississippi	Yazoo County	0.0254895
Mississippi Territory	Adams County	0.989035
Mississippi Territory	Amite County	0.270573
Mississippi Territory	Baldwin County	0.270573
Mississippi Territory	Claiborne County	0.270573
Mississippi Territory	Franklin County	0.270573
Mississippi Territory	Jefferson County	0.270573
Mississippi Territory	Madison County	0.270573
Mississippi Territory	Pickering County	0.270573
Mississippi Territory	Warren County	0.270573
Mississippi Territory	Washington County	0.976758
Mississippi Territory	Wayne County	0.270573
Mississippi Territory	Wilkinson County	0.270573
Missouri	Adair County	0.0103237
Missouri	Andrew County	0.000252361
Missouri	Atchison County	0.0377955
Missouri	Audrain County	0.0045688
Missouri	Barry County	0.0404562
Missouri	Barton County	0.00226196
Missouri	Bates County	0.00160382
Missouri	Benton County	0.00276764
Missouri	Bollinger County	0.000468191
Missouri	Boone County	0.51091
Missouri	Buchanan County	0.0323301
Missouri	Butler County	0.35972
Missouri	Caldwell County	0.00281534
Missouri	Callaway County	0.0107593
Missouri	Camden County	0.161973
Missouri	Cape Girardeau County	0.253912
Missouri	Carroll County	0.0137506
Missouri	Carter County	0.0169468
Missouri	Cass County	0.049828
Missouri	Cedar County	0.00123607
Missouri	Chariton County	0.0366546
Missouri	Christian County	0.194321
Missouri	Clark County	0.00149282
Missouri	Clay County	0.223633
Missouri	Clinton County	0.00363413
Missouri	Cole County	0.639456
Missouri	Cooper County	0.00138419
Missouri	Crawford County	0.0307081
Missouri	Dade County	0.00237288
Missouri	Dallas County	0.00317258
Missouri	Daviess County	0.00937247
Missouri	DeKalb County	0.00282182
Missouri	Dent County	0.00123906
Missouri	Dodge County	0.270573
Missouri	Douglas County	0.019811
Missouri	Dunklin County	0.0573681
Missouri	Franklin County	0.110568
Missouri	Gasconade County	0.00219548
Missouri	Gentry County	0.00937482
Missouri	Greene County	0.991642
Missouri	Grundy County	0.00141011
Missouri	Harrison County	0.00530984
Missouri	Henry County	0.00155463
Missouri	Hickory County	0.000968173
Missouri	Holt County	0.0323863
Missouri	Howard County	3.38833e-05
Missouri	Howell County	0.0163545
Missouri	Iron County	0.000582957
Missouri	Jackson County	0.35084
Missouri	Jasper County	0.0211973
Missouri	Jefferson County	0.336595
Missouri	Johnson County	0.0215409
Missouri	Knox County	0.00682549
Missouri	Laclede County	0.0497624
Missouri	Lafayette County	0.0028613
Missouri	Lawrence County	0.0107035
Missouri	Lewis County	0.00033855
Missouri	Lincoln County	0.0113141
Missouri	Linn County	0.0136284
Missouri	Livingston County	0.00125836
Missouri	Macon County	0.00349667
Missouri	Madison County	0.00367348
Missouri	Maries County	0.00153116
Missouri	Marion County	0.00408166
Missouri	McDonald County	0.018566
Missouri	Mercer County	0.034663
Missouri	Miller County	0.0239773
Missouri	Mississippi County	0.0246116
Missouri	Moniteau County	0.000157347
Missouri	Monroe County	0.000313539
Missouri	Montgomery County	0.00213675
Missouri	Morgan County	0.00163197
Missouri	New Madrid County	0.281528
Missouri	Newton County	0.107234
Missouri	Nodaway County	0.00248506
Missouri	Oregon County	0.00649826
Missouri	Osage County	0.000638297
Missouri	Ozark County	0.0247179
Missouri	Pemiscot County	0.232447
Missouri	Perry County	0.00704572
Missouri	Pettis County	0.00787391
[truncated: 2,053 more rows]
