# Supplementary material for: Spatial and temporal autocorrelations affect Taylor's law for US county populations: Descriptive and predictive models
Source: PLoS One. 2021 Jan 7;16(1):e0245062. doi: 10.1371/journal.pone.0245062 (PMC7790542; doi:10.1371/journal.pone.0245062)
Supplement: S26 Table — OLS is the ordinary least-squares quadratic regression and best LS is the least-squares quadratic regression with the smallest AICc. n is the number of finite log(mean)-log(variance) pairs (here, the number of states) in each fitting. Other notations are defined in S1 Table. (XLSX) [file pone.0245062.s029.xlsx]

## Sheet: Sheet1
Table S26. Descriptive model summary of the spatial hierarchical quadratic TL for each census (year). OLS is the ordinary least-squares quadratic regression and best LS is the least-squares quadratic regression with the smallest AICc. n is the number of finite log(mean)-log(variance) pairs (here, the number of states) in each fitting. Other notations are defined in Table S1.
year	n	OLS							best LS								∆AICc
		quadratic coefficient				AICc	AICc wt	cor	mod	quadratic coefficient				AICc	AICc wt	cor
		est	std err	lower	upper					est	std err	lower	upper
1790	14	3.43846	3.86348	-4.90807	11.785	47.8603	0.698322	0.731238	ols	3.43846	3.86348	-4.90807	11.785	47.8603	0.698322	0.731238	0
1800	19	0.30697	0.528698	-0.803784	1.41772	31.2913	0.567015	0.927347	ols	0.30697	0.528698	-0.803784	1.41772	31.2913	0.567015	0.927347	0
1810	24	0.607816	0.447954	-0.318846	1.53448	35.6963	0.413693	0.975639	ols	0.607816	0.447954	-0.318846	1.53448	35.6963	0.413693	0.975639	0
1820	26	-0.170998	0.372828	-0.938852	0.596856	22.6829	0.533525	0.749473	ols	-0.170998	0.372828	-0.938852	0.596856	22.6829	0.533525	0.749473	0
1830	28	-0.331171	0.325042	-0.998103	0.335761	20.5052	0.341572	0.699264	ols	-0.331171	0.325042	-0.998103	0.335761	20.5052	0.341572	0.699264	0
1840	30	0.0909939	0.345763	-0.616172	0.798159	28.0012	0.302486	0.740835	ols	0.0909939	0.345763	-0.616172	0.798159	28.0012	0.302486	0.740835	0
1850	36	0.166547	0.237122	-0.314836	0.647931	40.8613	0.231841	0.72648	ols	0.166547	0.237122	-0.314836	0.647931	40.8613	0.231841	0.72648	0
1860	38	0.259556	0.207171	-0.160213	0.679324	45.4281	0.430945	0.696499	ols	0.259556	0.207171	-0.160213	0.679324	45.4281	0.430945	0.696499	0
1870	46	0.142323	0.197852	-0.256171	0.540818	48.4485	0.414051	0.726858	ols	0.142323	0.197852	-0.256171	0.540818	48.4485	0.414051	0.726858	0
1880	47	0.418228	0.23414	-0.053071	0.889527	48.157	0.412432	0.672167	ols	0.418228	0.23414	-0.053071	0.889527	48.157	0.412432	0.672167	0
1890	49	0.314297	0.324893	-0.338944	0.967538	66.4892	0.385289	0.645254	ols	0.314297	0.324893	-0.338944	0.967538	66.4892	0.385289	0.645254	0
1900	51	0.248261	0.42873	-0.612868	1.10939	92.0386	7.59e-07	0.579849	gls_exp	-0.015325	0.345472	-0.709226	0.678576	66.8826	0.220299	0.606334	-25.156
1910	49	-0.238066	0.421733	-1.08602	0.609886	68.4108	0.350894	0.598677	ols	-0.238066	0.421733	-1.08602	0.609886	68.4108	0.350894	0.598677	0
1920	50	-0.373831	0.362085	-1.10147	0.353807	72.1213	0.0073477	0.657385	gls_exp	-0.425226	0.335392	-1.09922	0.24877	64.1322	0.398988	0.649484	-7.98909
1930	50	-0.446991	0.35218	-1.15472	0.260741	71.904	0.000825917	0.639244	gls_exp	-0.41653	0.312289	-1.0441	0.211038	59.1171	0.493821	0.614275	-12.7869
1940	50	-0.420285	0.351124	-1.12589	0.285324	67.9486	0.000879244	0.633137	gls_exp	-0.409909	0.315634	-1.0442	0.22438	55.2162	0.511587	0.609119	-12.7324
1950	50	-0.420907	0.32449	-1.07299	0.231179	58.1125	0.000541384	0.614287	gls_exp	-0.407968	0.297538	-1.00589	0.189958	45.6742	0.271931	0.580181	-12.4383
1960	50	-0.48008	0.278672	-1.04009	0.0799317	49.1788	0.000140556	0.598324	gls_rat	-0.534646	0.210234	-0.957127	-0.112165	33.4855	0.359414	0.580792	-15.6932
1970	50	-0.467208	0.253319	-0.976272	0.0418561	46.3221	3.58e-05	0.602861	gls_rat	-0.474354	0.179065	-0.834199	-0.114509	27.6097	0.414549	0.591853	-18.7124
1980	50	-0.410549	0.263789	-0.940653	0.119554	43.6716	0.000116951	0.62641	gls_rat	-0.469509	0.188292	-0.847896	-0.0911218	27.262	0.427878	0.633268	-16.4097
1990	50	-0.344579	0.250067	-0.847108	0.157949	44.1999	0.000106391	0.676728	gls_rat	-0.46983	0.183794	-0.839178	-0.100482	28.0792	0.336879	0.693782	-16.1207
2000	50	-0.25009	0.247068	-0.746591	0.246412	45.0564	0.000152654	0.727727	gls_rat	-0.456198	0.184902	-0.827774	-0.0846228	28.872	0.499017	0.732066	-16.1844
2010	51	-0.148846	0.24529	-0.641526	0.343834	46.1442	4.08e-05	0.774843	gls_rat	-0.361752	0.169162	-0.701523	-0.0219813	27.284	0.507759	0.771014	-18.8601
