# Supplementary material for: Spatial and temporal autocorrelations affect Taylor's law for US county populations: Descriptive and predictive models
Source: PLoS One. 2021 Jan 7;16(1):e0245062. doi: 10.1371/journal.pone.0245062 (PMC7790542; doi:10.1371/journal.pone.0245062)
Supplement: S27 Table — OLS is the ordinary least-squares quadratic regression and best LS is the least-squares quadratic regression with the smallest AICc. n is the number of finite log(mean)-log(variance) pairs (here, the number of censuses) in each fitting. Other notations are defined in S1 and S4 Tables. (XLSX) [file pone.0245062.s030.xlsx]

## Sheet: Sheet1
	Table S27. Descriptive model summary of the spatial quadratic TL for each state. OLS is the ordinary least-squares quadratic regression and best LS is the least-squares quadratic regression with the smallest AICc. n is the number of finite log(mean)-log(variance) pairs (here, the number of censuses) in each fitting. Other notations are defined in Tables S1 and S4.
measure	state	n	OLS							best LS								∆AICc
			quadratic coefficient				AICc	AICc wt	cor	mod	quadratic coefficient				AICc	AICc wt	cor
			est	std err	lower	upper					est	std err	lower	upper
count	Alabama	20	1.58991	0.39381	0.765652	2.41416	-5.48685	0.00788781	0.882746	gls_ar1	0.791511	0.624736	-0.516076	2.0991	-14.823	0.840006	0.916905	-9.33618
	Alaska	6	0.542908	2.33534	-5.46026	6.54608	29.9566	4.96e-28	0.990874	gls_arma11	0.741231	2.70755	-6.21874	7.7012	-95.785	1	0.992422	-125.742
	Alaska Territory	7	-19.1308	30.8743	-94.6774	56.4159	41.624	1	-0.0434331	ols	-19.1308	30.8743	-94.6774	56.4159	41.624	1	-0.0434331	0
	Arizona	10	-0.614012	0.0933074	-0.825088	-0.402936	-23.2697	0.970789	0.999324	ols	-0.614012	0.0933074	-0.825088	-0.402936	-23.2697	0.970789	0.999324	0
	Arizona Territory	5	0.55615	0.969328	-2.13514	3.24744	Inf	NA	0.986577	gls_ma1	-0.0350736	0.889232	-2.50398	2.43383	-61.0246	0.677236	0.986472	NA
	Arkansas	18	1.87145	0.477284	0.864465	2.87843	3.53847	0.0318951	0.947744	gls_ar1	0.231289	0.595587	-1.02529	1.48787	-2.94352	0.815213	0.951985	-6.482
	California	17	-0.28671	0.0791639	-0.45453	-0.11889	-12.536	0.729202	0.993716	ols	-0.28671	0.0791639	-0.45453	-0.11889	-12.536	0.729202	0.993716	0
	Colorado	14	-0.964702	0.310276	-1.63501	-0.294393	-9.54543	0.110695	0.99396	gls_ma1	-0.838217	0.140219	-1.14114	-0.535293	-13.4415	0.776527	0.995452	-3.89611
	Connecticut	23	-1.15138	0.0750234	-1.30697	-0.995791	-71.1152	0.000330656	0.998931	gls_ar1	-1.11523	0.168291	-1.46425	-0.76622	-86.5983	0.761176	0.998785	-15.4831
	Delaware	23	-3.19966	0.367805	-3.96244	-2.43688	0.0202012	0.68576	0.988813	ols	-3.19966	0.367805	-3.96244	-2.43688	0.0202012	0.68576	0.988813	0
	Florida	17	-0.17031	0.130373	-0.446688	0.106068	-2.21563	0.00164199	0.992073	gls_ar1	-0.105601	0.203474	-0.536947	0.325745	-14.5696	0.790677	0.993117	-12.354
	Georgia	23	-0.41956	0.64141	-1.74976	0.910643	8.244	0.00193241	0.977918	gls_ar1	-0.226073	0.990846	-2.28096	1.82882	-3.5428	0.700759	0.987597	-11.7868
	Hawaii	6	-1.38009	1.19357	-4.44825	1.68806	20.1396	1	0.988192	ols	-1.38009	1.19357	-4.44825	1.68806	20.1396	1	0.988192	0
	Hawaii Territory	6	1.60051	0.964937	-0.879936	4.08096	33.5422	1.02e-27	0.983192	gls_arma11	1.65798	1.05338	-1.04983	4.36578	-90.7557	1	0.983494	-124.298
	Idaho	13	0.765552	0.822343	-1.02618	2.55728	4.74471	0.0400303	0.992583	gls_arma11	NA	NA	NA	NA	-0.569215	0.570547	0.998178	-5.31392
	Illinois	20	0.399726	0.247423	-0.118135	0.917588	8.81986	4.63e-07	0.908757	gls_arma11	1.13016	0.330603	0.4382	1.82212	-20.2017	0.927681	0.877631	-29.0215
	Indiana	20	1.55477	0.393233	0.731723	2.37782	3.74812	1.04e-06	0.918997	gls_arma11	NA	NA	NA	NA	-23.4347	0.83395	0.939626	-27.1828
	Iowa	17	3.9788	1.01336	1.83057	6.12703	7.5885	5.57e-05	0.965522	gls_arma11	NA	NA	NA	NA	-11.7923	0.900524	0.46845	-19.3808
	Kansas	15	5.97779	0.766185	4.33449	7.62109	-14.2192	0.0225762	0.970584	gls_ar1	3.98906	0.8212	2.22777	5.75036	-21.475	0.849648	0.987493	-7.25585
	Kentucky	22	0.83129	0.536459	-0.284337	1.94692	-20.9935	0.0231129	0.920868	gls_ar1	0.774081	0.863666	-1.02201	2.57017	-27.5807	0.622642	0.928809	-6.58717
	Louisiana	20	-0.732541	0.145341	-1.03674	-0.428338	-44.9281	0.72908	0.990133	ols	-0.732541	0.145341	-1.03674	-0.428338	-44.9281	0.72908	0.990133	0
	Maine	20	-3.02573	1.78829	-6.76866	0.717199	-29.4853	0.0366664	0.994269	gls_ar1	-6.58501	0.939952	-8.55235	-4.61767	-35.1453	0.621329	0.994426	-5.66
	Maryland	23	-3.2212	0.203536	-3.64331	-2.79909	-26.6552	0.122332	0.94649	gls_ar1	-2.8062	0.592435	-4.03483	-1.57756	-29.6582	0.549092	0.95769	-3.00305
	Massachusetts	23	-0.743763	0.528945	-1.84073	0.353201	5.69087	6.25e-11	0.997485	gls_arma11	NA	NA	NA	NA	-41.3006	0.999416	0.997349	-46.9915
	Michigan	18	-0.283859	0.396976	-1.12141	0.553687	6.31627	1.09e-05	0.870437	gls_arma11	0.241283	0.538411	-0.894665	1.37723	-16.4366	0.948224	0.857431	-22.7529
	Minnesota	16	0.512185	0.185507	0.116787	0.907584	-17.4499	0.557388	0.962676	ols	0.512185	0.185507	0.116787	0.907584	-17.4499	0.557388	0.962676	0
	Mississippi	20	2.80618	0.652611	1.44025	4.17211	-1.80851	4.26e-05	0.958929	gls_ar1	0.0979329	0.783131	-1.54118	1.73704	-20.8199	0.572047	0.925122	-19.0114
	Missouri	19	-1.11624	0.376562	-1.90737	-0.325114	-12.7599	0.657295	0.963452	ols	-1.11624	0.376562	-1.90737	-0.325114	-12.7599	0.657295	0.963452	0
	Montana	13	-1.58385	5.02024	-12.522	9.35432	-0.821459	0.336141	0.957842	gls_ar1	-3.85991	4.09755	-12.7877	5.0679	-1.98954	0.602793	0.895417	-1.16809
	Nebraska	15	3.61532	0.454664	2.64017	4.59048	-15.7014	0.0379646	0.96912	gls_ma1	3.70775	0.324447	3.01188	4.40362	-21.2359	0.604221	0.968016	-5.53457
	Nevada	15	-0.315849	0.136245	-0.608065	-0.0236331	-9.10845	0.389113	0.999707	ols	-0.315849	0.136245	-0.608065	-0.0236331	-9.10845	0.389113	0.999707	0
	New Hampshire	23	-2.62746	1.10582	-4.92079	-0.334141	-8.14246	0.270954	0.996885	gls_ar1	2.41026	1.57025	-0.846236	5.66676	-9.21927	0.464216	0.983667	-1.0768
	New Jersey	23	-1.52491	0.113364	-1.76002	-1.28981	-35.7597	0.0038306	0.984042	gls_ma1	-1.44166	0.141553	-1.73522	-1.1481	-46.132	0.684843	0.979848	-10.3723
	New Mexico	10	-3.01353	0.471172	-4.0794	-1.94767	-13.3018	0.786229	0.995462	ols	-3.01353	0.471172	-4.0794	-1.94767	-13.3018	0.786229	0.995462	0
	New Mexico Territory	7	0.586662	15.752	-37.9572	39.1305	25.3652	1	0.425374	ols	0.586662	15.752	-37.9572	39.1305	25.3652	1	0.425374	0
	New York	23	-1.42275	0.210497	-1.85929	-0.986202	-22.6261	0.000134975	0.978445	gls_ar1	-1.07044	0.429367	-1.9609	-0.179991	-38.6388	0.404914	0.972859	-16.0127
	North Carolina	23	0.484107	0.14521	0.18296	0.785254	-53.035	0.147013	0.99649	gls_ma1	0.44827	0.186032	0.0624638	0.834077	-55.568	0.521666	0.996882	-2.53302
	North Dakota	13	4.96664	5.89679	-7.88137	17.8146	22.418	1.86e-06	0.462037	gls_arma11	NA	NA	NA	NA	-3.79611	0.915681	0.360235	-26.2141
	Ohio	21	0.103218	0.224491	-0.365061	0.571498	-12.6195	0.000636929	0.947619	gls_ar1	0.572409	0.364813	-0.188577	1.3334	-27.058	0.869727	0.940208	-14.4386
	Oklahoma	11	-13.2055	6.26715	-27.1696	0.758591	9.6675	0.458439	0.96538	ols	-13.2055	6.26715	-27.1696	0.758591	9.6675	0.458439	0.96538	0
	Oregon	16	-0.759763	0.189582	-1.16385	-0.355679	-4.21041	0.589649	0.993209	ols	-0.759763	0.189582	-1.16385	-0.355679	-4.21041	0.589649	0.993209	0
	Pennsylvania	23	-1.37382	0.295628	-1.98692	-0.760729	-22.7593	0.0129924	0.956087	gls_arma11	NA	NA	NA	NA	-31.2742	0.917649	0.862176	-8.5149
	Rhode Island	23	-1.53375	0.0972783	-1.73549	-1.332	-59.786	0.000126398	0.977879	gls_ar1	-1.29421	0.212782	-1.7355	-0.852931	-76.0091	0.421262	0.97363	-16.2232
	South Carolina	23	2.75931	0.58403	1.54811	3.97051	-5.00247	0.000424235	0.951803	gls_ma1	2.65417	0.640952	1.32491	3.98342	-18.6776	0.395476	0.955511	-13.6751
	South Dakota	13	14.9049	3.22341	7.88171	21.9281	3.39944	0.00517796	0.917438	gls_arma11	NA	NA	NA	NA	-5.87587	0.534894	0.93642	-9.27531
	Tennessee	22	-0.141115	0.341098	-0.850467	0.568237	-17.6137	0.000645403	0.940148	gls_ar1	-0.859334	0.602233	-2.11175	0.393079	-31.8958	0.814999	0.966685	-14.2821
	Texas	17	0.129958	0.169617	-0.229613	0.48953	-10.9263	0.0127475	0.974394	gls_ma1	0.0622746	0.178028	-0.315129	0.439678	-18.5299	0.570862	0.977542	-7.60362
	Utah	12	-0.961882	0.0465395	-1.06431	-0.85945	-60.753	0.814407	0.999669	ols	-0.961882	0.0465395	-1.06431	-0.85945	-60.753	0.814407	0.999669	0
	Utah Territory	5	1.65897	0.905264	-0.854444	4.17239	Inf	NA	0.995984	gls_ma1	1.13317	1.36358	-2.65273	4.91908	-67.2905	0.61326	0.996145	NA
	Vermont	23	2.15226	1.0045	0.0690647	4.23546	-21.9382	0.110954	0.983776	gls_ar1	-1.69482	2.05345	-5.9534	2.56377	-25.3991	0.626132	0.989278	-3.46089
	Virginia	23	-1.77103	1.0914	-4.03444	0.492392	14.5454	0.000371299	0.945503	gls_ar1	-4.26617	1.31396	-6.99115	-1.5412	-0.549684	0.70402	0.934902	-15.0951
	Washington	13	-0.414039	0.0699971	-0.56655	-0.261529	-41.1902	0.848137	0.99866	ols	-0.414039	0.0699971	-0.56655	-0.261529	-41.1902	0.848137	0.99866	0
	West Virginia	15	3.14839	0.540002	1.9902	4.30658	-30.7608	0.733632	0.961981	ols	3.14839	0.540002	1.9902	4.30658	-30.7608	0.733632	0.961981	0
	Wisconsin	17	-0.767901	0.514524	-1.85864	0.322841	-9.52886	0.00514619	0.927988	gls_ar1	-0.216911	0.757053	-1.82179	1.38797	-19.1618	0.635687	0.922691	-9.6329
	Wyoming	13	1.16139	0.921375	-0.846117	3.16889	-5.08946	0.332987	0.976241	gls_ma1	0.806186	0.946892	-1.25691	2.86929	-5.49711	0.408271	0.980676	-0.407652
