# Supplementary material for: Spatial and temporal autocorrelations affect Taylor's law for US county populations: Descriptive and predictive models
Source: PLoS One. 2021 Jan 7;16(1):e0245062. doi: 10.1371/journal.pone.0245062 (PMC7790542; doi:10.1371/journal.pone.0245062)
Supplement: S28 Table — OLS is the ordinary least-squares quadratic regression and best LS is the least-squares quadratic regression with the smallest AICc. n is the number of finite log(mean)-log(variance) pairs (here, the number of counties) in each fitting. Other notations are defined in S1 and S7 Tables. (XLSX) [file pone.0245062.s031.xlsx]

## Sheet: Sheet1
Table S28. Descriptive model summary of the temporal quadratic TL for each state. OLS is the ordinary least-squares quadratic regression and best LS is the least-squares quadratic regression with the smallest AICc. n is the number of finite log(mean)-log(variance) pairs (here, the number of counties) in each fitting. Other notations are defined in Tables S1 and S7.
state	n	OLS							best LS								∆AICc
		quadratic coefficient				AICc	AICc wt	cor	mod	quadratic coefficient				AICc	AICc wt	cor
		est	std err	lower	upper					est	std err	lower	upper
Alabama	68	-0.581554	0.364834	-1.30977	0.146657	55.8092	0.358512	0.995305	ols	-0.581554	0.364834	-1.30977	0.146657	55.8092	0.358512	0.995305	0
Alaska	30	0.107465	0.27675	-0.458552	0.673483	63.7319	1	0.973112	ols	0.107465	0.27675	-0.458552	0.673483	63.7319	1	0.973112	0
Alaska Territory	6	-22.4896	18.8296	-70.8926	25.9134	57.4936	1	0.068506	ols	-22.4896	18.8296	-70.8926	25.9134	57.4936	1	0.068506	0
Arizona	15	-0.567148	0.232987	-1.06686	-0.0674417	17.295	0.673464	0.99778	ols	-0.567148	0.232987	-1.06686	-0.0674417	17.295	0.673464	0.99778	0
Arizona Territory	13	2.53505	1.3627	-0.434006	5.50412	23.7874	0.75317	0.892306	ols	2.53505	1.3627	-0.434006	5.50412	23.7874	0.75317	0.892306	0
Arkansas	75	0.301288	0.29464	-0.285795	0.88837	15.6147	0.350455	0.983769	ols	0.301288	0.29464	-0.285795	0.88837	15.6147	0.350455	0.983769	0
Arkansas Territory	7	11.0689	4.0832	1.07771	21.0602	38.5652	1	0.999565	ols	11.0689	4.0832	1.07771	21.0602	38.5652	1	0.999565	0
California	59	-0.0240149	0.0419204	-0.107928	0.0598979	6.35267	1	0.998475	ols	-0.0240149	0.0419204	-0.107928	0.0598979	6.35267	1	0.998475	0
Colorado	63	0.0278641	0.108348	-0.18872	0.244449	68.6063	0.117835	0.411747	gls_exp	-0.111276	0.11289	-0.336941	0.114389	65.8044	0.478318	0.487117	-2.80199
Connecticut	8	1.21774	0.960818	-1.05424	3.48971	12.2816	0.999558	0.990076	ols	1.21774	0.960818	-1.05424	3.48971	12.2816	0.999558	0.990076	0
Dakota Territory	14	-1.07038	0.571805	-2.30569	0.164926	21.71	0.458283	0.679972	ols	-1.07038	0.571805	-2.30569	0.164926	21.71	0.458283	0.679972	0
District Of Columbia	6	-0.322319	0.361566	-1.25175	0.607116	54.2826	1	0.999996	ols	-0.322319	0.361566	-1.25175	0.607116	54.2826	1	0.999996	0
Florida	68	-0.665215	0.099307	-0.863432	-0.466997	58.9834	0.0517684	0.651775	gls_exp	-0.536985	0.105067	-0.7467	-0.327271	54.1394	0.583367	0.576748	-4.84408
Florida Territory	15	2.44137	1.67227	-1.14528	6.02803	48.6947	0.626281	0.912374	ols	2.44137	1.67227	-1.14528	6.02803	48.6947	0.626281	0.912374	0
Georgia	162	0.00421632	0.186407	-0.363903	0.372335	212.793	0.0381365	0.776278	gls_rat	-0.0620029	0.193366	-0.443863	0.319857	206.874	0.735551	0.787273	-5.91889
Hawaii	5	-0.12933	0.0826417	-0.35878	0.10012	Inf	NA	0.999295	ols	-0.12933	0.0826417	-0.35878	0.10012	Inf	NA	0.999295	NA
Hawaii Territory	5	0.245166	0.288352	-0.555429	1.04576	Inf	NA	0.999726	ols	0.245166	0.288352	-0.555429	1.04576	Inf	NA	0.999726	NA
Idaho	44	0.396872	0.212514	-0.0317029	0.825447	46.6023	0.352509	0.996716	ols	0.396872	0.212514	-0.0317029	0.825447	46.6023	0.352509	0.996716	0
Idaho Territory	9	0.00347338	3.11071	-7.16984	7.17679	33.0743	0.987776	0.773571	ols	0.00347338	3.11071	-7.16984	7.17679	33.0743	0.987776	0.773571	0
Illinois	102	-0.0992602	0.0719063	-0.241903	0.0433825	18.9233	0.00182942	0.999711	gls_exp	-0.144949	0.0668094	-0.27748	-0.0124166	7.55663	0.537707	0.999777	-11.3666
Indiana	92	-0.312388	0.175535	-0.661067	0.0362911	39.3116	0.113542	0.991594	gls_exp	-0.436741	0.162632	-0.759789	-0.113693	36.615	0.437243	0.996501	-2.69663
Iowa	99	1.20203	0.279827	0.646717	1.75733	25.7693	1.5e-06	0.97817	gls_exp	0.593354	0.216445	0.163826	1.02288	-0.434183	0.732435	0.987364	-26.2034
Kansas	106	0.500654	0.103378	0.295675	0.705633	33.4084	0.37579	0.863033	ols	0.500654	0.103378	0.295675	0.705633	33.4084	0.37579	0.863033	0
Kentucky	120	-0.166841	0.214677	-0.591923	0.258241	100.175	0.371516	0.997148	ols	-0.166841	0.214677	-0.591923	0.258241	100.175	0.371516	0.997148	0
Louisiana	65	-0.0920193	0.327928	-0.747131	0.563092	81.7069	0.0144496	0.738976	gls_exp	-0.468078	0.315658	-1.09868	0.162521	74.9426	0.425312	0.801671	-6.76431
Maine	16	-0.140952	1.27017	-2.84825	2.56635	16.907	0.547676	0.985983	ols	-0.140952	1.27017	-2.84825	2.56635	16.907	0.547676	0.985983	0
Maryland	24	-1.30695	0.463829	-2.26646	-0.34745	31.1966	0.0159411	0.915765	gls_gauss	-1.57454	0.279392	-2.1525	-0.996571	24.6663	0.417409	0.964021	-6.53034
Massachusetts	20	0.475236	0.209195	0.0373853	0.913087	24.9684	0.0289131	0.987606	gls_exp	-0.0209022	0.164428	-0.365055	0.32325	18.4958	0.735524	0.992392	-6.47258
Michigan	86	0.115678	0.0423523	0.0314697	0.199885	32.2151	0.000662952	0.986855	gls_exp	0.0823089	0.0442978	-0.00576692	0.170385	19.2593	0.431311	0.988052	-12.9558
Michigan Territory	7	-2.2131	2.07068	-7.27987	2.85366	33.7612	1	0.536314	ols	-2.2131	2.07068	-7.27987	2.85366	33.7612	1	0.536314	0
Minnesota	89	0.391901	0.124373	0.144736	0.639067	102.602	0.176416	0.98906	gls_rat	0.385638	0.118309	0.150523	0.620753	101.08	0.377688	0.990252	-1.52245
Mississippi	82	1.73855	0.609397	0.526044	2.95106	103.073	0.32555	0.887168	ols	1.73855	0.609397	0.526044	2.95106	103.073	0.32555	0.887168	0
Missouri	115	-0.299306	0.131276	-0.559363	-0.039248	59.0672	0.103672	0.669732	gls_exp	-0.369546	0.13562	-0.638208	-0.100883	56.639	0.349087	0.692362	-2.42818
Montana	57	0.560541	0.135277	0.289549	0.831533	86.4038	0.309904	0.940617	ols	0.560541	0.135277	0.289549	0.831533	86.4038	0.309904	0.940617	0
Montana Territory	10	-1.95703	2.12165	-6.75654	2.84248	49.1801	0.947242	0.596288	ols	-1.95703	2.12165	-6.75654	2.84248	49.1801	0.947242	0.596288	0
Nebraska	95	0.239525	0.0579256	0.124512	0.354538	38.1183	0.0384616	0.985297	gls_gauss	0.242908	0.0414158	0.160676	0.32514	34.1543	0.279121	0.985184	-3.96397
Nevada	19	0.0460506	0.127955	-0.222774	0.314875	31.9999	0.567015	0.999923	ols	0.0460506	0.127955	-0.222774	0.314875	31.9999	0.567015	0.999923	0
New Hampshire	10	1.3593	0.883653	-0.639664	3.35826	4.90714	0.894762	0.959048	ols	1.3593	0.883653	-0.639664	3.35826	4.90714	0.894762	0.959048	0
New Jersey	21	-0.850135	0.47139	-1.83344	0.133167	6.77432	0.535083	0.835433	ols	-0.850135	0.47139	-1.83344	0.133167	6.77432	0.535083	0.835433	0
New Mexico	33	0.5242	0.299117	-0.0850819	1.13348	56.7529	0.447046	0.996073	ols	0.5242	0.299117	-0.0850819	1.13348	56.7529	0.447046	0.996073	0
New Mexico Territory	20	-5.19574	2.80592	-11.0686	0.677104	40.0176	0.549855	0.319623	ols	-5.19574	2.80592	-11.0686	0.677104	40.0176	0.549855	0.319623	0
New York	62	-0.202535	0.147661	-0.497801	0.0927318	72.8056	0.355702	0.765663	ols	-0.202535	0.147661	-0.497801	0.0927318	72.8056	0.355702	0.765663	0
North Carolina	100	-0.345252	0.193012	-0.72823	0.0377264	38.5987	0.33628	0.963497	ols	-0.345252	0.193012	-0.72823	0.0377264	38.5987	0.33628	0.963497	0
North Dakota	53	1.11222	0.328379	0.453276	1.77116	41.0679	0.449736	0.952792	ols	1.11222	0.328379	0.453276	1.77116	41.0679	0.449736	0.952792	0
Ohio	88	-0.640615	0.163667	-0.965921	-0.315309	20.7966	0.0112731	0.972198	gls_exp	-0.769496	0.144374	-1.05646	-0.482537	13.2189	0.49834	0.953442	-7.57773
Oklahoma	77	0.687453	0.226229	0.23688	1.13803	94.9576	0.315375	0.976812	ols	0.687453	0.226229	0.23688	1.13803	94.9576	0.315375	0.976812	0
Oklahoma Territory	8	-4.18806	0.727404	-5.90809	-2.46802	6.65208	0.998738	0.902861	ols	-4.18806	0.727404	-5.90809	-2.46802	6.65208	0.998738	0.902861	0
Oregon	36	-0.243838	0.139138	-0.526304	0.0386276	14.728	0.0509152	0.93326	gls_exp	-0.135216	0.112213	-0.36302	0.0925875	9.56388	0.673325	0.928797	-5.16413
Pennsylvania	67	-0.190756	0.141836	-0.473942	0.0924289	53.7221	0.336412	0.976262	ols	-0.190756	0.141836	-0.473942	0.0924289	53.7221	0.336412	0.976262	0
Rhode Island	5	-0.333267	0.577825	-1.93757	1.27103	Inf	NA	0.999798	gls_sph	-0.333267	0.577825	-1.93757	1.27103	-57.7849	0.2	0.999798	NA
South Carolina	47	-0.678804	0.735467	-2.15922	0.801613	57.0711	0.330914	0.821229	ols	-0.678804	0.735467	-2.15922	0.801613	57.0711	0.330914	0.821229	0
South Dakota	72	0.443924	0.126377	0.191934	0.695913	95.7806	0.177787	0.962936	gls_lin	0.448491	0.126899	0.195462	0.701521	95.6506	0.189725	0.962227	-0.12998
Tennessee	96	-0.266218	0.202071	-0.667379	0.134943	105.684	0.369295	0.996129	ols	-0.266218	0.202071	-0.667379	0.134943	105.684	0.369295	0.996129	0
Texas	256	0.133182	0.040465	0.0534937	0.21287	177.201	8.14e-14	0.995495	gls_exp	0.0359046	0.0354662	-0.0339394	0.105749	116.923	1	0.998238	-60.2786
Utah	29	-0.0564852	0.161996	-0.388319	0.275349	43.1801	0.469135	0.987777	ols	-0.0564852	0.161996	-0.388319	0.275349	43.1801	0.469135	0.987777	0
Utah Territory	23	-0.0776918	0.383228	-0.872457	0.717074	42.4855	0.565466	0.995385	ols	-0.0776918	0.383228	-0.872457	0.717074	42.4855	0.565466	0.995385	0
Vermont	14	1.212	0.696452	-0.292595	2.71659	11.8367	0.757953	0.927294	ols	1.212	0.696452	-0.292595	2.71659	11.8367	0.757953	0.927294	0
Virginia	185	-0.036732	0.211394	-0.4538	0.380336	356.632	0.0002369	0.566168	gls_exp	-0.20003	0.212676	-0.619627	0.219567	340.521	0.746538	0.592058	-16.1111
Washington	40	-0.249763	0.167849	-0.589269	0.0897432	50.4523	0.0675889	0.997194	gls_gauss	-0.244108	0.156178	-0.560008	0.071791	47.1567	0.351146	0.997183	-3.29552
Washington Territory	22	-0.121027	0.712014	-1.60174	1.35969	23.564	0.522258	0.8417	ols	-0.121027	0.712014	-1.60174	1.35969	23.564	0.522258	0.8417	0
West Virginia	55	0.1291	0.444633	-0.762337	1.02054	49.7041	0.166987	0.979021	gls_gauss	0.0770448	0.423453	-0.771928	0.926018	48.4997	0.304933	0.982114	-1.20436
Wisconsin	73	0.139821	0.0976764	-0.0548929	0.334536	61.9103	0.0917156	0.986615	gls_rat	0.0605058	0.0881185	-0.115155	0.236167	59.4255	0.317689	0.987876	-2.48476
Wyoming	24	0.48296	0.277362	-0.0908078	1.05673	36.5676	0.379795	0.868728	ols	0.48296	0.277362	-0.0908078	1.05673	36.5676	0.379795	0.868728	0
Wyoming Territory	5	6.93787	16.9888	-40.2305	54.1063	Inf	NA	0.894469	gls_lin	8.99606	14.7568	-31.9755	49.9676	-46.0526	0.241026	0.894009	NA
