# Supplementary material for: Spatial and temporal autocorrelations affect Taylor's law for US county populations: Descriptive and predictive models
Source: PLoS One. 2021 Jan 7;16(1):e0245062. doi: 10.1371/journal.pone.0245062 (PMC7790542; doi:10.1371/journal.pone.0245062)
Supplement: S29 Table — Xneighbor_Y (X = 4 or 8, Y = binary or bisquare) is the binary (weight = 1 for distances less than or equal to the distance of the furthest neighbour, 0 otherwise) or bi-square (weight = (1-(distance of neighbor/distance of the furthest neighbor)^2)^2 or 0 otherwise) weighting scheme with 4 neighbors or 8 neighbors. allcounty_bisquare uses the bi-square weighting scheme for all counties in a state. (XLSX) [file pone.0245062.s032.xlsx]

## Sheet: Sheet1
Table S29. Proportion of states that show significant spatial autocorrelation of county population counts within each census, using five different ways of computing the Moran's I. Xneighbor_Y (X = 4 or 8, Y=binary or bisquare) is the binary (weight = 1 for distances less than or equal to the distance of the furthest neighbour, 0 otherwise) or bi-square (weight = (1-(distance of neighbor/distance …
year	8neighbor_binary	4neighbor_binary	8neighbor_bisquare	4neighbor_bisquare	allcounty_bisquare
1790	0.444	0.273	0.333	0.308	0.308
1800	0.5	0.286	0.417	0.312	0.412
1810	0.4	0.222	0.267	0.3	0.273
1820	0.368	0.292	0.3	0.32	0.32
1830	0.348	0.4	0.478	0.407	0.407
1840	0.2	0.333	0.28	0.276	0.31
1850	0.31	0.212	0.233	0.176	0.382
1860	0.286	0.278	0.286	0.297	0.351
1870	0.275	0.31	0.317	0.273	0.267
1880	0.341	0.295	0.293	0.244	0.289
1890	0.273	0.261	0.318	0.213	0.277
1900	0.222	0.234	0.244	0.25	0.25
1910	0.289	0.283	0.289	0.25	0.229
1920	0.289	0.239	0.244	0.213	0.277
1930	0.267	0.174	0.222	0.149	0.277
1940	0.289	0.217	0.244	0.17	0.277
1950	0.267	0.217	0.222	0.149	0.255
1960	0.304	0.191	0.222	0.17	0.255
1970	0.311	0.239	0.267	0.213	0.319
1980	0.311	0.261	0.267	0.213	0.362
1990	0.378	0.261	0.244	0.234	0.362
2000	0.4	0.261	0.356	0.255	0.404
2010	0.362	0.312	0.426	0.26	0.36
