# Supplementary material for: Spatial and temporal autocorrelations affect Taylor's law for US county populations: Descriptive and predictive models
Source: PLoS One. 2021 Jan 7;16(1):e0245062. doi: 10.1371/journal.pone.0245062 (PMC7790542; doi:10.1371/journal.pone.0245062)
Supplement: S30 Table — b and b_se are respectively the point estimate and the standard error of b obtained from the census data. b_boot_withinyear_lower (or upper) gives respectively the 95% lower (or upper) bound of b estimated from 500 samples bootstrapped within each year. b_boot_withinyearstate_lower (or upper) gives respectively the 95% lower (or upper) bound of b estimated from 500 samples bootstrapped within each combination of year and state. (XLSX) [file pone.0245062.s033.xlsx]

## Sheet: shtl_b_cnt
Table S30. Interval estimates of the spatial hierarchical TL slope (b) using bootstrap samples for each census (year), using the CX model (cx) and the ordinary least-squares (ols) regression separately. b and b_se are respectively the point estimate and the standard error of b obtained from the census data. b_boot_withinyear_lower (or upper) gives respectively the 95% lower (or upper) bound of b …
year	model	b	b_se	b_boot_withinyear_lower	b_boot_withinyear_upper	b_boot_withinyearstate_lower	b_boot_withinyearstate_upper
1790	cx	4.44907	0.442726	3.77922	5.38669	5.61984	11.1788
1790	ols	2.1841	1.1517	5.79387	7.25221	1.66466	2.73907
1800	cx	7.34713	0.953487	6.248	8.63027	5.52869	8.9099
1800	ols	1.9269	0.2699	6.01356	7.67152	1.85273	2.02791
1810	cx	7.20322	0.906074	6.12358	8.25892	5.33937	8.4023
1810	ols	1.9318	0.2352	5.73819	7.08039	1.87569	2.02982
1820	cx	3.20799	0.610552	2.99599	3.43004	1.61758	2.15382
1820	ols	1.5383	0.1586	2.57943	3.72416	1.46102	1.59191
1830	cx	4.15268	0.817514	3.70288	4.43486	1.89185	3.19423
1830	ols	1.6741	0.1418	2.96122	4.35359	1.57862	1.71768
1840	cx	5.56468	0.961623	4.96289	5.91627	2.5137	4.4209
1840	ols	1.7418	0.1556	3.81476	5.26212	1.61047	1.78309
1850	cx	6.78665	0.918922	6.08325	7.36928	3.15795	5.4495
1850	ols	1.8351	0.1399	4.46996	5.92838	1.73038	1.88841
1860	cx	7.80312	0.954843	6.60723	8.75215	2.95317	6.64278
1860	ols	1.7875	0.137	4.73022	6.14186	1.67631	1.82428
1870	cx	6.66472	0.707456	5.703	7.65467	2.76831	4.86424
1870	ols	1.9901	0.1108	4.83752	6.0261	1.89797	2.03311
1880	cx	7.11123	0.708666	6.10505	8.3772	3.77329	6.03221
1880	ols	2.0468	0.1327	5.21064	6.39866	1.92424	2.09065
1890	cx	6.44942	0.557837	5.3777	7.70804	3.10533	4.56481
1890	ols	2.1384	0.1641	5.16283	6.22714	2.01455	2.19749
1900	cx	6.39141	0.508654	5.33941	7.76919	4.24905	5.74813
1900	ols	2.2925	0.2165	5.11028	6.27017	2.14725	2.35732
1910	cx	6.00697	0.486604	4.95626	7.45662	2.99992	4.90215
1910	ols	2.4733	0.1898	4.82445	5.8524	2.33326	2.55884
1920	cx	5.07109	0.428753	4.3251	6.01399	2.68912	3.94786
1920	ols	2.4618	0.1808	4.44261	5.35251	2.35156	2.55651
1930	cx	4.60768	0.407405	3.91098	5.38206	2.66235	4.06028
1930	ols	2.3665	0.173	4.1583	4.88514	2.25183	2.47289
1940	cx	4.52749	0.389942	3.83334	5.39003	2.46478	3.62143
1940	ols	2.3049	0.167	4.07769	4.82216	2.19574	2.40447
1950	cx	4.40565	0.387192	3.77395	5.1133	2.41713	3.63226
1950	ols	2.1406	0.1497	3.71634	4.46769	2.04206	2.26246
1960	cx	4.58014	0.448408	3.90279	5.18115	2.1158	4.40041
1960	ols	1.9909	0.1312	3.28056	4.00761	1.9013	2.11813
1970	cx	4.56854	0.476868	3.76452	5.17147	2.00181	4.66736
1970	ols	1.9023	0.1233	3.02981	3.76257	1.817	2.01679
1980	cx	4.82907	0.534019	3.53523	5.46818	2.26981	5.21948
1980	ols	1.857	0.124	3.03867	3.83419	1.77603	1.96419
1990	cx	4.97013	0.569431	3.21287	5.60675	2.16058	5.66909
1990	ols	1.8185	0.1208	2.94927	3.72128	1.74021	1.92674
2000	cx	4.75418	0.551837	3.1586	5.37799	2.44143	5.48899
2000	ols	1.8043	0.1199	2.93797	3.73838	1.73621	1.91407
2010	cx	4.55154	0.532782	3.12054	5.10041	2.63048	5.2593
2010	ols	1.7755	0.1185	2.97433	3.69492	1.69828	1.87599
