# Supplementary material for: Spatial and temporal autocorrelations affect Taylor's law for US county populations: Descriptive and predictive models
Source: PLoS One. 2021 Jan 7;16(1):e0245062. doi: 10.1371/journal.pone.0245062 (PMC7790542; doi:10.1371/journal.pone.0245062)
Supplement: S31 Table — b and b_se are defined in S30 Table. b_boot_withinstate_lower (or upper) gives respectively the 95% lower (or upper) bound of b estimated from 500 samples bootstrapped within each state. b_boot_withinstateyear_lower (or upper) gives respectively the 95% lower (or upper) bound of b estimated from 500 samples bootstrapped within each combination of state and year. (XLSX) [file pone.0245062.s034.xlsx]

## Sheet: stl_b_cnt
Table S31. Interval estimates of the spatial TL slope (b) using bootstrap samples for each state, using the CX model (cx) and the ordinary least-squares (ols) regression separately. b and b_se are defined in Table S36. b_boot_withinstate_lower (or upper) gives respectively the 95% lower (or upper) bound of b estimated from 500 samples bootstrapped within each state. b_boot_withinstateyear_lower (…
state	model	b	b_se	b_boot_withinstate_lower	b_boot_withinstate_upper	b_boot_withinstateyear_lower	b_boot_withinstateyear_upper
Alabama	cx	3.93375	0.46776	3.66396	4.28877	3.48007	4.78428
Alabama	ols	3.13934	0.17374	4.11544	5.20235	2.96086	3.22335
Alaska	cx	2.00481	0.434929	1.94058	2.1086	1.9396	2.61878
Alaska	ols	2.17839	0.162364	1.98098	2.61057	1.87395	2.57707
Alaska Territory	cx	3.26562	1.31988	3.20926	3.36269	2.84279	3.0723
Alaska Territory	ols	0.205729	2.10403	2.62126	4.00976	-0.34812	0.503814
Arizona	cx	1.9178	0.271879	1.84441	2.02177	1.8085	2.40615
Arizona	ols	2.57223	0.0749541	2.04443	2.62294	2.45566	2.70281
Arizona Territory	cx	1.97359	0.946766	1.93803	2.03172	2.04453	2.44461
Arizona Territory	ols	1.51355	0.24888	1.63618	2.43282	1.50108	1.76887
Arkansas	cx	4.99518	0.809947	4.67193	5.39188	4.33113	5.75948
Arkansas	ols	2.83884	0.21652	4.64581	5.81038	2.65882	2.93221
California	cx	2.39386	0.29398	2.24373	2.60587	2.12015	2.95338
California	ols	2.25856	0.062546	2.66781	3.134	2.15778	2.35966
Colorado	cx	1.7012	0.195374	1.64907	1.77994	1.64289	1.96528
Colorado	ols	2.10227	0.129125	1.65186	2.2254	2.01934	2.47072
Connecticut	cx	1.46016	0.143079	1.42977	1.50904	1.42752	1.56881
Connecticut	ols	2.81963	0.0768567	1.32673	1.6889	2.74377	2.88479
Delaware	cx	1.8974	0.210745	1.85892	1.96559	1.84557	2.03787
Delaware	ols	3.54013	0.250311	1.74351	2.25498	3.46626	3.60195
Florida	cx	2.0797	0.307536	1.99634	2.18706	1.95006	2.40873
Florida	ols	2.42675	0.0706388	1.99724	2.55729	2.36288	2.4783
Georgia	cx	3.77277	0.410243	3.44272	4.2981	3.31274	5.31914
Georgia	ols	3.42531	0.173788	4.09799	5.05215	3.18409	3.53058
Hawaii	cx	1.09396	0.218579	1.07173	1.13161	1.09512	1.2988
Hawaii	ols	1.62285	0.135359	1.01023	1.23618	1.33199	1.89178
Hawaii Territory	cx	1.99819	0.550355	1.94687	2.07696	1.85959	2.35084
Hawaii Territory	ols	2.25457	0.201416	1.79384	2.38018	1.99842	2.36265
Idaho	cx	3.71498	0.731772	3.49558	3.93887	3.33132	4.79511
Idaho	ols	3.26353	0.239122	3.48646	4.38716	3.03219	3.41653
Illinois	cx	2.31686	0.139393	2.07006	2.72891	1.89618	3.51755
Illinois	ols	3.16221	0.112238	3.86773	4.51363	2.90645	3.18686
Indiana	cx	3.79857	0.49598	3.51483	4.11762	3.34428	4.54998
Indiana	ols	3.00501	0.187824	3.90367	4.86443	2.83419	3.06812
Iowa	cx	4.81953	0.87001	4.52341	5.20572	4.13988	5.69574
Iowa	ols	2.30543	0.339447	4.42036	5.61143	2.06426	2.47089
Kansas	cx	3.77603	0.551761	3.48551	4.15431	3.25867	4.81218
Kansas	ols	3.66432	0.406377	3.9743	4.92329	3.14764	3.84898
Kentucky	cx	5.5588	0.602446	4.83497	6.6024	4.40829	8.15202
Kentucky	ols	3.69086	0.118153	5.65214	6.91198	3.23916	3.82238
Louisiana	cx	2.70349	0.311665	2.58648	2.87894	2.53337	3.16311
Louisiana	ols	2.0403	0.0670279	2.67805	3.51386	1.96841	2.48121
Maine	cx	2.88569	0.554096	2.80236	2.98783	2.86539	3.23492
Maine	ols	3.78423	0.196657	2.42472	3.47449	3.44814	3.99447
Maryland	cx	1.6904	0.132098	1.64248	1.76014	1.66628	1.87414
Maryland	ols	2.64819	0.232205	1.63199	2.08365	2.54515	2.774
Massachusetts	cx	1.52923	0.256803	1.50121	1.57364	1.4855	1.62449
Massachusetts	ols	2.05822	0.13444	1.30831	1.81057	1.98716	2.12133
Michigan	cx	2.6932	0.283705	2.49353	2.97855	2.36989	3.45085
Michigan	ols	2.84284	0.134589	3.2422	3.97131	2.65892	2.944
Minnesota	cx	3.02768	0.393551	2.81463	3.31944	2.62556	3.91244
Minnesota	ols	2.5946	0.090873	3.32756	4.2198	2.40615	2.69456
Mississippi	cx	4.74225	0.808363	4.51552	5.02114	4.24293	5.18826
Mississippi	ols	2.39178	0.229124	4.15643	5.67623	2.2325	2.51114
Missouri	cx	2.76804	0.257653	2.57929	3.05707	2.46083	3.57751
Missouri	ols	3.02532	0.125003	3.43489	4.45507	2.87236	3.48394
Montana	cx	2.44635	0.435587	2.35853	2.55973	2.45117	3.01332
Montana	ols	3.81514	0.459725	2.27164	2.94644	3.04767	4.13182
Nebraska	cx	3.43017	0.425567	3.1298	3.83536	2.97012	4.57708
Nebraska	ols	2.70983	0.291193	4.0247	5.07174	2.43848	3.00142
Nevada	cx	1.80556	0.184514	1.70557	1.95608	1.62537	2.30183
Nevada	ols	2.69321	0.0678997	2.31566	2.81163	2.58532	2.82583
New Hampshire	cx	3.1644	0.388018	3.04978	3.33433	3.1814	3.69123
New Hampshire	ols	3.13514	0.205189	2.89425	3.92273	3.01948	3.30063
New Jersey	cx	1.34271	0.183644	1.32493	1.38062	1.34411	1.44579
New Jersey	ols	2.42983	0.119494	1.15935	1.57557	2.38778	2.4956
New Mexico	cx	3.06468	0.526316	2.88416	3.32021	2.70284	4.07757
New Mexico	ols	3.63327	0.217749	3.18134	4.14594	3.30897	3.90483
New Mexico Territory	cx	1.55136	1.30859	1.4839	1.63106	1.56261	2.22946
New Mexico Territory	ols	1.46412	1.18182	0.911388	2.17375	0.84654	2.35226
New York	cx	1.85228	0.172217	1.79108	1.93059	1.79045	2.07047
New York	ols	2.70713	0.114173	1.81143	2.37778	2.60776	2.87855
North Carolina	cx	4.33611	0.709505	4.0122	4.68487	3.49481	5.21905
North Carolina	ols	3.09746	0.0490694	3.66513	4.77036	2.97403	3.16616
North Dakota	cx	3.4253	0.738259	3.25383	3.63799	3.12645	4.05148
North Dakota	ols	1.6806	0.713634	3.07093	4.06442	1.19021	2.15157
Ohio	cx	2.85995	0.347443	2.71149	3.06041	2.60113	3.35305
Ohio	ols	2.87403	0.0833852	2.90383	3.75382	2.76607	3.01778
Oklahoma	cx	3.45786	0.460459	3.20654	3.84232	2.96281	4.66854
Oklahoma	ols	5.53581	0.804965	3.85688	5.17676	3.93351	6.63369
Oregon	cx	2.04387	0.27318	1.98593	2.13443	1.94678	2.32104
Oregon	ols	2.46013	0.125445	1.94957	2.53453	2.39129	2.54812
Pennsylvania	cx	2.68509	0.283556	2.55674	2.8632	2.49304	3.15082
Pennsylvania	ols	2.56673	0.101146	2.72939	3.57333	2.47994	2.71809
Rhode Island	cx	1.45802	0.112495	1.42364	1.51314	1.41657	1.56013
Rhode Island	ols	2.47938	0.0982594	1.37026	1.69877	2.41351	2.51938
South Carolina	cx	2.99117	0.398809	2.87426	3.14061	3.0071	3.55144
South Carolina	ols	2.35375	0.220047	2.71039	3.6177	2.28648	2.53286
South Dakota	cx	4.5341	0.854979	4.27932	4.93728	3.998	5.59688
South Dakota	ols	3.29943	0.777988	4.31785	5.6215	2.5321	3.79348
Tennessee	cx	3.71897	0.428994	3.42212	4.09599	3.25211	4.72245
Tennessee	ols	3.48877	0.0975944	3.98173	5.08458	3.28682	3.55403
Texas	cx	3.19402	0.451446	2.82943	3.65172	2.5009	4.32045
Texas	ols	3.06878	0.0741197	3.43949	4.02187	2.83768	3.11739
Utah	cx	2.07767	0.320961	2.00134	2.18908	1.95249	2.4515
Utah	ols	2.30585	0.0796741	2.13522	2.69938	2.14854	2.49721
Utah Territory	cx	2.73983	1.03464	2.66277	2.85846	2.72361	3.65186
Utah Territory	ols	2.00703	0.223553	2.50176	3.3321	1.83391	2.25333
Vermont	cx	3.90045	0.851312	3.79057	4.05034	3.69751	4.22169
Vermont	ols	3.06443	0.215275	3.07603	4.73639	2.78953	3.25201
Virginia	cx	4.92083	0.722063	4.44509	5.46932	4.096	6.33004
Virginia	ols	3.55417	0.252583	4.26289	5.2901	3.26316	3.75822
Washington	cx	2.3875	0.381261	2.29626	2.53462	2.20943	2.81069
Washington	ols	2.29515	0.053081	2.39849	3.02902	2.18398	2.41083
West Virginia	cx	3.33125	0.71809	3.23047	3.45382	3.17274	3.69863
West Virginia	ols	2.94564	0.160239	2.85443	3.94551	2.7058	3.10968
Wisconsin	cx	3.61454	0.43244	3.35894	4.01118	3.14711	4.691
Wisconsin	ols	2.97002	0.139583	3.95015	4.99141	2.70584	3.20082
Wyoming	cx	2.39904	0.496146	2.33968	2.49818	2.36895	2.75029
Wyoming	ols	2.3449	0.196367	2.09526	2.92185	2.21827	2.50341
