# Supplementary material for: Spatial and temporal autocorrelations affect Taylor's law for US county populations: Descriptive and predictive models
Source: PLoS One. 2021 Jan 7;16(1):e0245062. doi: 10.1371/journal.pone.0245062 (PMC7790542; doi:10.1371/journal.pone.0245062)
Supplement: S32 Table — b and b_se are defined in S30 Table. b_boot_withinstate_lower (or upper) gives respectively the 95% lower (or upper) bound of b estimated from 500 samples bootstrapped within each state. b_boot_withinstatecounty_lower (or upper) gives respectively the 95% lower (or upper) bound of b estimated from 500 samples bootstrapped within each combination of state and county. (XLSX) [file pone.0245062.s035.xlsx]

## Sheet: ttl_b_cnt
Table S32. Interval estimates of the temporal TL slope (b) using bootstrap samples for each state, using the CX model (cx) and the ordinary least-squares (ols) regression separately. b and b_se are defined in Table S36. b_boot_withinstate_lower (or upper) gives respectively the 95% lower (or upper) bound of b estimated from 500 samples bootstrapped within each state. b_boot_withinstatecounty_lowe…
state	model	b	b_se	b_boot_withinstate_lower	b_boot_withinstate_upper	b_boot_withinstatecounty_lower	b_boot_withinstatecounty_upper
Alabama	cx	3.93375	0.235521	3.66396	4.28877	3.87437	4.37801
Alabama	ols	3.00485	0.163594	4.11544	5.20235	2.92344	3.08654
Alaska	cx	2.00481	0.10627	1.94058	2.1086	2.40384	2.49277
Alaska	ols	2.50963	0.215153	1.98098	2.61057	2.54841	2.61707
Alaska Territory	cx	3.26562	1.47567	3.20926	3.36269	3.17155	3.60019
Alaska Territory	ols	3.84966	2.33567	2.62126	4.00976	3.23211	4.29894
Arizona	cx	1.9178	0.21328	1.84441	2.02177	1.82541	2.19839
Arizona	ols	2.60052	0.191592	2.04443	2.62294	2.55162	2.69019
Arizona Territory	cx	1.97359	0.473383	1.93803	2.03172	2.14116	2.37619
Arizona Territory	ols	2.08109	0.490545	1.63618	2.43282	1.9235	2.17467
Arkansas	cx	4.99518	0.376618	4.67193	5.39188	4.90449	5.4765
Arkansas	ols	2.72425	0.11797	4.64581	5.81038	2.65	2.77651
Arkansas Territory	cx	3.0793	0.607847	3.02575	3.16752	3.21585	3.34375
Arkansas Territory	ols	2.08533	1.62021	2.50776	3.86275	1.90392	2.29558
California	cx	2.39386	0.150809	2.24373	2.60587	2.30636	2.6171
California	ols	2.22018	0.0430422	2.66781	3.134	2.20422	2.2499
Colorado	cx	1.7012	0.0852681	1.64907	1.77994	1.65908	1.7608
Colorado	ols	2.30451	0.0845335	1.65186	2.2254	2.2771	2.32702
Connecticut	cx	1.46016	0.267676	1.42977	1.50904	1.45048	1.68439
Connecticut	ols	2.28742	0.181668	1.32673	1.6889	2.19295	2.40224
Dakota Territory	cx	1.38785	0.0948035	1.35976	1.42993	1.49397	1.52408
Dakota Territory	ols	2.18318	0.224774	1.22797	1.61813	2.12736	2.22767
District Of Columbia	cx	0.632559	0.170046	0.61622	0.6567	1.09734	1.17271
District Of Columbia	ols	2.51923	0.277074	0.547105	0.736029	2.53581	2.66138
Florida	cx	2.0797	0.143389	1.99634	2.18706	1.70736	1.78448
Florida	ols	2.21626	0.0952755	1.99724	2.55729	2.16867	2.21373
Florida Territory	cx	1.92065	0.407721	1.88744	1.97799	2.01198	2.12768
Florida Territory	ols	1.49198	0.690939	1.5433	2.36425	1.41265	1.5756
Georgia	cx	3.77277	0.148162	3.44272	4.2981	3.61445	4.07389
Georgia	ols	2.89662	0.108608	4.09799	5.05215	2.85718	2.92936
Hawaii	cx	1.09396	0.252393	1.07173	1.13161	1.19525	1.26448
Hawaii	ols	1.89312	0.100751	1.01023	1.23618	1.87129	1.92677
Hawaii Territory	cx	1.99819	0.449363	1.94687	2.07696	1.86494	2.08275
Hawaii Territory	ols	2.44747	0.187802	1.79384	2.38018	2.51496	2.57074
Idaho	cx	3.71498	0.361798	3.49558	3.93887	3.57374	4.13595
Idaho	ols	2.50269	0.138602	3.48646	4.38716	2.47164	2.54613
Idaho Territory	cx	1.86173	0.552608	1.82795	1.9183	1.89349	2.05542
Idaho Territory	ols	2.12847	0.793587	1.44537	2.29293	2.05891	2.20224
Illinois	cx	2.31686	0.0591392	2.07006	2.72891	2.12183	2.50836
Illinois	ols	2.5603	0.0615102	3.86773	4.51363	2.51861	2.59515
Indiana	cx	3.79857	0.220587	3.51483	4.11762	3.56552	3.95794
Indiana	ols	2.85414	0.0972116	3.90367	4.86443	2.79268	2.90106
Iowa	cx	4.81953	0.342124	4.52341	5.20572	4.628	5.12864
Iowa	ols	2.29896	0.115033	4.42036	5.61143	2.22544	2.34406
Kansas	cx	3.77603	0.188826	3.48551	4.15431	3.57228	4.00858
Kansas	ols	2.06399	0.0712609	3.9743	4.92329	2.03172	2.09875
Kentucky	cx	5.5588	0.246979	4.83497	6.6024	5.45331	6.52399
Kentucky	ols	2.94359	0.1235	5.65214	6.91198	2.8913	2.99174
Louisiana	cx	2.70349	0.165286	2.58648	2.87894	2.78896	3.05255
Louisiana	ols	2.74388	0.164531	2.67805	3.51386	2.68092	2.804
Maine	cx	2.88569	0.628285	2.80236	2.98783	2.77811	3.17107
Maine	ols	3.18791	0.303844	2.42472	3.47449	3.078	3.29506
Maryland	cx	1.6904	0.129061	1.64248	1.76014	1.65794	1.82252
Maryland	ols	2.85885	0.227643	1.63199	2.08365	2.77451	2.94618
Massachusetts	cx	1.52923	0.250898	1.50121	1.57364	1.59226	1.72547
Massachusetts	ols	2.33165	0.145002	1.30831	1.81057	2.21161	2.26919
Michigan	cx	2.6932	0.123819	2.49353	2.97855	2.58794	2.95524
Michigan	ols	2.22451	0.0556378	3.2422	3.97131	2.23499	2.2787
Michigan Territory	cx	1.85137	0.33124	1.81225	1.91415	1.97608	2.07541
Michigan Territory	ols	3.11152	0.606931	1.56217	2.22199	2.94628	3.13911
Minnesota	cx	3.02768	0.151079	2.81463	3.31944	2.90049	3.23428
Minnesota	ols	2.25951	0.117032	3.32756	4.2198	2.25694	2.34693
Mississippi	cx	4.74225	0.381066	4.51552	5.02114	4.67007	5.08221
Mississippi	ols	2.74422	0.223844	4.15643	5.67623	2.65233	2.79654
Missouri	cx	2.76804	0.0986349	2.57929	3.05707	2.56632	2.80697
Missouri	ols	2.51993	0.0874865	3.43489	4.45507	2.47328	2.54892
Montana	cx	2.44635	0.193053	2.35853	2.55973	2.48266	2.68597
Montana	ols	2.00035	0.150671	2.27164	2.94644	1.9877	2.03133
Montana Territory	cx	1.49293	0.593732	1.45653	1.54662	1.47708	1.56264
Montana Territory	ols	3.57558	1.16995	1.07162	1.92736	3.48575	3.64163
Nebraska	cx	3.43017	0.151189	3.1298	3.83536	3.25448	3.65176
Nebraska	ols	1.91348	0.0653944	4.0247	5.07174	1.91546	1.96296
Nevada	cx	1.80556	0.152624	1.70557	1.95608	1.59985	2.00356
Nevada	ols	2.26956	0.150654	2.31566	2.81163	2.16654	2.2489
New Hampshire	cx	3.1644	0.628661	3.04978	3.33433	3.10113	3.8138
New Hampshire	ols	2.7515	0.225935	2.89425	3.92273	2.6388	2.87493
New Jersey	cx	1.34271	0.193068	1.32493	1.38062	1.2928	1.38799
New Jersey	ols	2.03559	0.158431	1.15935	1.57557	1.94948	2.09997
New Mexico	cx	3.06468	0.267369	2.88416	3.32021	2.95242	3.46823
New Mexico	ols	2.46441	0.206533	3.18134	4.14594	2.42194	2.50175
New Mexico Territory	cx	1.55136	0.573854	1.4839	1.63106	1.27779	1.59364
New Mexico Territory	ols	2.26255	0.688055	0.911388	2.17375	2.2757	2.59715
New York	cx	1.85228	0.101885	1.79108	1.93059	1.72655	1.81171
New York	ols	2.58451	0.109224	1.81143	2.37778	2.54205	2.62083
North Carolina	cx	4.33611	0.326774	4.0122	4.68487	4.05454	4.65353
North Carolina	ols	3.05161	0.0892712	3.66513	4.77036	2.99662	3.09537
North Dakota	cx	3.4253	0.296928	3.25383	3.63799	2.83949	3.17919
North Dakota	ols	1.88522	0.160996	3.07093	4.06442	1.82918	1.93467
Ohio	cx	2.85995	0.163309	2.71149	3.06041	2.78759	3.03449
Ohio	ols	2.74333	0.0870577	2.90383	3.75382	2.69384	2.79666
Oklahoma	cx	3.45786	0.159508	3.20654	3.84232	3.3125	3.67106
Oklahoma	ols	2.04049	0.149823	3.85688	5.17676	2.00658	2.0689
Oklahoma Territory	cx	0.892192	0.339486	0.855239	0.945072	0.892556	0.963168
Oklahoma Territory	ols	3.9331	0.446386	0.483946	1.29154	3.80578	4.02658
Oregon	cx	2.04387	0.172774	1.98593	2.13443	2.02933	2.23036
Oregon	ols	2.63486	0.0930062	1.94957	2.53453	2.59294	2.68484
Pennsylvania	cx	2.68509	0.161173	2.55674	2.8632	2.67873	2.91509
Pennsylvania	ols	2.57781	0.0964262	2.72939	3.57333	2.53551	2.61561
Rhode Island	cx	1.45802	0.297635	1.42364	1.51314	1.50038	1.7771
Rhode Island	ols	1.95379	0.175077	1.37026	1.69877	1.8303	2.07599
South Carolina	cx	2.99117	0.272439	2.87426	3.14061	3.01035	3.35046
South Carolina	ols	3.56503	0.232907	2.71039	3.6177	3.48587	3.66716
South Dakota	cx	4.5341	0.295636	4.27932	4.93728	3.85671	4.25036
South Dakota	ols	1.56886	0.12489	4.31785	5.6215	1.6005	1.66311
Tennessee	cx	3.71897	0.19788	3.42212	4.09599	3.62603	4.13702
Tennessee	ols	2.98414	0.124932	3.98173	5.08458	2.93914	3.03927
Texas	cx	3.19402	0.108434	2.82943	3.65172	3.1042	3.56946
Texas	ols	2.3126	0.0394292	3.43949	4.02187	2.28311	2.31438
Utah	cx	2.07767	0.19533	2.00134	2.18908	1.9974	2.2587
Utah	ols	2.52777	0.136346	2.13522	2.69938	2.49582	2.56199
Utah Territory	cx	2.73983	0.327183	2.66277	2.85846	2.82511	3.0732
Utah Territory	ols	2.38245	0.27348	2.50176	3.3321	2.4099	2.52931
Vermont	cx	3.90045	1.12618	3.79057	4.05034	3.58429	4.2619
Vermont	ols	2.28397	0.255629	3.07603	4.73639	2.17933	2.41484
Virginia	cx	4.92083	0.23167	4.44509	5.46932	3.01536	3.1447
Virginia	ols	2.81763	0.12044	4.26289	5.2901	2.87003	2.93141
Washington	cx	2.3875	0.205129	2.29626	2.53462	2.3271	2.58504
Washington	ols	2.43989	0.123369	2.39849	3.02902	2.40612	2.47494
Washington Territory	cx	1.68057	0.214231	1.64688	1.74128	1.4257	1.49672
Washington Territory	ols	1.99444	0.240638	1.49697	1.99388	1.92069	2.05941
West Virginia	cx	3.33125	0.355642	3.23047	3.45382	3.26899	3.47353
West Virginia	ols	2.68472	0.162194	2.85443	3.94551	2.61524	2.74676
Wisconsin	cx	3.61454	0.196025	3.35894	4.01118	3.48034	3.95046
Wisconsin	ols	2.56065	0.098541	3.95015	4.99141	2.56388	2.63897
Wyoming	cx	2.39904	0.350828	2.33968	2.49818	2.40056	2.61308
Wyoming	ols	2.34729	0.231986	2.09526	2.92185	2.30264	2.41371
Wyoming Territory	cx	1.20065	0.797421	1.17006	1.24899	1.18356	1.36261
Wyoming Territory	ols	2.13045	1.61318	0.780598	1.62245	1.78379	2.52828
