# Supplementary material for: Spatial and temporal autocorrelations affect Taylor's law for US county populations: Descriptive and predictive models
Source: PLoS One. 2021 Jan 7;16(1):e0245062. doi: 10.1371/journal.pone.0245062 (PMC7790542; doi:10.1371/journal.pone.0245062)
Supplement: S33 Table — n is the number of finite log(mean)-log(variance) pairs (here, the number of states) in each fitting. Each mean-variance pair is generated using at least 15 county population counts within a state. Model names are defined in S2 Table. "est_slp" and "err_slp" are respectively the slope estimate and slope standard error. "aicc" is the model AICc. (XLSX) [file pone.0245062.s036.xlsx]

## Sheet: shtl_n15_ls_best_ML
Table S33. Summary statistics of the best regression models (mod_best) of the spatial hierarchical TL for each census (year). n is the number of finite log(mean)-log(variance) pairs (here, the number of states) in each fitting. Each mean-variance pair is generated using at least 15 county population counts within a state. Model names are defined in Table S2. "est_slp" and "err_slp" are respective…
year	n	mod_best	est_slp	err_slp	aicc
1790	7	ols	3.27447	1.14987	27.2778
1800	10	ols	2.80548	0.276413	9.18715
1810	12	ols	2.41094	0.316779	15.4159
1820	16	ols	1.90933	0.211151	4.5245
1830	19	ols	2.02005	0.131555	1.36668
1840	22	ols	1.97597	0.179491	16.2998
1850	24	ols	2.09126	0.231628	25.7697
1860	31	ols	1.84632	0.155021	36.1918
1870	35	ols	2.00708	0.139696	34.1872
1880	35	ols	2.0876	0.182632	39.5333
1890	38	ols	2.1836	0.21239	52.8826
1900	39	ols	2.57273	0.242475	52.3861
1910	41	ols	2.77425	0.236252	55.311
1920	41	ols	2.69287	0.206616	52.1039
1930	41	ols	2.59967	0.187004	48.6535
1940	41	ols	2.53126	0.179919	45.42
1950	41	ols	2.37666	0.162688	39.2916
1960	42	gls_rat	2.33479	0.167768	34.084
1970	42	gls_exp	2.23259	0.161824	33.3672
1980	42	gls_rat	2.13783	0.158691	31.8457
1990	43	gls_rat	2.09055	0.145832	32.2598
2000	43	gls_rat	2.06985	0.142121	31.7795
2010	44	gls_rat	2.03299	0.13746	30.8304
