# Supplementary material for: Spatial and temporal autocorrelations affect Taylor's law for US county populations: Descriptive and predictive models
Source: PLoS One. 2021 Jan 7;16(1):e0245062. doi: 10.1371/journal.pone.0245062 (PMC7790542; doi:10.1371/journal.pone.0245062)
Supplement: S34 Table — n is the number of finite log(mean)-log(variance) pairs (here, the number of censuses) in each fitting. Each mean-variance pair is generated using at least 15 county population counts within a state. Model names are defined in S4 Table. "est_slp", "err_slp" and "aicc" are defined in S33 Table. (XLSX) [file pone.0245062.s037.xlsx]

## Sheet: stl_n15_ls_best_ML
Table S34. Summary statistics of the best regression models (mod_best) of the spatial TL for each state. n is the number of finite log(mean)-log(variance) pairs (here, the number of censuses) in each fitting. Each mean-variance pair is generated using at least 15 county population counts within a state. Model names are defined in Table S4. "est_slp", "err_slp" and "aicc" are defined in Table S33.
state	n	mod_best	est_slp	err_slp	aicc
Alabama	20	gls_ar1	2.04185	0.318794	-14.9196
Alaska	6	ols	2.17839	0.162364	0.0637525
Arkansas	18	gls_ar1	1.76829	0.318558	-6.36211
California	17	gls_ar1	2.22487	0.0976744	-7.64231
Colorado	14	ols	2.10227	0.129125	-4.76088
Florida	17	gls_ar1	2.28668	0.124856	-18.1866
Georgia	22	gls_arma11	1.69775	0.369205	-24.2182
Idaho	13	gls_arma11	1.72348	0.224404	-2.41804
Illinois	20	gls_arma11	2.74411	0.225173	-14.6668
Indiana	20	gls_arma11	2.20166	0.350802	-22.8332
Iowa	17	gls_arma11	1.52161	0.342102	-13.6279
Kansas	15	gls_arma11	1.84555	0.355531	-13.8454
Kentucky	22	gls_ar1	2.63048	0.348905	-28.8282
Louisiana	20	gls_ar1	2.05703	0.110048	-32.5604
Maine	16	gls_ar1	3.3729	0.29184	-47.4854
Maryland	23	gls_ar1	2.50379	0.442478	-10.995
Michigan	18	gls_arma11	2.59821	0.223054	-20.9234
Minnesota	16	gls_ar1	2.40866	0.135278	-14.2526
Mississippi	20	gls_arma11	1.77832	0.328889	-24.2837
Missouri	19	gls_ar1	3.0403	0.18594	-8.7786
Montana	13	gls_ar1	1.9837	0.506194	-6.78008
Nebraska	15	gls_ar1	1.89986	0.315559	2.7248
Nevada	14	gls_ar1	2.54219	0.11241	-8.35273
New Jersey	18	gls_arma11	2.33987	0.257648	-22.827
New Mexico	10	ols	3.63327	0.217749	-0.0683487
New York	23	gls_arma11	2.70248	0.208553	-35.591
North Carolina	23	gls_ar1	3.07958	0.0806158	-53.4765
North Dakota	13	gls_arma11	0.738603	0.242991	-10.2478
Ohio	21	gls_ar1	2.58861	0.168252	-27.7909
Oklahoma	11	gls_ar1	4.55821	0.943389	5.38136
Oregon	16	gls_ar1	2.43142	0.192522	-4.06473
Pennsylvania	23	gls_arma11	2.05626	0.381224	-32.1773
South Carolina	23	gls_ar1	1.70767	0.441048	-16.1886
South Dakota	13	gls_ar1	0.939087	0.512597	-2.1153
Tennessee	22	gls_ar1	3.30617	0.186905	-33.6184
Texas	17	gls_ma1	3.03824	0.0856314	-22.4773
Utah	12	gls_ar1	2.33428	0.135238	-22.0004
Virginia	23	gls_arma11	6.25716	0.442123	4.5404
Washington	13	gls_ar1	2.31822	0.0787521	-31.5749
West Virginia	15	gls_arma11	2.27459	0.254601	-25.4321
Wisconsin	17	gls_ar1	2.80746	0.225595	-22.9376
Wyoming	11	ols	2.77873	0.228924	-8.91134
