# Supplementary material for: Spatial and temporal autocorrelations affect Taylor's law for US county populations: Descriptive and predictive models
Source: PLoS One. 2021 Jan 7;16(1):e0245062. doi: 10.1371/journal.pone.0245062 (PMC7790542; doi:10.1371/journal.pone.0245062)
Supplement: S35 Table — n is the number of finite log(mean)-log(variance) pairs (here, the number of counties) in each fitting. Each mean-variance pair is generated using at least 15 historical population counts of a county. Model names are defined in S2 Table. "est_slp", "err_slp" and "aicc" are defined in S33 Table. (XLSX) [file pone.0245062.s038.xlsx]

## Sheet: ttl_n15_ls_best_ML
Table S35. Summary statistics of the best regression models (mod_best) of the temporal TL for each state. n is the number of finite log(mean)-log(variance) pairs (here, the number of counties) in each fitting. Each mean-variance pair is generated using at least 15 historical population counts of a county. Model names are defined in Table S2. "est_slp", "err_slp" and "aicc" are defined in Table S3…
state	n	mod_best	est_slp	err_slp	aicc
Alabama	63	ols	2.94486	0.158764	44.8051
Arkansas	61	gls_exp	2.60064	0.0957474	-20.8841
California	49	ols	2.20227	0.0409998	-12.823
Connecticut	8	ols	2.28742	0.181668	5.17693
Florida	39	gls_exp	2.42532	0.108171	30.2968
Georgia	130	gls_exp	2.63703	0.0925507	86.3128
Illinois	102	gls_exp	2.46763	0.0653226	9.74986
Indiana	92	gls_rat	2.81543	0.098171	40.1351
Iowa	98	gls_exp	2.55969	0.0974483	4.22153
Kansas	62	gls_rat	2.39956	0.118429	33.3221
Kentucky	114	ols	2.95679	0.125394	93.7753
Louisiana	52	ols	2.77829	0.142544	43.7427
Maine	16	ols	3.18791	0.303844	13.2857
Maryland	23	ols	2.81204	0.229561	34.4167
Massachusetts	14	ols	2.21041	0.105534	6.96033
Michigan	72	gls_exp	2.24661	0.0668636	-14.1317
Minnesota	69	gls_exp	2.28657	0.13178	47.6067
Mississippi	65	gls_rat	2.5745	0.153054	31.868
Missouri	114	gls_exp	2.63433	0.0966327	47.1333
Nebraska	44	ols	2.28001	0.127033	14.7288
Nevada	12	gls_gauss	2.33041	0.098815	18.6653
New Hampshire	10	ols	2.7515	0.225935	1.8192
New Jersey	21	ols	2.03559	0.158431	7.17422
New York	60	gls_exp	2.64722	0.117983	54.8127
North Carolina	90	ols	3.05042	0.0883534	23.2263
Ohio	88	gls_rat	2.68942	0.0898467	32.8622
Oregon	22	gls_exp	2.31209	0.138674	10.3515
Pennsylvania	66	ols	2.62143	0.0929129	45.8552
Rhode Island	5	ols	1.95379	0.175077	22.9844
South Carolina	31	ols	3.26177	0.227528	16.7666
Tennessee	85	gls_exp	2.7358	0.104173	45.359
Texas	141	gls_exp	2.44988	0.0547998	34.7996
Vermont	14	ols	2.28397	0.255629	11.197
Virginia	101	gls_exp	2.96019	0.160217	137.618
West Virginia	53	gls_gauss	2.56779	0.157372	45.0647
Wisconsin	58	gls_rat	2.60461	0.143139	43.5073
