# Supplementary material for: Spatial and temporal autocorrelations affect Taylor's law for US county populations: Descriptive and predictive models
Source: PLoS One. 2021 Jan 7;16(1):e0245062. doi: 10.1371/journal.pone.0245062 (PMC7790542; doi:10.1371/journal.pone.0245062)
Supplement: S37 Table — Notations are defined as in S36 Table. Lower and upper bounds of the slope are derived using adjusted critical t (upper tail probability is 0.025/55). (XLSX) [file pone.0245062.s040.xlsx]

## Sheet: STL_b_pred_compare
Table S37. Spatial TL's slope across five models in each state. Notations are defined as in Table S36. Lower and upper bounds of the slope are derived using adjusted critical t (upper tail probability is 0.025/55).
state	model	n	b	b_se	b_lower	b_upper
Alabama	cx	20	3.93375	0.46776	2.09773	5.76977
Alabama	reg_ols	20	3.1393	0.1737	2.4575	3.8211
Alabama	reg_best	20	1.8387	0.3487	0.470005	3.20739
Alabama	tweedie	20	2.7006	1.0925	-1.58761	6.98881
Alabama	xlw	20	1.8019	0.1152	1.34972	2.25408
Alaska	cx	6	2.00481	0.434929	-1.04525	5.05487
Alaska	reg_ols	6	2.1784	0.1624	1.03953	3.31727
Alaska	reg_best	6	2.1784	0.1624	1.03953	3.31727
Alaska	tweedie	6	3.0761	1.0925	-4.58535	10.7375
Alaska	xlw	6	1.7647	0.4494	-1.38684	4.91624
Alaska Territory	cx	7	3.26562	1.31988	-4.74339	11.2746
Alaska Territory	reg_ols	7	0.2057	2.104	-12.5613	12.9727
Alaska Territory	reg_best	7	0.2057	2.104	-12.5613	12.9727
Alaska Territory	tweedie	7	2.7006	1.0925	-3.92867	9.32987
Alaska Territory	xlw	7	2.0547	1.452	-6.75601	10.8654
Arizona	cx	10	1.9178	0.271879	0.599351	3.23625
Arizona	reg_ols	10	2.5722	0.075	2.2085	2.9359
Arizona	reg_best	10	2.5722	0.075	2.2085	2.9359
Arizona	tweedie	10	2.8884	1.0925	-2.40957	8.18637
Arizona	xlw	10	1.9653	0.1413	1.28008	2.65052
Arizona Territory	cx	5	1.97359	0.946766	-6.3836	10.3308
Arizona Territory	reg_ols	5	1.5135	0.2489	-0.683562	3.71056
Arizona Territory	reg_best	5	NA	NA	NA	NA
Arizona Territory	tweedie	5	2.0435	1.0925	-7.60009	11.6871
Arizona Territory	xlw	5	2.0513	0.5536	-2.83538	6.93798
Arkansas	cx	18	4.99518	0.809947	1.74802	8.24235
Arkansas	reg_ols	18	2.8388	0.2165	1.97083	3.70677
Arkansas	reg_best	18	1.6324	0.3255	0.327436	2.93736
Arkansas	tweedie	18	2.8884	1.0925	-1.49155	7.26835
Arkansas	xlw	18	1.6728	0.126	1.16765	2.17795
California	cx	17	2.39386	0.29398	1.20019	3.58753
California	reg_ols	17	2.2586	0.0625	2.00483	2.51237
California	reg_best	17	2.1084	0.2184	1.22162	2.99518
California	tweedie	17	2.3863	0.4275	0.650491	4.12211
California	xlw	17	1.8525	0.0549	1.62959	2.07541
Colorado	cx	14	1.7012	0.195374	0.866538	2.53586
Colorado	reg_ols	14	2.1023	0.1291	1.55077	2.65383
Colorado	reg_best	14	2.1023	0.1291	1.55077	2.65383
Colorado	tweedie	14	2.8884	0.95	-1.17011	6.94691
Colorado	xlw	14	1.7456	0.1155	1.25217	2.23903
Connecticut	cx	23	1.46016	0.143079	0.911969	2.00835
Connecticut	reg_ols	23	2.8196	0.0769	2.52497	3.11423
Connecticut	reg_best	23	2.6889	0.2036	1.90883	3.46897
Connecticut	tweedie	23	2.7945	1.0925	-1.3913	6.9803
Connecticut	xlw	23	1.9824	0.1206	1.52033	2.44447
Delaware	cx	23	1.8974	0.210745	1.08995	2.70485
Delaware	reg_ols	23	3.5401	0.2503	2.5811	4.4991
Delaware	reg_best	23	3.2346	0.9681	-0.474573	6.94377
Delaware	tweedie	23	2.7006	1.0925	-1.4852	6.8864
Delaware	xlw	23	1.9901	0.2747	0.937616	3.04258
Florida	cx	17	2.0797	0.307536	0.830994	3.32841
Florida	reg_ols	17	2.4268	0.0706	2.14014	2.71346
Florida	reg_best	17	2.1954	0.2027	1.37236	3.01844
Florida	tweedie	17	2.5578	0.475	0.629124	4.48648
Florida	xlw	17	1.7997	0.061	1.55202	2.04738
Georgia	cx	23	3.77277	0.410243	2.20097	5.34458
Georgia	reg_ols	23	3.4253	0.1738	2.7594	4.0912
Georgia	reg_best	23	2.4326	0.5472	0.336061	4.52914
Georgia	tweedie	23	2.8884	1.0925	-1.2974	7.0742
Georgia	xlw	23	1.8662	0.0972	1.49379	2.23861
Hawaii	cx	6	1.09396	0.218579	-0.438879	2.62681
Hawaii	reg_ols	6	1.6229	0.1354	0.673371	2.57243
Hawaii	reg_best	6	1.6229	0.1354	0.673371	2.57243
Hawaii	tweedie	6	1.9455	0.2375	0.279968	3.61103
Hawaii	xlw	6	1.9627	1.1913	-6.39161	10.317
Hawaii Territory	cx	6	1.99819	0.550355	-1.86132	5.85771
Hawaii Territory	reg_ols	6	2.2546	0.2014	0.842229	3.66697
Hawaii Territory	reg_best	6	2.2546	0.2014	0.842229	3.66697
Hawaii Territory	tweedie	6	1.2965	0.475	-2.03456	4.62756
Hawaii Territory	xlw	6	1.8692	0.5604	-2.06075	5.79915
Idaho	cx	13	3.71498	0.731772	0.515718	6.91424
Idaho	reg_ols	13	3.2635	0.2391	2.21817	4.30883
Idaho	reg_best	13	NA	NA	NA	NA
Idaho	tweedie	13	2.8884	1.0925	-1.88794	7.66474
Idaho	xlw	13	1.8582	0.2275	0.863585	2.85282
Illinois	cx	20	2.31686	0.139393	1.76972	2.86399
Illinois	reg_ols	20	3.1622	0.1122	2.7218	3.6026
Illinois	reg_best	20	2.4944	0.3117	1.27094	3.71786
Illinois	tweedie	20	2.6802	0.475	0.815761	4.54464
Illinois	xlw	20	1.734	0.0753	1.43844	2.02956
Indiana	cx	20	3.79857	0.49598	1.85178	5.74535
Indiana	reg_ols	20	3.005	0.1878	2.26786	3.74214
Indiana	reg_best	20	NA	NA	NA	NA
Indiana	tweedie	20	2.619	0.7125	-0.177659	5.41566
Indiana	xlw	20	1.6943	0.0981	1.30924	2.07936
Iowa	cx	17	4.81953	0.87001	1.28697	8.35209
Iowa	reg_ols	17	2.3054	0.3394	0.92731	3.68349
Iowa	reg_best	17	NA	NA	NA	NA
Iowa	tweedie	17	1.9945	0.38	0.451559	3.53744
Iowa	xlw	17	1.648	0.1691	0.961391	2.33461
Kansas	cx	15	3.77603	0.551761	1.46448	6.08758
Kansas	reg_ols	15	3.6643	0.4064	1.96173	5.36687
Kansas	reg_best	15	NA	NA	NA	NA
Kansas	tweedie	15	2.1251	0.3325	0.732125	3.51808
Kansas	xlw	15	1.6631	0.2287	0.704984	2.62122
Kentucky	cx	22	5.5588	0.602446	3.23379	7.8838
Kentucky	reg_ols	22	3.6909	0.1182	3.23473	4.14707
Kentucky	reg_best	22	2.2923	0.4108	0.706912	3.87769
Kentucky	tweedie	22	2.7945	1.0925	-1.42175	7.01075
Kentucky	xlw	22	1.7528	0.1263	1.26537	2.24023
Louisiana	cx	20	2.70349	0.311665	1.48016	3.92681
Louisiana	reg_ols	20	2.0403	0.067	1.77732	2.30328
Louisiana	reg_best	20	2.1056	0.2239	1.22676	2.98444
Louisiana	tweedie	20	2.7945	1.0925	-1.49371	7.08271
Louisiana	xlw	20	1.8201	0.108	1.39619	2.24401
Maine	cx	20	2.88569	0.554096	0.710794	5.06059
Maine	reg_ols	20	3.7842	0.1967	3.01213	4.55627
Maine	reg_best	20	3.7842	0.1967	3.01213	4.55627
Maine	tweedie	20	2.7006	1.0925	-1.58761	6.98881
Maine	xlw	20	2.0073	0.3931	0.464329	3.55027
Maryland	cx	23	1.6904	0.132098	1.18428	2.19652
Maryland	reg_ols	23	2.6482	0.2322	1.75855	3.53785
Maryland	reg_best	23	NA	NA	NA	NA
Maryland	tweedie	23	2.7945	1.0925	-1.3913	6.9803
Maryland	xlw	23	1.9342	0.0975	1.56064	2.30776
Massachusetts	cx	23	1.52923	0.256803	0.545313	2.51314
Massachusetts	reg_ols	23	2.0582	0.1344	1.54326	2.57314
Massachusetts	reg_best	23	NA	NA	NA	NA
Massachusetts	tweedie	23	2.3251	1.0925	-1.8607	6.5109
Massachusetts	xlw	23	1.9614	0.109	1.54378	2.37902
Michigan	cx	18	2.6932	0.283705	1.5558	3.83061
Michigan	reg_ols	18	2.8428	0.1346	2.30317	3.38243
Michigan	reg_best	18	2.4978	0.3202	1.21408	3.78152
Michigan	tweedie	18	2.321	0.38	0.797539	3.84446
Michigan	xlw	18	1.8018	0.0892	1.44419	2.15941
Minnesota	cx	16	3.02768	0.393551	1.40634	4.64902
Minnesota	reg_ols	16	2.5946	0.0909	2.22011	2.96909
Minnesota	reg_best	16	2.1364	0.2345	1.17031	3.10249
Minnesota	tweedie	16	2.1537	0.3325	0.783876	3.52352
Minnesota	xlw	16	1.6248	0.1061	1.18769	2.06191
Mississippi	cx	20	4.74225	0.808363	1.56932	7.91518
Mississippi	reg_ols	20	2.3918	0.2291	1.49255	3.29105
Mississippi	reg_best	20	NA	NA	NA	NA
Mississippi	tweedie	20	2.5129	1.0925	-1.77531	6.80111
Mississippi	xlw	20	1.8805	0.159	1.2564	2.5046
Missouri	cx	19	2.76804	0.257653	1.7466	3.78949
Missouri	reg_ols	19	3.0253	0.125	2.52975	3.52085
Missouri	reg_best	19	2.9845	0.3099	1.75593	4.21307
Missouri	tweedie	19	2.8884	1.0925	-1.44273	7.21953
Missouri	xlw	19	1.7179	0.1126	1.27151	2.16429
Montana	cx	13	2.44635	0.435587	0.541994	4.35071
Montana	reg_ols	13	3.8151	0.4597	1.80532	5.82488
Montana	reg_best	13	1.8139	0.4905	-0.330534	3.95833
Montana	tweedie	13	2.3374	0.6175	-0.36227	5.03707
Montana	xlw	13	2.0089	0.5205	-0.266692	4.28449
Nebraska	cx	15	3.43017	0.425567	1.6473	5.21304
Nebraska	reg_ols	15	2.7098	0.2912	1.48985	3.92975
Nebraska	reg_best	15	1.6744	0.3357	0.268019	3.08078
Nebraska	tweedie	15	2.2394	0.4275	0.448432	4.03037
Nebraska	xlw	15	1.6146	0.2131	0.721839	2.50736
Nevada	cx	15	1.80556	0.184514	1.03256	2.57856
Nevada	reg_ols	15	2.6932	0.0679	2.40874	2.97766
Nevada	reg_best	15	2.6558	0.0808	2.3173	2.9943
Nevada	tweedie	15	2.8149	0.8075	-0.56804	6.19784
Nevada	xlw	15	1.8365	0.0965	1.43222	2.24078
New Hampshire	cx	23	3.1644	0.388018	1.67775	4.65105
New Hampshire	reg_ols	23	3.1351	0.2052	2.3489	3.9213
New Hampshire	reg_best	23	1.5433	0.6333	-0.883122	3.96972
New Hampshire	tweedie	23	2.7006	1.0925	-1.4852	6.8864
New Hampshire	xlw	23	2.0121	0.2537	1.04008	2.98412
New Jersey	cx	23	1.34271	0.183644	0.639101	2.04633
New Jersey	reg_ols	23	2.4298	0.1195	1.97195	2.88765
New Jersey	reg_best	23	2.3578	0.2675	1.3329	3.3827
New Jersey	tweedie	23	2.7006	1.0925	-1.4852	6.8864
New Jersey	xlw	23	1.9619	0.0753	1.6734	2.2504
New Mexico	cx	10	3.06468	0.526316	0.51236	5.617
New Mexico	reg_ols	10	3.6333	0.2177	2.57759	4.68901
New Mexico	reg_best	10	3.6333	0.2177	2.57759	4.68901
New Mexico	tweedie	10	2.8884	1.0925	-2.40957	8.18637
New Mexico	xlw	10	1.8214	0.2119	0.793812	2.84899
New Mexico Territory	cx	7	1.55136	1.30859	-6.38913	9.49185
New Mexico Territory	reg_ols	7	1.4641	1.1818	-5.70704	8.63524
New Mexico Territory	reg_best	7	1.4641	1.1818	-5.70704	8.63524
New Mexico Territory	tweedie	7	1.2925	1.0925	-5.33677	7.92177
New Mexico Territory	xlw	7	2.2868	1.1393	-4.62646	9.20006
New York	cx	23	1.85228	0.172217	1.19244	2.51211
New York	reg_ols	23	2.7071	0.1142	2.26955	3.14465
New York	reg_best	23	NA	NA	NA	NA
New York	tweedie	23	2.7945	1.0925	-1.3913	6.9803
New York	xlw	23	1.9196	0.0697	1.65255	2.18665
North Carolina	cx	23	4.33611	0.709505	1.61772	7.0545
North Carolina	reg_ols	23	3.0975	0.0491	2.90938	3.28562
North Carolina	reg_best	23	3.0578	0.1153	2.61604	3.49956
North Carolina	tweedie	23	2.8884	1.0925	-1.2974	7.0742
North Carolina	xlw	23	1.7271	0.0771	1.4317	2.0225
North Dakota	cx	13	3.4253	0.738259	0.197678	6.65292
North Dakota	reg_ols	13	1.6806	0.7136	-1.43921	4.80041
North Dakota	reg_best	13	NA	NA	NA	NA
North Dakota	tweedie	13	1.9945	0.38	0.333165	3.65584
North Dakota	xlw	13	1.533	0.3367	0.0609695	3.00503
Ohio	cx	21	2.85995	0.347443	1.50828	4.21161
Ohio	reg_ols	21	2.874	0.0834	2.54955	3.19845
Ohio	reg_best	21	2.3095	0.2764	1.23421	3.38479
Ohio	tweedie	21	2.4761	0.475	0.628196	4.324
Ohio	xlw	21	1.7752	0.0807	1.46125	2.08915
Oklahoma	cx	11	3.45786	0.460459	1.31707	5.59865
Oklahoma	reg_ols	11	5.5358	0.805	1.79316	9.27844
Oklahoma	reg_best	11	3.9049	1.0853	-1.14092	8.95072
Oklahoma	tweedie	11	2.8884	1.0925	-2.1909	7.9677
Oklahoma	xlw	11	1.7141	0.3622	0.0301441	3.39806
Oregon	cx	16	2.04387	0.27318	0.91843	3.16931
Oregon	reg_ols	16	2.4601	0.1254	1.94348	2.97672
Oregon	reg_best	16	2.4002	0.2995	1.16633	3.63407
Oregon	tweedie	16	2.6108	0.665	-0.128849	5.35045
Oregon	xlw	16	1.8189	0.1063	1.38097	2.25683
Pennsylvania	cx	23	2.68509	0.283556	1.59868	3.77151
Pennsylvania	reg_ols	23	2.5667	0.1011	2.17935	2.95405
Pennsylvania	reg_best	23	NA	NA	NA	NA
Pennsylvania	tweedie	23	2.4965	0.4275	0.858579	4.13442
Pennsylvania	xlw	23	1.882	0.0767	1.58813	2.17587
Rhode Island	cx	23	1.45802	0.112495	1.027	1.88903
Rhode Island	reg_ols	23	2.4794	0.0983	2.10277	2.85603
Rhode Island	reg_best	23	2.5815	0.1981	1.8225	3.3405
Rhode Island	tweedie	23	2.7945	1.0925	-1.3913	6.9803
Rhode Island	xlw	23	1.9793	0.1561	1.38122	2.57738
South Carolina	cx	23	2.99117	0.398809	1.46317	4.51916
South Carolina	reg_ols	23	2.3537	0.22	1.51079	3.19661
South Carolina	reg_best	23	1.3714	0.5763	-0.836633	3.57943
South Carolina	tweedie	23	2.7945	1.0925	-1.3913	6.9803
South Carolina	xlw	23	1.9184	0.133	1.40882	2.42798
South Dakota	cx	13	4.5341	0.854979	0.796184	8.27201
South Dakota	reg_ols	13	3.2994	0.778	-0.101965	6.70077
South Dakota	reg_best	13	0.8188	0.4996	-1.36542	3.00302
South Dakota	tweedie	13	2.0312	0.475	-0.0454692	4.10787
South Dakota	xlw	13	1.4021	0.3907	-0.306015	3.11022
Tennessee	cx	22	3.71897	0.428994	2.06337	5.37457
Tennessee	reg_ols	22	3.4888	0.0976	3.11214	3.86546
Tennessee	reg_best	22	3.165	0.3398	1.85362	4.47638
Tennessee	tweedie	22	2.7945	1.0925	-1.42175	7.01075
Tennessee	xlw	22	1.8319	0.1116	1.40121	2.26259
Texas	cx	17	3.19402	0.451446	1.36098	5.02705
Texas	reg_ols	17	3.0688	0.0741	2.76793	3.36967
Texas	reg_best	17	3.0383	0.0857	2.69033	3.38627
Texas	tweedie	17	2.2965	0.3325	0.946427	3.64657
Texas	xlw	17	1.6157	0.0663	1.3465	1.8849
Utah	cx	12	2.07767	0.320961	0.635042	3.52029
Utah	reg_ols	12	2.3058	0.0797	1.94757	2.66403
Utah	reg_best	12	2.34	0.1827	1.51882	3.16118
Utah	tweedie	12	2.9822	1.0925	-1.92827	7.89267
Utah	xlw	12	1.8448	0.1526	1.15891	2.53069
Utah Territory	cx	5	2.73983	1.03464	-6.39307	11.8727
Utah Territory	reg_ols	5	2.007	0.2236	0.033263	3.98074
Utah Territory	reg_best	5	2.0662	0.3163	-0.725808	4.85821
Utah Territory	tweedie	5	2.1537	0.665	-3.71631	8.02371
Utah Territory	xlw	5	1.952	0.4657	-2.15878	6.06278
Vermont	cx	23	3.90045	0.851312	0.638738	7.16216
Vermont	reg_ols	23	3.0644	0.2153	2.2395	3.8893
Vermont	reg_best	23	2.9793	0.3761	1.53831	4.42029
Vermont	tweedie	23	1.9496	1.0925	-2.2362	6.1354
Vermont	xlw	23	1.9553	0.3561	0.59094	3.31966
Virginia	cx	23	4.92083	0.722063	2.15432	7.68734
Virginia	reg_ols	23	3.5542	0.2526	2.58639	4.52201
Virginia	reg_best	23	NA	NA	NA	NA
Virginia	tweedie	23	2.8884	1.0925	-1.2974	7.0742
Virginia	xlw	23	1.6268	0.093	1.27048	1.98312
Washington	cx	13	2.3875	0.381261	0.720653	4.05435
Washington	reg_ols	13	2.2951	0.0531	2.06295	2.52725
Washington	reg_best	13	NA	NA	NA	NA
Washington	tweedie	13	2.8884	1.0925	-1.88794	7.66474
Washington	xlw	13	1.8482	0.1197	1.32488	2.37152
West Virginia	cx	15	3.33125	0.71809	0.322887	6.33962
West Virginia	reg_ols	15	2.9456	0.1602	2.27446	3.61674
West Virginia	reg_best	15	2.062	0.2991	0.808951	3.31505
West Virginia	tweedie	15	2.7006	1.0925	-1.87632	7.27752
West Virginia	xlw	15	1.6616	0.1999	0.824139	2.49906
Wisconsin	cx	17	3.61454	0.43244	1.85868	5.37041
Wisconsin	reg_ols	17	2.97	0.1396	2.40317	3.53683
Wisconsin	reg_best	17	2.7388	0.336	1.37452	4.10308
Wisconsin	tweedie	17	2.2557	0.38	0.712759	3.79864
Wisconsin	xlw	17	1.8089	0.1328	1.26968	2.34812
Wyoming	cx	13	2.39904	0.496146	0.229924	4.56816
Wyoming	reg_ols	13	2.3449	0.1964	1.48625	3.20355
Wyoming	reg_best	13	2.2786	0.2222	1.30716	3.25004
Wyoming	tweedie	13	2.2312	1.0925	-2.54514	7.00754
Wyoming	xlw	13	1.9025	0.3043	0.57212	3.23288
