# Supplementary material for: Spatial and temporal autocorrelations affect Taylor's law for US county populations: Descriptive and predictive models
Source: PLoS One. 2021 Jan 7;16(1):e0245062. doi: 10.1371/journal.pone.0245062 (PMC7790542; doi:10.1371/journal.pone.0245062)
Supplement: S38 Table — Notations are defined as in S36 Table. Lower and upper bounds of the slope are derived using adjusted critical t (upper tail probability is 0.025/64). (XLSX) [file pone.0245062.s041.xlsx]

## Sheet: TTL_b_pred_compare
Table S38. Temporal TL's slope across five models in each state. Notations are defined as in Table S36. Lower and upper bounds of the slope are derived using adjusted critical t (upper tail probability is 0.025/64).
state	model	n	b	b_se	b_lower	b_upper
Alabama	cx	68	3.93375	0.235521	3.10473	4.76278
Alabama	reg_ols	68	3.0049	0.1636	2.42904	3.58076
Alabama	reg_best	68	3.0049	0.1636	2.42904	3.58076
Alabama	tweedie	68	2.7573	0.76	0.0821389	5.43246
Alabama	xlw	68	1.9354	0.0936	1.60593	2.26487
Alaska	cx	30	2.00481	0.10627	1.60609	2.40352
Alaska	reg_ols	30	2.5096	0.2152	1.70219	3.31701
Alaska	reg_best	30	2.5096	0.2152	1.70219	3.31701
Alaska	tweedie	30	3.0186	0.76	0.167168	5.87003
Alaska	xlw	30	1.8989	0.1157	1.46481	2.33299
Alaska Territory	cx	6	3.26562	1.47567	-7.42839	13.9596
Alaska Territory	reg_ols	6	3.8497	2.3357	-13.0768	20.7762
Alaska Territory	reg_best	6	3.8497	2.3357	-13.0768	20.7762
Alaska Territory	tweedie	6	2.692	0.76	-2.81563	8.19963
Alaska Territory	xlw	6	1.8847	1.2517	-7.18622	10.9556
Arizona	cx	15	1.9178	0.21328	1.00764	2.82796
Arizona	reg_ols	15	2.6005	0.1916	1.78285	3.41815
Arizona	reg_best	15	2.6005	0.1916	1.78285	3.41815
Arizona	tweedie	15	2.8226	0.76	-0.420668	6.06587
Arizona	xlw	15	2.0063	0.1274	1.46263	2.54997
Arizona Territory	cx	13	1.97359	0.473383	-0.136969	4.08414
Arizona Territory	reg_ols	13	2.0811	0.4905	-0.105771	4.26797
Arizona Territory	reg_best	13	2.0811	0.4905	-0.105771	4.26797
Arizona Territory	tweedie	13	2.039	0.76	-1.34942	5.42742
Arizona Territory	xlw	13	1.7941	0.4241	-0.0967295	3.68493
Arkansas	cx	75	4.99518	0.376618	3.67545	6.31492
Arkansas	reg_ols	75	2.7243	0.118	2.31081	3.13779
Arkansas	reg_best	75	2.7243	0.118	2.31081	3.13779
Arkansas	tweedie	75	2.7573	0.76	0.0941264	5.42047
Arkansas	xlw	75	1.8577	0.0926	1.53321	2.18219
Arkansas Territory	cx	7	3.0793	0.607847	-0.716519	6.87512
Arkansas Territory	reg_ols	7	2.0853	1.6202	-8.03235	12.2029
Arkansas Territory	reg_best	7	2.0853	1.6202	-8.03235	12.2029
Arkansas Territory	tweedie	7	2.9533	0.76	-1.79266	7.69926
Arkansas Territory	xlw	7	1.3492	0.4931	-1.73006	4.42846
California	cx	59	2.39386	0.150809	1.85907	2.92864
California	reg_ols	59	2.2202	0.043	2.06772	2.37268
California	reg_best	59	2.2202	0.043	2.06772	2.37268
California	tweedie	59	2.2716	0.38	0.924084	3.61912
California	xlw	59	1.8881	0.0393	1.74874	2.02746
Colorado	cx	63	1.7012	0.0852681	1.3999	2.00249
Colorado	reg_ols	63	2.3045	0.0845	2.00592	2.60308
Colorado	reg_best	63	2.2567	0.0933	1.92702	2.58638
Colorado	tweedie	63	2.9737	0.7125	0.456085	5.49132
Colorado	xlw	63	1.8167	0.0522	1.63225	2.00115
Connecticut	cx	8	1.46016	0.267676	-0.0499696	2.97029
Connecticut	reg_ols	8	2.2874	0.1817	1.26231	3.31249
Connecticut	reg_best	8	2.2874	0.1817	1.26231	3.31249
Connecticut	tweedie	8	2.7573	0.76	-1.53034	7.04494
Connecticut	xlw	8	1.9596	0.1645	1.03155	2.88765
Dakota Territory	cx	14	1.38785	0.0948035	0.975077	1.80062
Dakota Territory	reg_ols	14	2.1832	0.2248	1.20443	3.16197
Dakota Territory	reg_best	14	2.2727	0.2524	1.17376	3.37164
Dakota Territory	tweedie	14	2.3206	0.475	0.252465	4.38873
Dakota Territory	xlw	14	1.3351	0.2624	0.192619	2.47758
District Of Columbia	cx	6	0.632559	0.170046	-0.599742	1.86486
District Of Columbia	reg_ols	6	2.5192	0.2771	0.511089	4.52731
District Of Columbia	reg_best	6	2.5192	0.2771	0.511089	4.52731
District Of Columbia	tweedie	6	2.2349	0.76	-3.27273	7.74253
District Of Columbia	xlw	6	2.0243	0.1516	0.925672	3.12293
Florida	cx	68	2.0797	0.143389	1.57498	2.58443
Florida	reg_ols	68	2.2163	0.0953	1.88085	2.55175
Florida	reg_best	68	2.2426	0.0948	1.90891	2.57629
Florida	tweedie	68	2.6063	0.475	0.934324	4.27828
Florida	xlw	68	1.8907	0.0802	1.6084	2.173
Florida Territory	cx	15	1.92065	0.407721	0.180719	3.66058
Florida Territory	reg_ols	15	1.492	0.6909	-1.45639	4.44039
Florida Territory	reg_best	15	1.492	0.6909	-1.45639	4.44039
Florida Territory	tweedie	15	2.1696	0.76	-1.07367	5.41287
Florida Territory	xlw	15	1.3474	0.3739	-0.248203	2.943
Georgia	cx	162	3.77277	0.148162	3.26538	4.28017
Georgia	reg_ols	162	2.8966	0.1086	2.52469	3.26851
Georgia	reg_best	162	2.8791	0.1129	2.49247	3.26573
Georgia	tweedie	162	2.9533	0.76	0.350634	5.55597
Georgia	xlw	162	1.8617	0.0487	1.69492	2.02848
Hawaii	cx	5	1.09396	0.252393	-1.22355	3.41148
Hawaii	reg_ols	5	1.8931	0.1008	0.967539	2.81866
Hawaii	reg_best	5	1.8931	0.1008	0.967539	2.81866
Hawaii	tweedie	5	1.9737	0.2375	-0.207061	4.15446
Hawaii	xlw	5	1.7346	0.0583	1.19928	2.26992
Hawaii Territory	cx	5	1.99819	0.449363	-2.12793	6.12431
Hawaii Territory	reg_ols	5	2.4475	0.1878	0.723092	4.17191
Hawaii Territory	reg_best	5	2.4475	0.1878	0.723092	4.17191
Hawaii Territory	tweedie	5	1.9206	0.4275	-2.00477	5.84597
Hawaii Territory	xlw	5	1.8096	0.0844	1.03463	2.58457
Idaho	cx	44	3.71498	0.361798	2.40686	5.0231
Idaho	reg_ols	44	2.5027	0.1386	2.00158	3.00382
Idaho	reg_best	44	2.5061	0.1341	2.02125	2.99095
Idaho	tweedie	44	2.9533	0.76	0.205435	5.70117
Idaho	xlw	44	1.8204	0.0976	1.46752	2.17328
Idaho Territory	cx	9	1.86173	0.552608	-1.03512	4.75859
Idaho Territory	reg_ols	9	2.1285	0.7936	-2.03167	6.28867
Idaho Territory	reg_best	9	2.1285	0.7936	-2.03167	6.28867
Idaho Territory	tweedie	9	2.9533	0.76	-1.03073	6.93733
Idaho Territory	xlw	9	1.2891	0.4988	-1.32568	3.90388
Illinois	cx	102	2.31686	0.0591392	2.11198	2.52174
Illinois	reg_ols	102	2.5603	0.0615	2.34724	2.77336
Illinois	reg_best	102	2.4615	0.0656	2.23424	2.68876
Illinois	tweedie	102	2.692	0.4275	1.21098	4.17302
Illinois	xlw	102	1.8952	0.0453	1.73826	2.05214
Indiana	cx	92	3.79857	0.220587	3.03174	4.56539
Indiana	reg_ols	92	2.8541	0.0972	2.51621	3.19199
Indiana	reg_best	92	2.811	0.0984	2.46893	3.15307
Indiana	tweedie	92	2.7288	0.7125	0.251949	5.20565
Indiana	xlw	92	1.8836	0.0617	1.66911	2.09809
Iowa	cx	99	4.81953	0.342124	3.63315	6.00591
Iowa	reg_ols	99	2.299	0.115	1.90022	2.69778
Iowa	reg_best	99	2.5742	0.0973	2.23679	2.91161
Iowa	tweedie	99	1.9778	0.38	0.660078	3.29552
Iowa	xlw	99	1.8836	0.079	1.60965	2.15755
Kansas	cx	106	3.77603	0.188826	3.12264	4.42942
Kansas	reg_ols	106	2.064	0.0713	1.81728	2.31072
Kansas	reg_best	106	2.064	0.0713	1.81728	2.31072
Kansas	tweedie	106	2.1206	0.285	1.13442	3.10678
Kansas	xlw	106	1.8118	0.0541	1.6246	1.999
Kentucky	cx	120	5.5588	0.246979	4.70718	6.41041
Kentucky	reg_ols	120	2.9436	0.1235	2.51776	3.36944
Kentucky	reg_best	120	2.9436	0.1235	2.51776	3.36944
Kentucky	tweedie	120	2.8226	0.76	0.202029	5.44317
Kentucky	xlw	120	1.8499	0.0693	1.61095	2.08885
Louisiana	cx	65	2.70349	0.165286	2.12039	3.28658
Louisiana	reg_ols	65	2.7439	0.1645	2.16358	3.32422
Louisiana	reg_best	65	2.7097	0.1632	2.13396	3.28544
Louisiana	tweedie	65	2.8226	0.76	0.141463	5.50374
Louisiana	xlw	65	1.9081	0.076	1.63999	2.17621
Maine	cx	16	2.88569	0.628285	0.250237	5.52115
Maine	reg_ols	16	3.1879	0.3038	1.91356	4.46224
Maine	reg_best	16	3.1879	0.3038	1.91356	4.46224
Maine	tweedie	16	2.7573	0.76	-0.430659	5.94526
Maine	xlw	16	1.9355	0.1729	1.21024	2.66076
Maryland	cx	24	1.6904	0.129061	1.19125	2.18954
Maryland	reg_ols	24	2.8589	0.2276	1.97865	3.73915
Maryland	reg_best	24	2.8589	0.2276	1.97865	3.73915
Maryland	tweedie	24	2.8226	0.76	-0.116723	5.76192
Maryland	xlw	24	1.9226	0.0831	1.60121	2.24399
Massachusetts	cx	20	1.52923	0.250898	0.527769	2.53068
Massachusetts	reg_ols	20	2.3316	0.145	1.75284	2.91036
Massachusetts	reg_best	20	2.3251	0.1423	1.75711	2.89309
Massachusetts	tweedie	20	2.3655	0.76	-0.668025	5.39902
Massachusetts	xlw	20	2	0.1124	1.55136	2.44864
Michigan	cx	86	2.6932	0.123819	2.26172	3.12469
Michigan	reg_ols	86	2.2245	0.0556	2.03074	2.41826
Michigan	reg_best	86	2.1983	0.0695	1.95611	2.44049
Michigan	tweedie	86	2.341	0.285	1.34783	3.33417
Michigan	xlw	86	1.9092	0.0497	1.736	2.0824
Michigan Territory	cx	7	1.85137	0.33124	-0.217122	3.91986
Michigan Territory	reg_ols	7	3.1115	0.6069	-0.678402	6.9014
Michigan Territory	reg_best	7	3.1115	0.6069	-0.678402	6.9014
Michigan Territory	tweedie	7	1.7941	0.475	-1.17213	4.76033
Michigan Territory	xlw	7	1.3407	0.4941	-1.7448	4.4262
Minnesota	cx	89	3.02768	0.151079	2.50186	3.55349
Minnesota	reg_ols	89	2.2595	0.117	1.85229	2.66671
Minnesota	reg_best	89	1.9643	0.1271	1.52194	2.40666
Minnesota	tweedie	89	2.1451	0.285	1.15319	3.13701
Minnesota	xlw	89	1.8997	0.0576	1.69923	2.10017
Mississippi	cx	82	4.74225	0.381066	3.41187	6.07264
Mississippi	reg_ols	82	2.7442	0.2238	1.96286	3.52554
Mississippi	reg_best	82	2.6507	0.2136	1.90497	3.39643
Mississippi	tweedie	82	2.4308	0.76	-0.22253	5.08413
Mississippi	xlw	82	1.8507	0.0975	1.51031	2.19109
Missouri	cx	115	2.76804	0.0986349	2.42755	3.10854
Missouri	reg_ols	115	2.5199	0.0875	2.21784	2.82196
Missouri	reg_best	115	2.5177	0.0966	2.18423	2.85117
Missouri	tweedie	115	2.9737	0.7125	0.514072	5.43333
Missouri	xlw	115	1.8884	0.0551	1.69819	2.07861
Montana	cx	57	2.44635	0.193053	1.76041	3.13229
Montana	reg_ols	57	2.0004	0.1507	1.46495	2.53585
Montana	reg_best	57	2.0004	0.1507	1.46495	2.53585
Montana	tweedie	57	2.3369	0.57	0.31163	4.36217
Montana	xlw	57	1.7476	0.0669	1.5099	1.9853
Montana Territory	cx	10	1.49293	0.593732	-1.45158	4.43744
Montana Territory	reg_ols	10	3.5756	1.17	-2.22681	9.37801
Montana Territory	reg_best	10	3.5756	1.17	-2.22681	9.37801
Montana Territory	tweedie	10	1.7124	0.76	-2.05668	5.48148
Montana Territory	xlw	10	1.6123	0.9617	-3.15708	6.38168
Nebraska	cx	95	3.43017	0.151189	2.90517	3.95517
Nebraska	reg_ols	95	1.9135	0.0654	1.6864	2.1406
Nebraska	reg_best	95	1.9284	0.0642	1.70547	2.15133
Nebraska	tweedie	95	2.2512	0.4275	0.766733	3.73567
Nebraska	xlw	95	1.7483	0.0657	1.52016	1.97644
Nevada	cx	19	1.80556	0.152624	1.19011	2.42101
Nevada	reg_ols	19	2.2696	0.1507	1.66191	2.87729
Nevada	reg_best	19	2.2696	0.1507	1.66191	2.87729
Nevada	tweedie	19	2.9124	0.7125	0.0392663	5.78553
Nevada	xlw	19	1.8378	0.0947	1.45593	2.21967
New Hampshire	cx	10	3.1644	0.628661	0.04667	6.28213
New Hampshire	reg_ols	10	2.7515	0.2259	1.63119	3.87181
New Hampshire	reg_best	10	2.7515	0.2259	1.63119	3.87181
New Hampshire	tweedie	10	2.7573	0.76	-1.01178	6.52638
New Hampshire	xlw	10	1.9439	0.2251	0.827557	3.06024
New Jersey	cx	21	1.34271	0.193068	0.579097	2.10633
New Jersey	reg_ols	21	2.0356	0.1584	1.4091	2.6621
New Jersey	reg_best	21	2.0356	0.1584	1.4091	2.6621
New Jersey	tweedie	21	2.7573	0.76	-0.248633	5.76323
New Jersey	xlw	21	1.9359	0.1068	1.51349	2.35831
New Mexico	cx	33	3.06468	0.267369	2.07227	4.05709
New Mexico	reg_ols	33	2.4644	0.2065	1.69792	3.23088
New Mexico	reg_best	33	2.4644	0.2065	1.69792	3.23088
New Mexico	tweedie	33	2.9533	0.76	0.13237	5.77423
New Mexico	xlw	33	1.8805	0.1009	1.50598	2.25502
New Mexico Territory	cx	20	1.55136	0.573854	-0.739162	3.84189
New Mexico Territory	reg_ols	20	2.2625	0.6881	-0.484037	5.00904
New Mexico Territory	reg_best	20	2.2625	0.6881	-0.484037	5.00904
New Mexico Territory	tweedie	20	1.6471	0.76	-1.38642	4.68062
New Mexico Territory	xlw	20	2.1272	0.4965	0.14543	4.10897
New York	cx	62	1.85228	0.101885	1.49196	2.21259
New York	reg_ols	62	2.5845	0.1092	2.19832	2.97068
New York	reg_best	62	2.5845	0.1092	2.19832	2.97068
New York	tweedie	62	2.79	0.7125	0.270256	5.30974
New York	xlw	62	1.932	0.0488	1.75942	2.10458
North Carolina	cx	100	4.33611	0.326774	3.20333	5.46889
North Carolina	reg_ols	100	3.0516	0.0893	2.74204	3.36116
North Carolina	reg_best	100	3.0516	0.0893	2.74204	3.36116
North Carolina	tweedie	100	2.8226	0.76	0.188011	5.45719
North Carolina	xlw	100	1.8546	0.0599	1.64695	2.06225
North Dakota	cx	53	3.4253	0.296928	2.36561	4.48498
North Dakota	reg_ols	53	1.8852	0.161	1.31062	2.45978
North Dakota	reg_best	53	1.8852	0.161	1.31062	2.45978
North Dakota	tweedie	53	2.0022	0.3325	0.815564	3.18884
North Dakota	xlw	53	1.8293	0.1082	1.44315	2.21545
Ohio	cx	88	2.85995	0.163309	2.29133	3.42856
Ohio	reg_ols	88	2.7433	0.0871	2.44003	3.04657
Ohio	reg_best	88	2.6816	0.0903	2.36719	2.99601
Ohio	tweedie	88	2.4839	0.475	0.830029	4.13777
Ohio	xlw	88	1.9327	0.053	1.74816	2.11724
Oklahoma	cx	77	3.45786	0.159508	2.89955	4.01617
Oklahoma	reg_ols	77	2.0405	0.1498	1.51617	2.56483
Oklahoma	reg_best	77	2.0405	0.1498	1.51617	2.56483
Oklahoma	tweedie	77	2.8226	0.76	0.162431	5.48277
Oklahoma	xlw	77	1.9108	0.076	1.64478	2.17682
Oklahoma Territory	cx	8	0.892192	0.339486	-1.02306	2.80745
Oklahoma Territory	reg_ols	8	3.9331	0.4464	1.41467	6.45153
Oklahoma Territory	reg_best	8	3.9331	0.4464	1.41467	6.45153
Oklahoma Territory	tweedie	8	1.7124	0.76	-2.57524	6.00004
Oklahoma Territory	xlw	8	1.645	1.7248	-8.0857	11.3757
Oregon	cx	36	2.04387	0.172774	1.40822	2.67951
Oregon	reg_ols	36	2.6349	0.093	2.29275	2.97705
Oregon	reg_best	36	2.449	0.0913	2.1131	2.7849
Oregon	tweedie	36	2.692	0.6175	0.420186	4.96381
Oregon	xlw	36	1.87	0.0778	1.58377	2.15623
Pennsylvania	cx	67	2.68509	0.161173	2.11737	3.25282
Pennsylvania	reg_ols	67	2.5778	0.0964	2.23823	2.91737
Pennsylvania	reg_best	67	2.5778	0.0964	2.23823	2.91737
Pennsylvania	tweedie	67	2.4716	0.4275	0.965737	3.97746
Pennsylvania	xlw	67	1.9271	0.053	1.74041	2.11379
Rhode Island	cx	5	1.45802	0.297635	-1.27491	4.19095
Rhode Island	reg_ols	5	1.9538	0.1751	0.346005	3.5616
Rhode Island	reg_best	5	1.9538	0.1751	0.346005	3.5616
Rhode Island	tweedie	5	2.8226	0.76	-4.15584	9.80104
Rhode Island	xlw	5	1.9427	0.1883	0.213701	3.6717
South Carolina	cx	47	2.99117	0.272439	2.01097	3.97136
South Carolina	reg_ols	47	3.565	0.2329	2.72706	4.40294
South Carolina	reg_best	47	3.565	0.2329	2.72706	4.40294
South Carolina	tweedie	47	2.8226	0.76	0.0882273	5.55697
South Carolina	xlw	47	1.9609	0.1112	1.56082	2.36098
South Dakota	cx	72	4.5341	0.295636	3.49625	5.57194
South Dakota	reg_ols	72	1.5689	0.1249	1.13043	2.00737
South Dakota	reg_best	72	1.6016	0.1249	1.16313	2.04007
South Dakota	tweedie	72	2.0104	0.38	0.676395	3.34441
South Dakota	xlw	72	1.7525	0.0746	1.49061	2.01439
Tennessee	cx	96	3.71897	0.19788	3.03209	4.40585
Tennessee	reg_ols	96	2.9841	0.1249	2.55055	3.41765
Tennessee	reg_best	96	2.9841	0.1249	2.55055	3.41765
Tennessee	tweedie	96	2.8512	0.7125	0.377961	5.32444
Tennessee	xlw	96	1.8879	0.0632	1.66852	2.10728
Texas	cx	256	3.19402	0.108434	2.82531	3.56272
Texas	reg_ols	256	2.3126	0.0394	2.17863	2.44657
Texas	reg_best	256	2.3508	0.0393	2.21717	2.48443
Texas	tweedie	256	2.2186	0.285	1.24953	3.18767
Texas	xlw	256	1.8142	0.0257	1.72681	1.90159
Utah	cx	29	2.07767	0.19533	1.34179	2.81355
Utah	reg_ols	29	2.5278	0.1363	2.01431	3.04129
Utah	reg_best	29	2.5278	0.1363	2.01431	3.04129
Utah	tweedie	29	2.9533	0.76	0.0901005	5.8165
Utah	xlw	29	1.8267	0.0757	1.54151	2.11189
Utah Territory	cx	23	2.73983	0.327183	1.46586	4.0138
Utah Territory	reg_ols	23	2.3825	0.2735	1.31756	3.44744
Utah Territory	reg_best	23	2.3825	0.2735	1.31756	3.44744
Utah Territory	tweedie	23	2.1614	0.6175	-0.242987	4.56579
Utah Territory	xlw	23	1.798	0.1957	1.03599	2.56001
Vermont	cx	14	3.90045	1.12618	-1.0029	8.8038
Vermont	reg_ols	14	2.284	0.2556	1.17113	3.39687
Vermont	reg_best	14	2.284	0.2556	1.17113	3.39687
Vermont	tweedie	14	1.9737	0.76	-1.33532	5.28272
Vermont	xlw	14	1.7844	0.1826	0.989365	2.57943
Virginia	cx	185	4.92083	0.23167	4.12938	5.71228
Virginia	reg_ols	185	2.8176	0.1204	2.40628	3.22892
Virginia	reg_best	185	2.8526	0.1272	2.41805	3.28715
Virginia	tweedie	185	2.8226	0.76	0.226223	5.41898
Virginia	xlw	185	2.038	0.0621	1.82585	2.25015
Washington	cx	40	2.3875	0.205129	1.64004	3.13496
Washington	reg_ols	40	2.4399	0.1234	1.99025	2.88955
Washington	reg_best	40	2.4506	0.1253	1.99403	2.90717
Washington	tweedie	40	2.79	0.7125	0.193762	5.38624
Washington	xlw	40	1.9044	0.0672	1.65953	2.14927
Washington Territory	cx	22	1.68057	0.214231	0.840187	2.52095
Washington Territory	reg_ols	22	1.9944	0.2406	1.05057	2.93823
Washington Territory	reg_best	22	1.9944	0.2406	1.05057	2.93823
Washington Territory	tweedie	22	2.5614	0.76	-0.419926	5.54273
Washington Territory	xlw	22	1.3233	0.2478	0.351231	2.29537
West Virginia	cx	55	3.33125	0.355642	2.06493	4.59757
West Virginia	reg_ols	55	2.6847	0.1622	2.10716	3.26224
West Virginia	reg_best	55	2.5791	0.1582	2.0158	3.1424
West Virginia	tweedie	55	2.7573	0.76	0.051198	5.4634
West Virginia	xlw	55	1.8684	0.0967	1.52408	2.21272
Wisconsin	cx	73	3.61454	0.196025	2.92682	4.30227
Wisconsin	reg_ols	73	2.5607	0.0985	2.21513	2.90627
Wisconsin	reg_best	73	2.5524	0.1012	2.19735	2.90745
Wisconsin	tweedie	73	2.2716	0.38	0.938424	3.60478
Wisconsin	xlw	73	1.8998	0.0534	1.71245	2.08715
Wyoming	cx	24	2.39904	0.350828	1.0422	3.75588
Wyoming	reg_ols	24	2.3473	0.232	1.45003	3.24457
Wyoming	reg_best	24	2.3473	0.232	1.45003	3.24457
Wyoming	tweedie	24	2.2349	0.76	-0.704423	5.17422
Wyoming	xlw	24	1.7115	0.1037	1.31044	2.11256
Wyoming Territory	cx	5	1.20065	0.797421	-6.1214	8.52269
Wyoming Territory	reg_ols	5	2.1304	1.6132	-12.6822	16.943
Wyoming Territory	reg_best	5	2.1304	1.6132	-12.6822	16.943
Wyoming Territory	tweedie	5	1.7778	0.76	-5.20064	8.75624
Wyoming Territory	xlw	5	1.1275	2.1534	-18.6453	20.9003
